# Supplementary material for: Ammonia marine engine design for enhanced efficiency and reduced greenhouse gas emissions
Source: Nat Commun. 2024 Mar 7;15:2110. doi: 10.1038/s41467-024-46452-z (PMC10920916; doi:10.1038/s41467-024-46452-z)
Supplement: Supplementary file 4 — Supplementary Code 1 [file 41467_2024_46452_MOESM4_ESM.txt]

! ZHOU et al. @ 2024 Nature Communications
ELEMENTS
H  C  O  N  HE AR 
END
SPECIES
C7H16            O2               N2               CO2              H2O              CO               H2               
CH4              C2H2             C2H4             H2O2             HO2              OH               H                
O                CH3              CH3O             CH2              CH2O             CH3O2            CH4O2            
HCO              C7H15-1          C7H15-2          C7H15O2          C7H14O2H         C7H14O2HO2       C7KET12          
C6H12            C5H11CHO         C5H11CO          C5H11            C4H9             C3H7             C3H6             
C3H5             C3H4             C2H3             C2H5             C2H6             NO               N                
HCN              NH3              O3               NH2              NH               NNH              NH2OH            
H2NO             HNOH             HNO              HON              NO2              HONO             HNO2             
NO3              HONO2            N2O              N2H4             N2H3             N2H2             H2NN             
AR               HE               
END
REACTIONS
C7H16+H=C7H15-1+H2                                    5.60000E+07   2.000   7.66700E+03
C7H16+H=C7H15-2+H2                                    4.38000E+07   2.000   4.75000E+03
C7H16+OH=C7H15-1+H2O                                  8.61000E+09   1.100   1.81500E+03
C7H16+OH=C7H15-2+H2O                                  4.50000E+09   1.300   6.90500E+02
C7H16+HO2=C7H15-1+H2O2                                1.12000E+13   0.000   1.93000E+04
C7H16+HO2=C7H15-2+H2O2                                1.65000E+13   0.000   1.69500E+04
C7H16+O2=C7H15-1+HO2                                  2.50000E+13   0.000   4.88100E+04
C7H16+O2=C7H15-2+HO2                                  2.00000E+14   0.000   4.73800E+04
C7H15-1+O2=C7H15O2                                    2.00000E+12   0.000   0.00000E+00
C7H15-2+O2=C7H15O2                                    2.00000E+12   0.000   0.00000E+00
C7H15O2=C7H14O2H                                      6.00000E+11   0.000   2.03800E+04
C7H14O2H+O2=C7H14O2HO2                                4.60000E+11   0.000   0.00000E+00
C7H14O2HO2=C7KET12+OH                                 1.00000E+09   0.000   7.48000E+03
C7KET12=C5H11CHO+CH2O+O                               1.05000E+16   0.000   4.11000E+04
C5H11CHO+O2=C5H11CO+HO2                               2.00000E+13   0.500   4.22000E+04
C5H11CHO+OH=C5H11CO+H2O                               1.00000E+13   0.000   0.00000E+00
C5H11CHO+H=C5H11CO+H2                                 4.00000E+13   0.000   4.20000E+03
C5H11CHO+O=C5H11CO+OH                                 5.00000E+12   0.000   1.79000E+03
C5H11CHO+HO2=C5H11CO+H2O2                             2.80000E+12   0.000   1.36000E+04
C5H11CHO+CH3=C5H11CO+CH4                              1.70000E+12   0.000   8.44000E+03
C5H11CHO+CH3O2=C5H11CO+CH4O2                          1.00000E+12   0.000   9.50000E+03
C5H11CO=C5H11+CO                                      1.00000E+11   0.000   9.60000E+03
C5H11=C2H4+C3H7                                       3.20000E+13   0.000   2.83000E+04
C7H15-1=C2H4+C5H11                                    2.50000E+13   0.000   2.88100E+04
C7H15-2=C4H9+C3H6                                     2.20000E+13   0.000   2.81000E+04
C7H15-1=C7H15-2                                       3.60000E+16   0.000   8.07000E+04
C4H9=C2H5+C2H4                                        2.50000E+13   0.000   2.88100E+04
C3H7=C2H4+CH3                                         9.60000E+13   0.000   3.09500E+04
C3H7=C3H6+H                                           1.25000E+14   0.000   3.69000E+04
C3H7+O2=C3H6+HO2                                      1.00000E+12   0.000   4.98000E+03
C3H6=C2H3+CH3                                         3.15000E+15   0.000   8.55000E+04
C3H6+H=C3H5+H2                                        5.00000E+12   0.000   1.50000E+03
C3H6+CH3=C3H5+CH4                                     9.00000E+12   0.000   8.48000E+03
C3H5=C3H4+H                                           4.00000E+13   0.000   6.97600E+04
C3H5+H=C3H4+H2                                        1.00000E+13   0.000   0.00000E+00
C3H5+O2=C3H4+HO2                                      6.00000E+11   0.000   1.00000E+04
C3H4+OH=C2H3+CH2O                                     1.00000E+12   0.000   0.00000E+00
C3H4+OH=C2H4+HCO                                      1.00000E+12   0.000   0.00000E+00
CH3O+CO=CH3+CO2                                       1.57000E+14   0.000   1.18000E+04
CH3O+M=CH2O+H+M                                       1.00000E+14   0.000   2.50000E+04
CH3O+H=CH2O+H2                                        2.00000E+13   0.000   0.00000E+00
CH3O+OH=CH2O+H2O                                      1.00000E+13   0.000   0.00000E+00
CH3O+O=CH2O+OH                                        1.00000E+13   0.000   0.00000E+00
CH3O+O2=CH2O+HO2                                      1.20000E+11   0.000   2.60000E+03
CH3+HO2=CH3O+OH                                       5.00000E+13   0.000   0.00000E+00
CH3+O2=CH3O+O                                         4.67000E+13   0.000   3.00000E+04
CH3+O2=CH2O+OH                                        3.80000E+11   0.000   9.00000E+03
CH3+O2=CH3O2                                          3.02000E+59  -15.000   1.72040E+04
CH3O2+HO2=CH4O2+O2                                    4.63000E+11   0.000  -2.58300E+03
CH3O2+CH4=CH4O2+CH3                                   1.81000E+11   0.000   1.84800E+04
CH3O2+CH3=CH3O+CH3O                                   2.41000E+13   0.000   0.00000E+00
CH3O2+O=CH3O+O2                                       3.61000E+13   0.000   0.00000E+00
CH3O2+H=CH3O+OH                                       9.64000E+13   0.000   0.00000E+00
CH3O2+CH2O=CH4O2+HCO                                  1.00000E+12   0.000   1.16650E+04
CH3O2+C2H6=CH4O2+C2H5                                 2.95000E+11   0.000   1.49440E+04
CH3O2+CH3O2=CH3O+CH3O+O2                              2.80000E+11   0.000  -7.80000E+02
CH3O2+H2O2=CH4O2+HO2                                  2.40000E+12   0.000   1.00000E+04
CH4O2=CH3O+OH                                         3.00000E+16   0.000   4.29200E+04
CH3O2+C2H4=C2H3+CH4O2                                 7.10000E+11   0.000   1.71100E+04
CH4O2+OH=CH3O2+H2O                                    1.00000E+13   0.000  -2.58000E+02
CH4O2+O=CH3O2+OH                                      2.00000E+13   0.000   4.75000E+03
CH3+O=CH2O+H                                          8.00000E+13   0.000   0.00000E+00
CH3+OH=CH2+H2O                                        7.50000E+06   2.000   5.00000E+03
CH3+OH=CH2O+H2                                        4.00000E+12   0.000   0.00000E+00
CH3O+H=CH3+OH                                         1.00000E+14   0.000   0.00000E+00
CO+O+M=CO2+M                                          6.17000E+14   0.000   3.00000E+03
CO+OH=CO2+H                                           3.51000E+07   1.300  -7.58000E+02
CO+O2=CO2+O                                           1.60000E+13   0.000   4.10000E+04
HO2+CO=CO2+OH                                         5.80000E+13   0.000   2.29300E+04
H2+O2=OH+OH                                           1.70000E+13   0.000   4.77800E+04
H2+OH=H2O+H                                           1.17000E+09   1.300   3.62600E+03
O+OH=O2+H                                             4.00000E+14  -0.500   0.00000E+00
O+H2=OH+H                                             5.06000E+04   2.670   6.29000E+03
H+HO2=O+H2O                                           3.10000E+10   0.000   3.59000E+03
O+OH+M=HO2+M                                          1.00000E+16   0.000   0.00000E+00
      H2O/21.00/CO2/5.00/H2/3.30/CO/2.00/
H+O2+M=HO2+M                                          3.60000E+17  -0.720   0.00000E+00
      H2O/21.00/CO2/5.00/H2/3.30/CO/2.00/
OH+HO2=H2O+O2                                         7.50000E+12   0.000   0.00000E+00
H+HO2=OH+OH                                           1.70000E+14   0.000   8.75000E+02
O+HO2=O2+OH                                           1.40000E+13   0.000   1.07300E+03
OH+OH=O+H2O                                           6.00000E+08   1.300   0.00000E+00
H+H+M=H2+M                                            1.00000E+18  -1.000   0.00000E+00
      H2/0.00/H2O/0.00/CO2/0.00/
H+H+H2=H2+H2                                          9.20000E+16  -0.600   0.00000E+00
H+H+H2O=H2+H2O                                        6.00000E+19  -1.250   0.00000E+00
H+H+CO2=H2+CO2                                        5.49000E+20  -2.000   0.00000E+00
H+OH+M=H2O+M                                          1.60000E+22  -2.000   0.00000E+00
H+O+M=OH+M                                            6.20000E+16  -0.600   0.00000E+00
O+O+M=O2+M                                            1.89000E+13   0.000  -1.78800E+03
H+HO2=H2+O2                                           1.25000E+13   0.000   0.00000E+00
HO2+HO2=H2O2+O2                                       2.00000E+12   0.000   0.00000E+00
H2O2+M=OH+OH+M                                        4.30000E+16   0.000   4.55000E+04
      H2O/21.00/CO2/5.00/H2/3.30/CO/2.00/
H2O2+H=HO2+H2                                         1.60000E+12   0.000   3.80000E+03
H2O2+OH=H2O+HO2                                       1.00000E+13   0.000   1.80000E+03
H2O2+H=H2O+OH                                         1.00000E+13   0.000   3.59000E+03
H2O2+O=H2O+O2                                         8.40000E+11   0.000   4.26000E+03
H2O2+O=OH+HO2                                         2.00000E+13   0.000   5.90000E+03
H2+HO2=H2O+OH                                         6.50000E+11   0.000   1.88000E+04
N+NO=N2+O                                             3.27000E+12   0.300   0.00000E+00
N+O2=NO+O                                             6.40000E+09   1.000   6.28000E+03
N+OH=NO+H                                             7.33300E+13   0.000   1.12000E+03
CH2O+O2=HCO+HO2                                       6.20000E+13   0.000   3.90000E+04
CH2O+O=HCO+OH                                         1.80000E+13   0.000   3.08000E+03
CH2O+H=HCO+H2                                         2.19000E+08   1.800   3.00000E+03
CH2O+OH=HCO+H2O                                       2.43000E+10   1.200  -4.47000E+02
CH2O+HO2=HCO+H2O2                                     3.00000E+12   0.000   8.00000E+03
CH2O+M=CO+H2+M                                        6.25000E+15   0.000   6.95400E+04
CH2O+M=HCO+H+M                                        4.00000E+23  -1.660   9.11200E+04
HCO+HCO=CH2O+CO                                       3.01000E+13   0.000   0.00000E+00
HCO+OH=H2O+CO                                         1.00000E+14   0.000   0.00000E+00
HCO+H=H2+CO                                           1.19000E+13   0.300   0.00000E+00
HCO+O=OH+CO                                           3.00000E+13   0.000   0.00000E+00
HCO+O=H+CO2                                           3.00000E+13   0.000   0.00000E+00
HCO+O2=HO2+CO                                         3.30000E+13  -0.400   0.00000E+00
HCO+M=H+CO+M                                          1.87000E+17  -1.000   1.70000E+04
HCO+HO2=CO2+OH+H                                      3.00000E+13   0.000   0.00000E+00
CH4+O2=CH3+HO2                                        7.90000E+13   0.000   5.60000E+04
CH4+H=CH3+H2                                          6.60000E+08   1.600   1.08400E+04
CH4+OH=CH3+H2O                                        1.60000E+06   2.100   2.46000E+03
CH4+O=CH3+OH                                          1.02000E+09   1.500   8.60400E+03
CH4+HO2=CH3+H2O2                                      1.00000E+13   0.000   1.87000E+04
CH4+CH2=CH3+CH3                                       4.00000E+12   0.000  -5.70000E+02
CH3+CH2O=CH4+HCO                                      5.50000E+03   2.800   6.00000E+03
CH3+HCO=CH4+CO                                        1.20000E+14   0.000   0.00000E+00
CH3+H=CH4                                             1.90000E+36  -7.000   9.05000E+03
CH3+H=CH2+H2                                          9.00000E+13   0.000   1.51000E+04
CH3+CH3O=CH4+CH2O                                     4.30000E+14   0.000   0.00000E+00
CH3+CH3=C2H6                                          2.70000E+53  -12.000   1.94000E+04
CH3+CH3=C2H5+H                                        4.99000E+12   0.100   1.06000E+04
CH2+OH=CH2O+H                                         2.50000E+13   0.000   0.00000E+00
CH2+O2=HCO+OH                                         4.30000E+10   0.000  -5.00000E+02
CH2+O2=CO2+H2                                         6.90000E+11   0.000   5.00000E+02
CH2+O2=CO+H2O                                         2.00000E+10   0.000  -1.00000E+03
CH2+O2=CH2O+O                                         5.00000E+13   0.000   9.00000E+03
CH2+O2=CO2+H+H                                        1.60000E+12   0.000   1.00000E+03
CH2+O2=CO+OH+H                                        8.60000E+10   0.000  -5.00000E+02
CH2+CH2=C2H2+H2                                       1.20000E+13   0.000   8.00000E+02
CH2+CH2=C2H2+H+H                                      1.20000E+14   0.000   8.00000E+02
CH2+CO2=CH2O+CO                                       1.00000E+11   0.000   1.00000E+03
CH3+HCO=CH2O+CH2                                      3.00000E+13   0.000   0.00000E+00
CH3+C2H4=CH4+C2H3                                     6.62000E+00   3.700   9.48200E+03
CH3+CH3=C2H4+H2                                       1.00000E+15   0.000   3.10000E+04
CH3+CH2=C2H4+H                                        3.00000E+13   0.000  -5.70000E+02
C2H4+H=C2H3+H2                                        1.10000E+14   0.000   8.50000E+03
C2H4+O=CH3+HCO                                        1.60000E+09   1.200   7.46000E+02
C2H4+O=CH2O+CH2                                       3.00000E+04   1.880   1.80000E+02
C2H4+O=C2H3+OH                                        1.51000E+07   1.910   3.79000E+03
C2H4+OH=CH2O+CH3                                      6.00000E+13   0.000   9.60000E+02
C2H4+HO2=C2H3+H2O2                                    7.10000E+11   0.000   1.71100E+04
C2H4+OH=C2H3+H2O                                      8.02000E+13   0.000   5.95500E+03
C2H4+M=C2H2+H2+M                                      1.50000E+15   0.000   5.58000E+04
C2H4+M=C2H3+H+M                                       2.60000E+17   0.000   9.65700E+04
C2H4+H=C2H5                                           2.60000E+43  -9.250   5.25800E+04
C2H6+O2=C2H5+HO2                                      1.00000E+13   0.000   4.89600E+04
C2H5+O2=C2H4+HO2                                      2.00000E+10   0.000  -2.20000E+03
C2H4+O2=C2H3+HO2                                      4.20000E+14   0.000   5.75900E+04
C2H4+C2H4=C2H5+C2H3                                   5.00000E+14   0.000   6.47000E+04
C2H5+HO2=C2H4+H2O2                                    3.00000E+11   0.000   0.00000E+00
C2H2+O2=HCO+HCO                                       4.00000E+12   0.000   2.80000E+04
C2H2+O=CH2+CO                                         1.02000E+07   2.000   1.90000E+03
C2H2+H+M=C2H3+M                                       5.54000E+12   0.000   2.41000E+03
C2H3+H=C2H2+H2                                        4.00000E+13   0.000   0.00000E+00
C2H3+O2=CH2O+HCO                                      4.00000E+12   0.000  -2.50000E+02
C2H3+OH=C2H2+H2O                                      3.00000E+13   0.000   0.00000E+00
C2H3+CH2=C2H2+CH3                                     3.00000E+13   0.000   0.00000E+00
C2H3+HCO=C2H4+CO                                      6.03400E+13   0.000   0.00000E+00
C2H3+C2H3=C2H2+C2H4                                   1.45000E+13   0.000   0.00000E+00
C2H3+O=C2H2+OH                                        1.00000E+13   0.000   0.00000E+00
C2H2+OH=CH3+CO                                        4.83000E-04   4.000  -2.00000E+03
C2H3=C2H2+H                                           4.60000E+40  -8.800   4.62000E+04
H2+AR=H+H+AR                                          5.80000E+18  -1.100   1.04380E+05
H2O+H2O=H+OH+H2O                                      1.00600E+26  -2.440   1.20180E+05
NH3+M=NH2+H+M                                         2.20000E+16   0.000   9.34700E+04
NH3+H=NH2+H2                                          6.40000E+05   2.390   1.01710E+04
NH3+O=NH2+OH                                          9.40000E+06   1.940   6.46000E+03
NH3+OH=NH2+H2O                                        1.40000E+05   2.040   5.66000E+02
NH3+HO2=NH2+H2O2                                      3.00000E+11   0.000   2.20000E+04
NH2+H=NH+H2                                           7.20000E+05   2.320   7.99000E+02
NH2+O=HNO+H                                           6.60000E+13   0.000   0.00000E+00
NH2+O=NH+OH                                           7.00000E+12   0.000   0.00000E+00
      DUPLICATE
NH2+O=NH+OH                                           8.60000E-01   4.010   1.67300E+03
      DUPLICATE
NH2+OH=NH+H2O                                         3.30000E+06   1.949  -2.17000E+02
NH2+HO2=NH3+O2                                        1.70000E+04   1.550   2.02700E+03
NH2+HO2=H2NO+OH                                       5.00000E+13   0.000   0.00000E+00
NH2+HO2=HNO+H2O                                       1.60000E+07   0.550   5.25000E+02
      DUPLICATE
NH2+HO2=HNO+H2O                                       5.70000E+15  -1.120   7.07000E+02
      DUPLICATE
NH2+HO2=HON+H2O                                       2.10000E+07   0.640   8.11000E+02
NH2+O2=H2NO+O                                         2.60000E+11   0.487   2.90500E+04
NH2+O2=HNO+OH                                         2.90000E-02   3.764   1.81850E+04
NH2+NH2=NH3+NH                                        5.60000E+00   3.530   5.52000E+02
NH2+NH=NH3+N                                          9.60000E+03   2.460   1.07000E+02
NH2+N=N2+H+H                                          7.00000E+13   0.000   0.00000E+00
NH2+HNO=NH3+NO                                        3.60000E+06   1.630  -1.25000E+03
NH2+NO=N2+H2O                                         1.30000E+16  -1.250   0.00000E+00
      DUPLICATE
NH2+NO=N2+H2O                                        -3.10000E+13  -0.480   1.18000E+03
      DUPLICATE
NH2+NO=NNH+OH                                         3.10000E+13  -0.480   1.18000E+03
NH2+HONO=NH3+NO2                                      7.10000E+01   3.020  -4.94000E+03
NH2+NO2=N2O+H2O                                       1.60000E+16  -1.400   2.68000E+02
NH2+NO2=H2NO+NO                                       1.23500E+13   0.032  -1.51200E+03
NH+H=N+H2                                             3.00000E+13   0.000   0.00000E+00
NH+O=NO+H                                             9.20000E+13   0.000   0.00000E+00
NH+OH=HNO+H                                           3.20000E+14  -0.376  -4.60000E+01
NH+OH=N+H2O                                           1.60000E+07   1.733  -5.76000E+02
NH+O2=HNO+O                                           4.60000E+05   2.000   6.50000E+03
NH+O2=NO+OH                                           1.30000E+06   1.500   1.00000E+02
NH+NH=NH2+N                                           5.70000E-01   3.880   3.42000E+02
NH+N=N2+H                                             3.00000E+13   0.000   0.00000E+00
NH+NO=N2O+H                                           1.80000E+14  -0.351  -2.44000E+02
NH+NO=N2+OH                                           2.70000E+12  -0.072  -5.12000E+02
NH+HONO=NH2+NO2                                       1.00000E+13   0.000   0.00000E+00
NH+NO2=N2O+OH                                         4.10000E+12   0.000   0.00000E+00
NH+NO2=HNO+NO                                         5.90000E+12   0.000   0.00000E+00
NNH=N2+H                                              1.00000E+09   0.000   0.00000E+00
NNH+H=N2+H2                                           1.00000E+14   0.000   0.00000E+00
NNH+O=N2O+H                                           1.90000E+14  -0.274  -2.20000E+01
NNH+O=N2+OH                                           1.20000E+13   0.145  -2.17000E+02
NNH+O=NH+NO                                           5.20000E+11   0.381  -4.09000E+02
NNH+OH=N2+H2O                                         5.00000E+13   0.000   0.00000E+00
NNH+O2=N2+HO2                                         5.60000E+14  -0.385  -1.30000E+01
NNH+NH=N2+NH2                                         5.00000E+13   0.000   0.00000E+00
NNH+NH2=N2+NH3                                        5.00000E+13   0.000   0.00000E+00
NNH+NO=N2+HNO                                         5.00000E+13   0.000   0.00000E+00
NH2OH(+M)=NH2+OH(+M)                                  1.40000E+20  -1.310   6.40800E+04
      LOW/    5.40000E+37  -5.960   6.67830E+04 /
      TROE/   3.10000E-01  1.00000E-30  1.00000E+30  1.00000E+30 /
NH2OH+H=HNOH+H2                                       4.80000E+08   1.500   6.24900E+03
NH2OH+H=H2NO+H2                                       2.40000E+08   1.500   5.06700E+03
NH2OH+O=HNOH+OH                                       3.30000E+08   1.500   3.86500E+03
NH2OH+O=H2NO+OH                                       1.70000E+08   1.500   3.01000E+03
NH2OH+OH=HNOH+H2O                                     1.50000E+04   2.610  -3.53700E+03
NH2OH+OH=H2NO+H2O                                     1.50000E+05   2.280  -1.29600E+03
NH2OH+NH2=HNOH+NH3                                    1.10000E-01   4.000  -9.70000E+01
NH2OH+NH2=H2NO+NH3                                    9.50000E+00   3.420  -1.01300E+03
NH2OH+NH=HNOH+NH2                                     2.90000E-03   4.400   1.56400E+03
NH2OH+NH=H2NO+NH2                                     1.50000E-03   4.600   2.42400E+03
NH2OH+HO2=HNOH+H2O2                                   2.90000E+04   2.690   9.55700E+03
NH2OH+HO2=H2NO+H2O2                                   1.40000E+04   2.690   6.41800E+03
H2NO+M=HNO+H+M                                        2.80000E+24  -2.830   6.49150E+04
      H2O/10.00/
H2NO+M=HNOH+M                                         1.10000E+29  -4.000   4.40000E+04
      H2O/10.00/
H2NO+H=HNO+H2                                         3.00000E+07   2.000   2.00000E+03
H2NO+H=NH2+OH                                         5.00000E+13   0.000   0.00000E+00
H2NO+O=HNO+OH                                         3.00000E+07   2.000   2.00000E+03
H2NO+OH=HNO+H2O                                       1.00000E+14   0.000   0.00000E+00
H2NO+HO2=HNO+H2O2                                     2.90000E+04   2.690  -1.60000E+03
H2NO+O2=HNO+HO2                                       2.30000E+02   2.994   1.89000E+04
H2NO+NH2=HNO+NH3                                      3.00000E+12   0.000   1.00000E+03
H2NO+NO=HNO+HNO                                       2.00000E+04   2.000   1.30000E+04
H2NO+NO2=HONO+HNO                                     6.00000E+11   0.000   2.00000E+03
HNOH+M=HNO+H+M                                        2.00000E+24  -2.840   5.89340E+04
      H2O/10.00/
HNOH+H=NH2+OH                                         4.00000E+13   0.000   0.00000E+00
HNOH+H=HNO+H2                                         4.80000E+08   1.500   3.78000E+02
HNOH+O=HNO+OH                                         7.00000E+13   0.000   0.00000E+00
      DUPLICATE
HNOH+O=HNO+OH                                         3.30000E+08   1.500  -3.58000E+02
      DUPLICATE
HNOH+OH=HNO+H2O                                       2.40000E+06   2.000  -1.19200E+03
HNOH+HO2=HNO+H2O2                                     2.90000E+04   2.690  -1.60000E+03
HNOH+HO2=NH2OH+O2                                     2.90000E+04   2.690  -1.60000E+03
HNOH+O2=HNO+HO2                                       3.00000E+12   0.000   2.50000E+04
HNOH+NH2=NH3+HNO                                      1.80000E+06   1.940  -1.15200E+03
HNOH+NO2=HONO+HNO                                     6.00000E+11   0.000   2.00000E+03
NO+H(+M)=HNO(+M)                                      1.50000E+15  -0.410   0.00000E+00
      LOW/    2.40000E+14   0.206  -1.55000E+03 /
      TROE/   8.20000E-01  1.00000E-30  1.00000E+30  1.00000E+30 /
      N2/1.60/
HNO+H=NO+H2                                           4.40000E+11   0.720   6.50000E+02
HNO+O=NO+OH                                           2.30000E+13   0.000   0.00000E+00
HNO+OH=NO+H2O                                         3.60000E+13   0.000   0.00000E+00
HNO+O2=HO2+NO                                         2.00000E+13   0.000   1.60000E+04
HNO+HNO=N2O+H2O                                       9.00000E+08   0.000   3.10000E+03
HNO+NO2=HONO+NO                                       4.40000E+04   2.640   4.04000E+03
NO+HO2=NO2+OH                                         2.10000E+12   0.000  -4.97000E+02
NO+O(+M)=NO2(+M)                                      1.30000E+15  -0.750   0.00000E+00
      LOW/    4.72000E+24  -2.870   1.55000E+03 /
      TROE/   7.50000E-01  1.00000E+03  1.00000E+05  1.00000E+30 /
NO2+H=NO+OH                                           1.30000E+14   0.000   3.62000E+02
NO2+O=NO+O2                                           1.10000E+14  -0.520   0.00000E+00
NO2+HO2=HONO+O2                                       1.90000E+00   3.320   3.04400E+03
NO2+HO2=HNO2+O2                                       1.90000E+01   3.260   4.98300E+03
NO2+NO2=NO+NO+O2                                      4.50000E+12   0.000   2.75990E+04
NO2+NO2=NO3+NO                                        9.60000E+09   0.730   2.09000E+04
NO+OH(+M)=HONO(+M)                                    1.10000E+14  -0.300   0.00000E+00
      LOW/    3.39200E+23  -2.500   0.00000E+00 /
      TROE/   7.50000E-01  1.00000E-30  1.00000E+30  1.00000E+30 /
NO2+H2=HONO+H                                         1.30000E+04   2.760   2.97700E+04
HONO+H=HNO+OH                                         5.60000E+10   0.860   5.00000E+03
HONO+H=NO+H2O                                         8.10000E+06   1.890   3.85000E+03
HONO+O=NO2+OH                                         1.20000E+13   0.000   5.96000E+03
HONO+OH=NO2+H2O                                       1.70000E+12   0.000  -5.20000E+02
HONO+NO2=HONO2+NO                                     2.00000E+11   0.000   3.27000E+04
HONO+HONO=NO+NO2+H2O                                  3.50000E-01   3.640   1.21400E+04
HNO2(+M)=HONO(+M)                                     2.50000E+14   0.000   3.23000E+04
      LOW/    3.10000E+18   0.000   3.15000E+04 /
      TROE/   1.14900E+00  1.00000E-30  3.12500E+03  1.00000E+30 /
NO2+H2=HNO2+H                                         2.40000E+00   3.730   3.24000E+04
HNO2+O=NO2+OH                                         1.70000E+08   1.500   2.00000E+03
HNO2+OH=NO2+H2O                                       4.00000E+13   0.000   0.00000E+00
NO2+O(+M)=NO3(+M)                                     3.50000E+12   0.240   0.00000E+00
      LOW/    2.50000E+20  -1.500   0.00000E+00 /
      TROE/   7.10000E-01  1.00000E-30  1.70000E+03  1.00000E+30 /
NO3+H=NO2+OH                                          6.00000E+13   0.000   0.00000E+00
NO3+O=NO2+O2                                          1.00000E+13   0.000   0.00000E+00
NO3+OH=NO2+HO2                                        1.40000E+13   0.000   0.00000E+00
NO3+HO2=NO2+O2+OH                                     1.50000E+12   0.000   0.00000E+00
NO3+NO2=NO+NO2+O2                                     5.00000E+10   0.000   2.94000E+03
NO2+OH(+M)=HONO2(+M)                                  3.00000E+13   0.000   0.00000E+00
      LOW/    2.93800E+25  -3.000   0.00000E+00 /
      TROE/   4.00000E-01  1.00000E-30  1.00000E+30  1.00000E+30 /
HONO2+H=H2+NO3                                        5.60000E+08   1.500   1.64000E+04
HONO2+H=H2O+NO2                                       6.10000E+01   3.300   6.28500E+03
HONO2+H=OH+HONO                                       3.80000E+05   2.300   6.97600E+03
HONO2+OH=H2O+NO3                                      1.00000E+10   0.000  -1.24000E+03
N2O(+M)=N2+O(+M)                                      1.30000E+12   0.000   6.25700E+04
      LOW/    4.00000E+14   0.000   5.66000E+04 /
      N2/1.70/O2/1.40/H2O/12.00/
N2O+H=N2+OH                                           3.30000E+10   0.000   4.72900E+03
      DUPLICATE
N2O+H=N2+OH                                           4.40000E+14   0.000   1.92540E+04
      DUPLICATE
N2O+O=NO+NO                                           9.20000E+13   0.000   2.76790E+04
N2O+O=N2+O2                                           3.70000E+12   0.000   1.59360E+04
N2O+OH=N2+HO2                                         1.30000E-02   4.720   3.65600E+04
N2O+OH=HNO+NO                                         1.20000E-04   4.330   2.50800E+04
N2O+NO=NO2+N2                                         5.30000E+05   2.230   4.62800E+04
NH2+NH2=N2H2+H2                                       1.70000E+08   1.620   1.17830E+04
NH2+NH2=H2NN+H2                                       7.20000E+04   1.880   8.80200E+03
NH2+NH=N2H2+H                                         4.30000E+14  -0.272  -7.70000E+01
HNOH+NH2=N2H3+OH                                      1.00000E+01   3.460  -4.67000E+02
HNOH+NH2=H2NN+H2O                                     8.80000E+16  -1.080   1.11300E+03
NH2+NH2(+M)=N2H4(+M)                                  5.60000E+14  -0.414   6.60000E+01
      LOW/    1.60000E+34  -5.490   1.98700E+03 /
      TROE/   3.10000E-01  1.00000E-30  1.00000E+30  1.00000E+30 /
N2H4+H=N2H3+H2                                        7.00000E+12   0.000   2.50000E+03
N2H4+O=NH2OH+NH                                       2.90000E+11   0.000  -1.27000E+03
N2H4+O=N2H3+OH                                        1.50000E+11   0.000  -1.27000E+03
N2H4+OH=N2H3+H2O                                      1.30000E+13   0.000  -3.18000E+02
N2H4+NH2=N2H3+NH3                                     3.90000E+12   0.000   1.50000E+03
N2H3=N2H2+H                                           3.60000E+47  -10.380   6.90090E+04
N2H3+H=N2H2+H2                                        2.40000E+08   1.500  -1.00000E+01
N2H3+O=N2H2+OH                                        1.70000E+08   1.500  -6.46000E+02
N2H3+O=NH2+HNO                                        3.00000E+13   0.000   0.00000E+00
N2H3+O=>NH2+NO+H                                      3.00000E+13   0.000   0.00000E+00
N2H3+OH=N2H2+H2O                                      1.20000E+06   2.000  -1.19200E+03
N2H3+OH=H2NN+H2O                                      3.00000E+13   0.000   0.00000E+00
N2H3+OH=NH3+HNO                                       1.00000E+12   0.000   1.50000E+04
N2H3+HO2=N2H2+H2O2                                    1.40000E+04   2.690  -1.60000E+03
N2H3+HO2=N2H4+O2                                      9.20000E+05   1.940   2.12600E+03
N2H3+NH2=N2H2+NH3                                     9.20000E+05   1.940  -1.15200E+03
N2H3+NH2=H2NN+NH3                                     3.00000E+13   0.000   0.00000E+00
N2H3+NH=N2H2+NH2                                      2.00000E+13   0.000   0.00000E+00
N2H2+M=NNH+H+M                                        1.90000E+27  -3.050   6.61070E+04
      H2O/7.00/
N2H2+H=NNH+H2                                         8.50000E+04   2.630   2.30000E+02
N2H2+O=NNH+OH                                         3.30000E+08   1.500   4.97000E+02
N2H2+O=NH2+NO                                         1.00000E+13   0.000   0.00000E+00
N2H2+OH=NNH+H2O                                       5.90000E+01   3.400   1.36000E+03
N2H2+NH2=NNH+NH3                                      8.80000E-02   4.050   1.61000E+03
N2H2+NH=NNH+NH2                                       2.40000E+06   2.000  -1.19200E+03
N2H2+NO=N2O+NH2                                       4.00000E+12   0.000   1.19220E+04
H2NN=NNH+H                                            3.40000E+26  -4.830   4.62280E+04
H2NN+H=NNH+H2                                         4.80000E+08   1.500  -8.94000E+02
H2NN+H=N2H2+H                                         7.00000E+13   0.000   0.00000E+00
H2NN+O=NNH+OH                                         3.30000E+08   1.500  -8.94000E+02
H2NN+O=NH2+NO                                         7.00000E+13   0.000   0.00000E+00
H2NN+OH=NNH+H2O                                       2.40000E+06   2.000  -1.19200E+03
H2NN+OH=>NH2+NO+H                                     2.00000E+12   0.000   0.00000E+00
H2NN+HO2=>NH2+NO+OH                                   9.00000E+12   0.000   0.00000E+00
H2NN+HO2=NNH+H2O2                                     2.90000E+04   2.690  -1.60000E+03
H2NN+O2=NH2+NO2                                       1.50000E+12   0.000   5.96100E+03
H2NN+NH2=NNH+NH3                                      1.80000E+06   1.940  -1.15200E+03
END
