# Supplementary material for: Ammonia marine engine design for enhanced efficiency and reduced greenhouse gas emissions
Source: Nat Commun. 2024 Mar 7;15:2110. doi: 10.1038/s41467-024-46452-z (PMC10920916; doi:10.1038/s41467-024-46452-z)
Supplement: Supplementary file 5 — Supplementary Code 2 [file 41467_2024_46452_MOESM5_ESM.txt]

THERMO
   300.000  1000.000  5000.000
C7H16                   C   7H  16          G    300.00   5000.00 1391.00      1
 2.22148969E+01 3.47675750E-02-1.18407129E-05 1.83298478E-09-1.06130266E-13    2
-3.42760081E+04-9.23040196E+01-1.26836187E+00 8.54355820E-02-5.25346786E-05    3
 1.62945721E-08-2.02394925E-12-2.56586565E+04 3.53732912E+01                   4
O2                      O   2               G    300.00   5000.00 1000.00      1
 3.69757800E+00 6.13519700E-04-1.25884200E-07 1.77528100E-11-1.13643500E-15    2
-1.23393000E+03 3.18916600E+00 3.21293600E+00 1.12748600E-03-5.75615000E-07    3
 1.31387700E-09-8.76855400E-13-1.00524900E+03 6.03473800E+00                   4
N2                      N   2               G    300.00   5000.00 1000.00      1
 2.92664000E+00 1.48797700E-03-5.68476100E-07 1.00970400E-10-6.75335100E-15    2
-9.22797700E+02 5.98052800E+00 3.29867700E+00 1.40824000E-03-3.96322200E-06    3
 5.64151500E-09-2.44485500E-12-1.02090000E+03 3.95037200E+00                   4
CO2                     C   1O   2          G    300.00   5000.00 1000.00      1
 4.45362300E+00 3.14016900E-03-1.27841100E-06 2.39399700E-10-1.66903300E-14    2
-4.89669600E+04-9.55395900E-01 2.27572500E+00 9.92207200E-03-1.04091100E-05    3
 6.86668700E-09-2.11728000E-12-4.83731400E+04 1.01884900E+01                   4
H2O                     H   2O   1          G    300.00   5000.00 1000.00      1
 2.67214600E+00 3.05629300E-03-8.73026000E-07 1.20099600E-10-6.39161800E-15    2
-2.98992100E+04 6.86281700E+00 3.38684200E+00 3.47498200E-03-6.35469600E-06    3
 6.96858100E-09-2.50658800E-12-3.02081100E+04 2.59023300E+00                   4
CO                      C   1O   1          G    300.00   5000.00 1000.00      1
 3.02507800E+00 1.44268900E-03-5.63082800E-07 1.01858100E-10-6.91095200E-15    2
-1.42683500E+04 6.10821800E+00 3.26245200E+00 1.51194100E-03-3.88175500E-06    3
 5.58194400E-09-2.47495100E-12-1.43105400E+04 4.84889700E+00                   4
H2                      H   2               G    300.00   5000.00 1000.00      1
 2.99142300E+00 7.00064400E-04-5.63382900E-08-9.23157800E-12 1.58275200E-15    2
-8.35034000E+02-1.35511000E+00 3.29812400E+00 8.24944200E-04-8.14301500E-07    3
-9.47543400E-11 4.13487200E-13-1.01252100E+03-3.29409400E+00                   4
CH4                     C   1H   4          G    300.00   5000.00 1000.00      1
 1.68347900E+00 1.02372400E-02-3.87512900E-06 6.78558500E-10-4.50342300E-14    2
-1.00807900E+04 9.62339500E+00 7.78741500E-01 1.74766800E-02-2.78340900E-05    3
 3.04970800E-08-1.22393100E-11-9.82522900E+03 1.37221900E+01                   4
C2H2                    C   2H   2          G    300.00   5000.00 1000.00      1
 4.43677000E+00 5.37603900E-03-1.91281700E-06 3.28637900E-10-2.15671000E-14    2
 2.56676600E+04-2.80033800E+00 2.01356200E+00 1.51904500E-02-1.61631900E-05    3
 9.07899200E-09-1.91274600E-12 2.61244400E+04 8.80537800E+00                   4
C2H4                    C   2H   4          G    300.00   5000.00 1000.00      1
 3.52841900E+00 1.14851800E-02-4.41838500E-06 7.84460100E-10-5.26684800E-14    2
 4.42828900E+03 2.23038900E+00-8.61488000E-01 2.79616300E-02-3.38867700E-05    3
 2.78515200E-08-9.73787900E-12 5.57304600E+03 2.42114900E+01                   4
H2O2                    H   2O   2          G    300.00   5000.00 1000.00      1
 4.57316700E+00 4.33613600E-03-1.47468900E-06 2.34890400E-10-1.43165400E-14    2
-1.80069600E+04 5.01137000E-01 3.38875400E+00 6.56922600E-03-1.48501300E-07    3
-4.62580600E-09 2.47151500E-12-1.76631500E+04 6.78536300E+00                   4
HO2                     H   1O   2          G    300.00   5000.00 1000.00      1
 4.07219100E+00 2.13129600E-03-5.30814500E-07 6.11226900E-11-2.84116500E-15    2
-1.57972700E+02 3.47602900E+00 2.97996300E+00 4.99669700E-03-3.79099700E-06    3
 2.35419200E-09-8.08902400E-13 1.76227400E+02 9.22272400E+00                   4
OH                      O   1H   1          G    300.00   5000.00 1000.00      1
 2.88273000E+00 1.01397400E-03-2.27687700E-07 2.17468400E-11-5.12630500E-16    2
 3.88688800E+03 5.59571200E+00 3.63726600E+00 1.85091000E-04-1.67616500E-06    3
 2.38720300E-09-8.43144200E-13 3.60678200E+03 1.35886000E+00                   4
H                       H   1               G    300.00   5000.00 1000.00      1
 2.50000000E+00 0.00000000E+00 0.00000000E+00 0.00000000E+00 0.00000000E+00    2
 2.54716300E+04-4.60117600E-01 2.50000000E+00 0.00000000E+00 0.00000000E+00    3
 0.00000000E+00 0.00000000E+00 2.54716300E+04-4.60117600E-01                   4
O                       O   1               G    300.00   5000.00 1000.00      1
 2.54206000E+00-2.75506200E-05-3.10280300E-09 4.55106700E-12-4.36805200E-16    2
 2.92308000E+04 4.92030800E+00 2.94642900E+00-1.63816600E-03 2.42103200E-06    3
-1.60284300E-09 3.89069600E-13 2.91476400E+04 2.96399500E+00                   4
CH3                     C   1H   3          G    300.00   5000.00 1000.00      1
 2.84405200E+00 6.13797400E-03-2.23034500E-06 3.78516100E-10-2.45215900E-14    2
 1.64378100E+04 5.45269700E+00 2.43044300E+00 1.11241000E-02-1.68022000E-05    3
 1.62182900E-08-5.86495300E-12 1.64237800E+04 6.78979400E+00                   4
CH3O                    C   1H   3O   1     G    300.00   3000.00 1000.00      1
 3.77080000E+00 7.87149700E-03-2.65638400E-06 3.94443100E-10-2.11261600E-14    2
 1.27832500E+02 2.92957500E+00 2.10620400E+00 7.21659500E-03 5.33847200E-06    3
-7.37763600E-09 2.07561100E-12 9.78601100E+02 1.31521800E+01                   4
CH2                     C   1H   2          G    250.00   4000.00 1000.00      1
 3.63640800E+00 1.93305700E-03-1.68701600E-07-1.00989900E-10 1.80825600E-14    2
 4.53413400E+04 2.15656100E+00 3.76223700E+00 1.15981900E-03 2.48958500E-07    3
 8.80083600E-10-7.33243500E-13 4.53679100E+04 1.71257800E+00                   4
CH2O                    C   1H   2O   1     G    300.00   5000.00 1000.00      1
 2.99560600E+00 6.68132100E-03-2.62895500E-06 4.73715300E-10-3.21251700E-14    2
-1.53203700E+04 6.91257200E+00 1.65273100E+00 1.26314400E-02-1.88816800E-05    3
 2.05003100E-08-8.41323700E-12-1.48654000E+04 1.37848200E+01                   4
CH3O2                   C   1H   3O   2     G    300.00   5000.00 1385.00      1
 5.95787891E+00 7.90728626E-03-2.68246234E-06 4.13891337E-10-2.39007330E-14    2
-3.78224468E+02-3.53695139E+00 4.26146906E+00 1.00873599E-02-3.21506184E-06    3
 2.09409267E-10 4.18339103E-14 4.73129653E+02 6.34599067E+00                   4
CH4O2                   C   1H   4O   2     G    200.00   6000.00 1000.00      1
 6.86907934E+00 1.00840883E-02-3.66515947E-06 5.96302681E-10-3.58894156E-14    2
-1.98402231E+04-1.24951986E+01 3.72654981E+00 7.51851847E-03 2.35970425E-05    3
-3.52694507E-08 1.42757614E-11-1.83982011E+04 6.52443362E+00                   4
HCO                     H   1C   1O   1     G    300.00   5000.00 1000.00      1
 3.55727100E+00 3.34557300E-03-1.33500600E-06 2.47057300E-10-1.71385100E-14    2
 3.91632400E+03 5.55229900E+00 2.89833000E+00 6.19914700E-03-9.62308400E-06    3
 1.08982500E-08-4.57488500E-12 4.15992200E+03 8.98361400E+00                   4
C7H15-1                 C   7H  15          G    300.00   5000.00 1390.00      1
 2.17940709E+01 3.26280243E-02-1.11138244E-05 1.72067148E-09-9.96366999E-14    2
-9.20938221E+03-8.64954311E+01-4.99570406E-01 8.08826467E-02-5.00532754E-05    3
 1.56549308E-08-1.96616227E-12-1.04590223E+03 3.46564011E+01                   4
C7H15-2                 C   7H  15          G    300.00   5000.00 1382.00      1
 2.16368842E+01 3.23324804E-02-1.09273807E-05 1.68357060E-09-9.71774091E-14    2
-1.05873616E+04-8.52209653E+01-3.79155767E-02 7.56726570E-02-4.07473634E-05    3
 9.32678943E-09-4.92360745E-13-2.35605303E+03 3.37321506E+01                   4
C7H15O2                 C   7H  15O   2     G    300.00   5000.00 1000.00      1
 2.49023689E+01 3.50716920E-02-1.20440306E-05 1.87464822E-09-1.08947791E-13    2
-2.82976050E+04-9.73923542E+01 2.37499334E+00 8.34651906E-02-5.13897320E-05    3
 1.64217662E-08-2.19505216E-12-1.99237961E+04 2.53067342E+01                   4
C7H14O2H                C   7H  15O   2     G    300.00   5000.00 1000.00      1
 2.70028807E+01 3.22272216E-02-1.09366516E-05 1.68977918E-09-9.77321946E-14    2
-2.27229231E+04-1.06332170E+02 2.49875186E+00 8.32443344E-02-4.85933986E-05    3
 1.28927950E-08-1.09878385E-12-1.36530733E+04 2.73754005E+01                   4
C7H14O2HO2              C   7H  15O   4     G    300.00   5000.00 1000.00      1
 3.23937788E+01 3.33911097E-02-1.15672104E-05 1.81146023E-09-1.05739941E-13    2
-4.36321048E+04-1.32597311E+02 3.84933185E+00 9.45955097E-02-5.94934121E-05    3
 1.78836457E-08-2.00618696E-12-3.32051631E+04 2.25912030E+01                   4
C7KET12                 C   7H  14O   3     G    300.00   5000.00 1000.00      1
 2.97472906E+01 3.06622294E-02-1.05563590E-05 1.64627343E-09-9.58171675E-14    2
-5.66856828E+04-1.22432490E+02 5.82433697E-01 1.01207869E-01-7.65855996E-05    3
 3.00738606E-08-4.82902792E-12-4.68054419E+04 3.33331449E+01                   4
C6H12                   C   6H  12          G    300.00   5000.00 1000.00      1
 1.78337529E+01 2.67377658E-02-9.10036773E-06 1.40819768E-09-8.15124244E-14    2
-1.42062860E+04-6.83818851E+01-1.35275205E+00 6.98655426E-02-4.59408022E-05    3
 1.56967343E-08-2.21296175E-12-7.34368617E+03 3.53120691E+01                   4
C5H11CHO                C   6H  12O   1     G    300.00   5000.00 1000.00      1
 1.98891043E+01 2.71869340E-02-9.27391515E-06 1.43744158E-09-8.33090761E-14    2
-3.97523444E+04-7.60741671E+01 1.37517192E+00 6.65669689E-02-4.04423050E-05    3
 1.23836270E-08-1.52905857E-12-3.28740986E+04 2.48343934E+01                   4
C5H11CO                 C   6H  11O   1     G    300.00   5000.00 1000.00      1
 1.94783812E+01 2.50466029E-02-8.54861346E-06 1.32557944E-09-7.68503296E-14    2
-2.07923937E+04-7.21995578E+01 2.14479069E+00 6.17863563E-02-3.74134690E-05    3
 1.13283795E-08-1.36917698E-12-1.43451172E+04 2.23128045E+01                   4
C5H11                   C   5H  11          G    298.15   5000.00 1000.00      1
 1.13324106E+01 3.03659897E-02-1.13934480E-05 1.99539733E-09-1.32825012E-13    2
-5.95299959E+03-3.13564905E+01 3.57867617E+00 3.04236365E-02 3.27768270E-05    3
-5.86453147E-08 2.39315107E-11-2.60420265E+03 1.42591121E+01                   4
C4H9                    C   4H   9          G    200.00   6000.00 1000.00      1
 9.43040607E+00 2.34271349E-02-8.53599182E-06 1.39748355E-09-8.44057456E-14    2
 2.14214862E+03-2.42207994E+01 3.54885235E+00 1.78747638E-02 5.00782825E-05    3
-7.94475071E-08 3.35802354E-11 4.74011588E+03 1.11849382E+01                   4
C3H7                    C   3H   7          G    300.00   5000.00 1000.00      1
 7.70269870E+00 1.60442030E-02-5.28332200E-06 7.62985900E-10-3.93922840E-14    2
 8.29843360E+03-1.54801800E+01 1.05155180E+00 2.59919800E-02 2.38005400E-06    3
-1.96095690E-08 9.37324700E-12 1.06318630E+04 2.11225590E+01                   4
C3H6                    C   3H   6          G    300.00   5000.00 1388.00      1
 8.01595958E+00 1.37023634E-02-4.66249733E-06 7.21254402E-10-4.17370126E-14    2
-1.87821271E+03-2.00160668E+01 3.94615444E-01 2.89107662E-02-1.54886808E-05    3
 3.88814209E-09-3.37890352E-13 1.06688164E+03 2.19003736E+01                   4
C3H5                    C   3H   5          G    200.00   6000.00 1000.00      1
 6.54761132E+00 1.33152246E-02-4.78333100E-06 7.71949814E-10-4.61930808E-14    2
 1.72714707E+04-9.27486841E+00 3.78794693E+00 9.48414335E-03 2.42343368E-05    3
-3.65604010E-08 1.48592356E-11 1.86261218E+04 7.82822499E+00                   4
C3H4                    C   3H   4          G    200.00   6000.00 1000.00      1
 6.31694869E+00 1.11336262E-02-3.96289018E-06 6.35633775E-10-3.78749885E-14    2
 2.01174617E+04-1.09718862E+01 2.61307487E+00 1.21223371E-02 1.85405400E-05    3
-3.45258475E-08 1.53353389E-11 2.15415642E+04 1.02503319E+01                   4
C2H3                    C   2H   3          G    300.00   5000.00 1000.00      1
 5.93346800E+00 4.01774600E-03-3.96674000E-07-1.44126700E-10 2.37864400E-14    2
 3.18543500E+04-8.53031300E+00 2.45927600E+00 7.37147600E-03 2.10987300E-06    3
-1.32164200E-09-1.18478400E-12 3.33522500E+04 1.15562000E+01                   4
C2H5                    C   2H   5          G    300.00   5000.00 1000.00      1
 7.19048000E+00 6.48407700E-03-6.42806500E-07-2.34787900E-10 3.88087700E-14    2
 1.06745500E+04-1.47808900E+01 2.69070200E+00 8.71913300E-03 4.41983900E-06    3
 9.33870300E-10-3.92777300E-12 1.28704000E+04 1.21382000E+01                   4
C2H6                    C   2H   6          G    300.00   4000.00 1000.00      1
 4.82593800E+00 1.38404300E-02-4.55725900E-06 6.72496700E-10-3.59816100E-14    2
-1.27177900E+04-5.23950700E+00 1.46253900E+00 1.54946700E-02 5.78050700E-06    3
-1.25783200E-08 4.58626700E-12-1.12391800E+04 1.44322900E+01                   4
NO                      N   1O   1          G    300.00   5000.00 1000.00      1
 3.24543500E+00 1.26913800E-03-5.01589000E-07 9.16928300E-11-6.27541900E-15    2
 9.80084000E+03 6.41729400E+00 3.37654200E+00 1.25306300E-03-3.30275100E-06    3
 5.21781000E-09-2.44626300E-12 9.81796100E+03 5.82959000E+00                   4
N                       N   1               G    300.00   5000.00 1000.00      1
 2.45026800E+00 1.06614600E-04-7.46533700E-08 1.87965200E-11-1.02598400E-15    2
 5.61160400E+04 4.44875800E+00 2.50307100E+00-2.18001800E-05 5.42052900E-08    3
-5.64756000E-11 2.09990400E-14 5.60989000E+04 4.16756600E+00                   4
HCN                     C   1H   1N   1     G    200.00   6000.00 1000.00      1
 3.79525127E+00 3.16330147E-03-1.07316905E-06 1.67851828E-10-9.83948026E-15    2
 1.42249758E+04 1.61357326E+00 2.10571670E+00 1.11841419E-02-1.62402411E-05    3
 1.31663215E-08-4.17254301E-12 1.45427041E+04 9.55501287E+00                   4
NH3                     H   3N   1          G    200.00   6000.00 1000.00      1
 2.09566674E+00 6.14750045E-03-2.00328925E-06 3.01334626E-10-1.71227204E-14    2
-6.30945436E+03 9.59574081E+00 4.46075151E+00-5.68781763E-03 2.11411484E-05    3
-2.02849980E-08 6.89500555E-12-6.70753514E+03-1.34450793E+00                   4
O3                      O   3               G    200.00   6000.00 1000.00      1
 1.23302914E+01-1.19324783E-02 7.98741278E-06-1.77194552E-09 1.26075824E-13    2
 1.26755831E+04-4.08823374E+01 3.40738221E+00 2.05379063E-03 1.38486052E-05    3
-2.23311542E-08 9.76073226E-12 1.58644979E+04 8.28247580E+00                   4
NH2                     N   1H   2          G    200.00   3000.00 1000.00      1
 2.59263049E+00 3.47683597E-03-1.08271624E-06 1.49342558E-10-5.75241187E-15    2
 2.18865421E+04 7.90565351E+00 4.19198016E+00-2.04602827E-03 6.67756134E-06    3
-5.24907235E-09 1.55589948E-12 2.14991387E+04-9.04785244E-02                   4
NH                      N   1H   1          G    200.00   6000.00 1000.00      1
 2.78372644E+00 1.32985888E-03-4.24785573E-07 7.83494442E-11-5.50451310E-15    2
 4.23461945E+04 5.74084863E+00 3.49295037E+00 3.11795720E-04-1.48906628E-06    3
 2.48167402E-09-1.03570916E-12 4.21059722E+04 1.84834973E+00                   4
NNH                     N   2H   1          G    200.00   6000.00 1000.00      1
 3.42744423E+00 3.23295234E-03-1.17296299E-06 1.90508356E-10-1.14491506E-14    2
 2.88067740E+04 6.39209233E+00 4.25474632E+00-3.45098298E-03 1.37788699E-05    3
-1.33263744E-08 4.41023397E-12 2.88323793E+04 3.28551762E+00                   4
NH2OH                   N   1H   3O   1     G    200.00   6000.00 1000.00      1
 3.88112502E+00 8.15708448E-03-2.82615576E-06 4.37930933E-10-2.52724604E-14    2
-6.86018419E+03 3.79156136E+00 3.21016092E+00 6.19671676E-03 1.10594948E-05    3
-1.96668262E-08 8.82516590E-12-6.58148481E+03 7.93293571E+00                   4
H2NO                    H   2N   1O   1     G    298.00   3000.00 1000.00      1
 3.33719385E+00 5.72250531E-03-2.14985397E-06 3.65983461E-10-2.18615301E-14    2
 6.50621112E+03 6.86465421E+00 4.07694692E+00 2.19179940E-04 9.92160372E-06    3
-1.02259681E-08 3.26220462E-12 6.48547616E+03 3.93185152E+00                   4
HNOH                    H   2N   1O   1     G    200.00   6000.00 1000.00      1
 3.98321933E+00 4.88846374E-03-1.65086637E-06 2.55371446E-10-1.48308561E-14    2
 1.05780106E+04 3.62582838E+00 3.95608248E+00-3.02611020E-03 2.56874396E-05    3
-3.15645120E-08 1.24084574E-11 1.09199790E+04 5.55950983E+00                   4
HNO                     H   1N   1O   1     G    200.00   6000.00 1000.00      1
 3.16598124E+00 2.99958892E-03-3.94376786E-07-3.85344089E-11 7.07602668E-15    2
 1.17726311E+04 7.64511172E+00 4.53525574E+00-5.68543377E-03 1.85198540E-05    3
-1.71881225E-08 5.55818157E-12 1.16183003E+04 1.74315886E+00                   4
HON                     N   1O   1H   1     G    200.00   6000.00 1000.00      1
 4.00745749E+00 2.41824666E-03-8.13734001E-07 1.25573064E-10-7.28062602E-15    2
 2.43965586E+04 4.01091333E+00 4.30796097E+00-5.01538487E-03 2.27054537E-05    3
-2.65676371E-08 1.02998699E-11 2.45850141E+04 3.93009562E+00                   4
NO2                     N   1O   2          G    200.00   6000.00 1000.00      1
 4.88475400E+00 2.17239550E-03-8.28069090E-07 1.57475100E-10-1.05108950E-14    2
 2.31649820E+03-1.17416950E-01 3.94403120E+00-1.58542900E-03 1.66578120E-05    3
-2.04754260E-08 7.83505640E-12 2.89661800E+03 6.31199190E+00                   4
HONO                    H   1N   1O   2     G    200.00   6000.00 1000.00      1
 5.79182717E+00 3.65162554E-03-1.29293390E-06 2.06892796E-10-1.23154749E-14    2
-1.15953895E+04-4.05538852E+00 3.21415915E+00 8.12778066E-03 1.65998916E-06    3
-9.52814708E-09 4.87131424E-12-1.07830727E+04 9.82200056E+00                   4
HNO2                    H   1N   1O   2     G    300.00   4000.00 1500.00      1
 6.47963000E+00 1.99527400E-03-1.74038700E-07-9.69587200E-11 1.70148000E-14    2
-7.80950291E+03-1.06771518E+01 1.93483800E+00 1.01003600E-02-4.96461600E-06    3
 8.70112000E-10-2.32413500E-15-5.91571591E+03 1.47282082E+01                   4
NO3                     N   1O   3          G    200.00   6000.00 1000.00      1
 7.48347702E+00 2.57772064E-03-1.00945831E-06 1.72314063E-10-1.07154008E-14    2
 6.12990474E+03-1.41618136E+01 2.17359330E+00 1.04902685E-02 1.10472669E-05    3
-2.81561867E-08 1.36583960E-11 7.81290905E+03 1.46022090E+01                   4
HONO2                   H   1N   1O   3     G    200.00   6000.00 1000.00      1
 8.03098942E+00 4.46958589E-03-1.72459491E-06 2.91556153E-10-1.80102702E-14    2
-1.92821685E+04-1.62616720E+01 1.69329154E+00 1.90167702E-02-8.25176697E-06    3
-6.06113827E-09 4.65236978E-12-1.73882411E+04 1.71839655E+01                   4
N2O                     N   2O   1          G    200.00   6000.00 1000.00      1
 4.82307290E+00 2.62702510E-03-9.58508720E-07 1.60007120E-10-9.77523020E-15    2
 8.07340470E+03-2.20172080E+00 2.25715020E+00 1.13047280E-02-1.36713190E-05    3
 9.68198030E-09-2.93071820E-12 8.74177460E+03 1.07579920E+01                   4
N2H4                    N   2H   4          G    200.00   6000.00 1000.00      1
 4.93957357E+00 8.75017187E-03-2.99399058E-06 4.67278418E-10-2.73068599E-14    2
 9.28265548E+03-2.69439772E+00 3.83472149E+00-6.49129555E-04 3.76848463E-05    3
-5.00709182E-08 2.03362064E-11 1.00893925E+04 5.75272030E+00                   4
N2H3                    N   2H   3          G    200.00   6000.00 1000.00      1
 4.04483566E+00 7.31130186E-03-2.47625799E-06 3.83733021E-10-2.23107573E-14    2
 2.53241420E+04 2.88423392E+00 3.42125505E+00 1.34901590E-03 2.23459071E-05    3
-2.99727732E-08 1.20978970E-11 2.58198956E+04 7.83176309E+00                   4
N2H2                    N   2H   2          G    200.00   6000.00 1000.00      1
 1.31115117E+00 9.00187208E-03-3.14911824E-06 4.81449581E-10-2.71897891E-14    2
 2.33863341E+04 1.64091067E+01 4.91066031E+00-1.07791880E-02 3.86516489E-05    3
-3.86501698E-08 1.34852134E-11 2.28241901E+04 9.10273396E-02                   4
H2NN                    N   2H   2          G    200.00   6000.00 1000.00      1
 3.05903670E+00 6.18382347E-03-2.22171165E-06 3.58539206E-10-2.14532905E-14    2
 3.48530149E+04 6.69893515E+00 4.53204001E+00-7.32418578E-03 3.00803713E-05    3
-3.04000551E-08 1.04700639E-11 3.49580003E+04 1.51074195E+00                   4
AR                      AR  1               G    200.00   6000.00 1000.00      1
 2.50000000E+00 0.00000000E+00 0.00000000E+00 0.00000000E+00 0.00000000E+00    2
-7.45375000E+02 4.37967491E+00 2.50000000E+00 0.00000000E+00 0.00000000E+00    3
 0.00000000E+00 0.00000000E+00-7.45375000E+02 4.37967491E+00                   4
HE                      HE  1               G    200.00   6000.00 1000.00      1
 2.50000000E+00 0.00000000E+00 0.00000000E+00 0.00000000E+00 0.00000000E+00    2
-7.45375000E+02 9.28723974E-01 2.50000000E+00 0.00000000E+00 0.00000000E+00    3
 0.00000000E+00 0.00000000E+00-7.45375000E+02 9.28723974E-01                   4
END
