# Supplementary material for: Ammonia marine engine design for enhanced efficiency and reduced greenhouse gas emissions
Source: Nat Commun. 2024 Mar 7;15:2110. doi: 10.1038/s41467-024-46452-z (PMC10920916; doi:10.1038/s41467-024-46452-z)
Supplement: Supplementary file 6 — Source data [file 41467_2024_46452_MOESM6_ESM.xlsx]

## Sheet: Fig.2a
In-cylinder pressure [MPa]							In-cylinder temprature [K]							Heat release rate [10^2 J/deg]
l=0.9		l=0.8		l=0.7			l=0.9		l=0.8		l=0.7			l=0.9		l=0.8		l=0.7
Crank angle [°CA aTDC]	In-cylinder pressure [MPa]	Crank angle [°CA aTDC]	In-cylinder pressure [MPa]	Crank angle [°CA aTDC]	In-cylinder pressure [MPa]		Crank angle [°CA aTDC]	In-cylinder temprature [K]	Crank angle [°CA aTDC]	In-cylinder temprature [K]	Crank angle [°CA aTDC]	In-cylinder temprature [K]		Crank angle [°CA aTDC]	Heat release rate [10^2 J/deg]	Crank angle [°CA aTDC]	Heat release rate [10^2 J/deg]	Crank angle [°CA aTDC]	Heat release rate [10^2 J/deg]
-20.0594	2.60558	-20.2844	2.5608	-20.4921	2.51845		-20.0594	697.28	-20.2844	691.095	-20.4921	684.987		-20.0594	2.16983e-15	-20.2844	0	-20.4921	0
-19.994	2.61376	-20.1535	2.57688	-20.3611	2.53426		-19.994	697.766	-20.1535	692.05	-20.3611	685.927		-19.994	4.34134e-15	-20.1535	0	-20.3611	-2.16975e-15
-19.8631	2.63015	-20.0881	2.58495	-20.2957	2.5422		-19.8631	698.736	-20.0881	692.528	-20.2957	686.397		-19.8631	0	-20.0881	0	-20.2957	4.34192e-15
-19.7977	2.63839	-19.9573	2.60112	-20.1648	2.55812		-19.7977	699.221	-19.9573	693.481	-20.1648	687.335		-19.7977	0	-19.9573	2.1734e-15	-20.1648	0
-19.6669	2.65489	-19.892	2.60924	-20.0995	2.56611		-19.6669	700.189	-19.892	693.957	-20.0995	687.804		-19.6669	0	-19.892	4.34845e-15	-20.0995	0
-19.5361	2.67146	-19.7613	2.62552	-19.9687	2.58212		-19.5361	701.156	-19.7613	694.907	-19.9687	688.74		-19.5361	-2.17425e-15	-19.7613	-2.17505e-15	-19.9687	2.17436e-15
-19.4708	2.67977	-19.696	2.6337	-19.8381	2.59821		-19.4708	701.638	-19.696	695.382	-19.8381	689.674		-19.4708	0	-19.696	-4.35175e-15	-19.8381	0
-19.3402	2.69644	-19.5654	2.65007	-19.7728	2.60628		-19.3402	702.601	-19.5654	696.33	-19.7728	690.141		-19.3402	-2.17589e-15	-19.5654	-2.17669e-15	-19.7728	0
-19.2749	2.7048	-19.4349	2.66653	-19.6423	2.62246		-19.2749	703.082	-19.4349	697.277	-19.6423	691.073		-19.2749	0	-19.4349	0	-19.6423	0
-19.1444	2.72156	-19.3697	2.67478	-19.5771	2.63058		-19.1444	704.043	-19.3697	697.75	-19.5771	691.539		-19.1444	0	-19.3697	0	-19.5771	0
-19.0791	2.72997	-19.2393	2.69133	-19.4467	2.64685		-19.0791	704.523	-19.2393	698.694	-19.4467	692.468		-19.0791	0	-19.2393	8.71754e-15	-19.4467	-2.17974e-15
-18.9487	2.74684	-19.1741	2.69963	-19.3815	2.65502		-18.9487	705.48	-19.1741	699.167	-19.3815	692.931		-18.9487	-2.17912e-15	-19.1741	0	-19.3815	0
-18.8835	2.7553	-19.0438	2.71628	-19.2513	2.67138		-18.8835	705.959	-19.0438	700.109	-19.2513	693.857		-18.8835	0	-19.0438	0	-19.2513	-2.1816e-15
-18.7532	2.77225	-18.9786	2.72463	-19.1862	2.67959		-18.7532	706.913	-18.9786	700.579	-19.1862	694.32		-18.7532	0	-18.9786	0	-19.1862	8.73005e-15
-18.6881	2.78076	-18.8484	2.74136	-19.056	2.69606		-18.6881	707.39	-18.8484	701.517	-19.056	695.243		-18.6881	0	-18.8484	0	-19.056	0
-18.5578	2.7978	-18.7833	2.74976	-18.9909	2.70432		-18.5578	708.342	-18.7833	701.986	-18.9909	695.704		-18.5578	0	-18.7833	-4.36675e-15	-18.9909	0
-18.4927	2.80636	-18.6532	2.76658	-18.8608	2.72087		-18.4927	708.817	-18.6532	702.92	-18.8608	696.625		-18.4927	0	-18.6532	0	-18.8608	0
-18.3626	2.82349	-18.5882	2.77502	-18.7958	2.72917		-18.3626	709.765	-18.5882	703.387	-18.7958	697.084		-18.3626	2.18389e-15	-18.5882	0	-18.7958	0
-18.2975	2.83209	-18.4581	2.79193	-18.6659	2.74581		-18.2975	710.239	-18.4581	704.318	-18.6659	698.002		-18.2975	0	-18.4581	0	-18.6659	0
-18.1675	2.8493	-18.3931	2.80042	-18.536	2.76251		-18.1675	711.183	-18.3931	704.783	-18.536	698.917		-18.1675	4.3709e-15	-18.3931	4.37298e-15	-18.536	2.18791e-15
-18.0375	2.86658	-18.2632	2.81741	-18.471	2.77089		-18.0375	712.124	-18.2632	705.711	-18.471	699.374		-18.0375	-2.18648e-15	-18.2632	-2.18727e-15	-18.471	-4.37746e-15
-17.9725	2.87524	-18.1982	2.82594	-18.3412	2.78768		-17.9725	712.594	-18.1982	706.175	-18.3412	700.286		-17.9725	0	-18.1982	0	-18.3412	-2.18953e-15
-17.8426	2.8926	-18.0684	2.84302	-18.2764	2.79609		-17.8426	713.531	-18.0684	707.099	-18.2764	700.742		-17.8426	0	-18.0684	-2.18882e-15	-18.2764	0
-17.7777	2.9013	-17.9386	2.86016	-18.1466	2.81296		-17.7777	713.999	-17.9386	708.022	-18.1466	701.65		-17.7777	0	-17.9386	2.18984e-15	-18.1466	0
-17.6479	2.91873	-17.8737	2.86876	-18.0818	2.82142		-17.6479	714.933	-17.8737	708.482	-18.0818	702.103		-17.6479	0	-17.8737	-4.38119e-15	-18.0818	0
-17.583	2.92747	-17.744	2.88598	-17.9522	2.83836		-17.583	715.399	-17.744	709.401	-17.9522	703.006		-17.583	0	-17.744	2.19135e-15	-17.9522	-2.19268e-15
-17.4533	2.94499	-17.6792	2.89461	-17.8874	2.84686		-17.4533	716.329	-17.6792	709.86	-17.8874	703.458		-17.4533	0	-17.6792	0	-17.8874	0
-17.3885	2.95377	-17.5496	2.9119	-17.7579	2.86388		-17.3885	716.793	-17.5496	710.774	-17.7579	704.358		-17.3885	0	-17.5496	0	-17.7579	0
-17.2588	2.97135	-17.4848	2.92057	-17.6931	2.87242		-17.2588	717.719	-17.4848	711.23	-17.6931	704.807		-17.2588	0	-17.4848	8.77442e-15	-17.6931	0
-17.1941	2.98017	-17.3553	2.93794	-17.5637	2.88951		-17.1941	718.181	-17.3553	712.139	-17.5637	705.703		-17.1941	0	-17.3553	4.38871e-15	-17.5637	4.39149e-15
-17.0645	2.99782	-17.2905	2.94664	-17.499	2.89809		-17.0645	719.102	-17.2905	712.594	-17.499	706.151		-17.0645	0	-17.2905	0	-17.499	0
-16.9998	3.00668	-17.1611	2.96407	-17.3696	2.91526		-16.9998	719.562	-17.1611	713.499	-17.3696	707.044		-16.9998	8.77945e-15	-17.1611	4.39168e-15	-17.3696	-4.3945e-15
-16.8703	3.02439	-17.0964	2.97282	-17.2403	2.93248		-16.8703	720.478	-17.0964	713.951	-17.2403	707.934		-16.8703	0	-17.0964	-8.78631e-15	-17.2403	0
-16.7409	3.04216	-16.9671	2.99032	-17.1757	2.94111		-16.7409	721.391	-16.9671	714.852	-17.1757	708.378		-16.7409	-4.39319e-15	-16.9671	4.39463e-15	-17.1757	0
-16.6762	3.05106	-16.8378	3.00787	-17.0465	2.9584		-16.6762	721.848	-16.8378	715.75	-17.0465	709.264		-16.6762	0	-16.8378	0	-17.0465	0
-16.5469	3.06888	-16.7732	3.01666	-16.9819	2.96707		-16.5469	722.755	-16.7732	716.199	-16.9819	709.706		-16.5469	0	-16.7732	0	-16.9819	0
-16.4823	3.07781	-16.644	3.03427	-16.8528	2.98442		-16.4823	723.208	-16.644	717.094	-16.8528	710.587		-16.4823	0	-16.644	0	-16.8528	-4.40233e-15
-16.3531	3.09569	-16.5794	3.0431	-16.7883	2.99312		-16.3531	724.111	-16.5794	717.54	-16.7883	711.027		-16.3531	4.39909e-15	-16.5794	0	-16.7883	-8.80756e-15
-16.2885	3.10465	-16.4503	3.06076	-16.6592	3.01052		-16.2885	724.562	-16.4503	718.429	-16.6592	711.904		-16.2885	0	-16.4503	0	-16.6592	0
-16.1594	3.12258	-16.3857	3.06962	-16.5947	3.01925		-16.1594	725.459	-16.3857	718.872	-16.5947	712.341		-16.1594	0	-16.3857	0	-16.5947	0
-16.0948	3.13156	-16.2567	3.08733	-16.4658	3.03672		-16.0948	725.907	-16.2567	719.756	-16.4658	713.212		-16.0948	-8.80682e-15	-16.2567	0	-16.4658	0
-15.9658	3.14954	-16.1922	3.09621	-16.3369	3.05422		-15.9658	726.799	-16.1922	720.196	-16.3369	714.08		-15.9658	-4.40485e-15	-16.1922	0	-16.3369	0
-15.8368	3.16755	-16.0632	3.11397	-16.2725	3.06299		-15.8368	727.689	-16.0632	721.073	-16.2725	714.512		-15.8368	0	-16.0632	4.40815e-15	-16.2725	-8.82279e-15
-15.7723	3.17657	-15.9988	3.12288	-16.1437	3.08054		-15.7723	728.132	-15.9988	721.511	-16.1437	715.375		-15.7723	0	-15.9988	0	-16.1437	0
-15.6434	3.19462	-15.8699	3.14068	-16.0793	3.08933		-15.6434	729.014	-15.8699	722.383	-16.0793	715.806		-15.6434	4.4096e-15	-15.8699	-4.41098e-15	-16.0793	0
-15.579	3.20366	-15.7411	3.15852	-15.9505	3.10693		-15.579	729.454	-15.7411	723.251	-15.9505	716.664		-15.579	0	-15.7411	0	-15.9505	0
-15.4502	3.22174	-15.6767	3.16746	-15.8862	3.11575		-15.4502	730.33	-15.6767	723.684	-15.8862	717.092		-15.4502	0	-15.6767	-8.82845e-15	-15.8862	8.83398e-15
-15.3858	3.2308	-15.548	3.18534	-15.7575	3.13339		-15.3858	730.767	-15.548	724.547	-15.7575	717.944		-15.3858	0	-15.548	0	-15.7575	-4.41838e-15
-15.257	3.24892	-15.4836	3.19429	-15.6932	3.14224		-15.257	731.637	-15.4836	724.978	-15.6932	718.37		-15.257	0	-15.4836	0	-15.6932	0
-15.1927	3.25799	-15.355	3.21221	-15.5647	3.15991		-15.1927	732.071	-15.355	725.835	-15.5647	719.216		-15.1927	0	-15.355	0	-15.5647	0
-15.064	3.27614	-15.2907	3.22118	-15.4361	3.17762		-15.064	732.935	-15.2907	726.263	-15.4361	720.058		-15.064	-8.83585e-15	-15.2907	8.83952e-15	-15.4361	4.42294e-15
-14.9997	3.28523	-15.1621	3.23912	-15.3719	3.18648		-14.9997	733.366	-15.1621	727.114	-15.3719	720.478		-14.9997	0	-15.1621	-4.42113e-15	-15.3719	0
-14.8711	3.30339	-15.0978	3.24811	-15.2434	3.20421		-14.8711	734.223	-15.0978	727.539	-15.2434	721.314		-14.8711	0	-15.0978	0	-15.2434	0
-14.7426	3.32158	-14.9693	3.26608	-15.1792	3.21309		-14.7426	735.077	-14.9693	728.383	-15.1792	721.731		-14.7426	0	-14.9693	0	-15.1792	0
-14.6783	3.33068	-14.8409	3.28406	-15.0509	3.23085		-14.6783	735.503	-14.8409	729.224	-15.0509	722.562		-14.6783	0	-14.8409	-4.42557e-15	-15.0509	0
-14.5499	3.34888	-14.7767	3.29306	-14.9867	3.23974		-14.5499	736.35	-14.7767	729.642	-14.9867	722.976		-14.5499	0	-14.7767	0	-14.9867	0
-14.4856	3.358	-14.6483	3.31106	-14.8584	3.25753		-14.4856	736.772	-14.6483	730.476	-14.8584	723.8		-14.4856	0	-14.6483	4.4282e-15	-14.8584	-4.431e-15
-14.3573	3.37621	-14.5842	3.32007	-14.7943	3.26643		-14.3573	737.612	-14.5842	730.891	-14.7943	724.211		-14.3573	0	-14.5842	0	-14.7943	0
-14.2931	3.38532	-14.4559	3.33808	-14.6661	3.28423		-14.2931	738.031	-14.4559	731.718	-14.6661	725.029		-14.2931	0	-14.4559	0	-14.6661	0
-14.1648	3.40353	-14.3918	3.3471	-14.5379	3.30205		-14.1648	738.863	-14.3918	732.13	-14.5379	725.843		-14.1648	0	-14.3918	0	-14.5379	0
-14.0365	3.42175	-14.2635	3.36512	-14.4739	3.31096		-14.0365	739.691	-14.2635	732.951	-14.4739	726.249		-14.0365	0	-14.2635	0	-14.4739	0
-13.9724	3.43086	-14.1994	3.37414	-14.3458	3.32878		-13.9724	740.103	-14.1994	733.36	-14.3458	727.057		-13.9724	0	-14.1994	-8.86925e-15	-14.3458	-4.43783e-15
-13.8442	3.44908	-14.0713	3.39216	-14.2818	3.3377		-13.8442	740.924	-14.0713	734.173	-14.2818	727.459		-13.8442	0	-14.0713	0	-14.2818	0
-13.7802	3.45819	-13.9432	3.41019	-14.1538	3.35553		-13.7802	741.334	-13.9432	734.983	-14.1538	728.26		-13.7802	0	-13.9432	0	-14.1538	0
-13.652	3.4764	-13.8792	3.41921	-14.0898	3.36445		-13.652	742.148	-13.8792	735.386	-14.0898	728.659		-13.652	0	-13.8792	0	-14.0898	0
-13.588	3.48551	-13.7511	3.43724	-13.9618	3.38227		-13.588	742.553	-13.7511	736.19	-13.9618	729.452		-13.588	0	-13.7511	0	-13.9618	-4.44279e-15
-13.4599	3.5037	-13.6871	3.44626	-13.8979	3.3912		-13.4599	743.359	-13.6871	736.59	-13.8979	729.847		-13.4599	0	-13.6871	0	-13.8979	0
-13.3959	3.5128	-13.5592	3.46426	-13.77	3.40901		-13.3959	743.761	-13.5592	737.384	-13.77	730.635		-13.3959	0	-13.5592	0	-13.77	0
-13.268	3.53097	-13.4952	3.47327	-13.6422	3.42683		-13.268	744.559	-13.4952	737.78	-13.6422	731.417		-13.268	-4.44172e-15	-13.4952	0	-13.6422	0
-13.14	3.54912	-13.3673	3.49126	-13.5783	3.43574		-13.14	745.352	-13.3673	738.566	-13.5783	731.806		-13.14	0	-13.3673	0	-13.5783	0
-13.0761	3.5582	-13.2395	3.50923	-13.4505	3.45354		-13.0761	745.746	-13.2395	739.347	-13.4505	732.581		-13.0761	0	-13.2395	-4.44636e-15	-13.4505	0
-12.9482	3.57632	-13.1756	3.51821	-13.3866	3.46245		-12.9482	746.53	-13.1756	739.736	-13.3866	732.966		-12.9482	0	-13.1756	-8.89506e-15	-13.3866	0
-12.8843	3.58538	-13.0478	3.53616	-13.2589	3.48022		-12.8843	746.92	-13.0478	740.509	-13.2589	733.733		-12.8843	0	-13.0478	0	-13.2589	4.45149e-15
-12.7565	3.60345	-12.984	3.54513	-13.1951	3.48912		-12.7565	747.695	-12.984	740.894	-13.1951	734.115		-12.7565	0	-12.984	0	-13.1951	0
-12.6926	3.61249	-12.8562	3.56304	-13.0675	3.50686		-12.6926	748.081	-12.8562	741.658	-13.0675	734.874		-12.6926	0	-12.8562	0	-13.0675	-4.45377e-15
-12.5649	3.63052	-12.7924	3.572	-12.9399	3.5246		-12.5649	748.847	-12.7924	742.039	-12.9399	735.628		-12.5649	0	-12.7924	0	-12.9399	0
-12.4372	3.64853	-12.6647	3.58986	-12.8761	3.53346		-12.4372	749.607	-12.6647	742.795	-12.8761	736.003		-12.4372	0	-12.6647	0	-12.8761	8.91283e-15
-12.3734	3.65752	-12.5372	3.6077	-12.7486	3.55115		-12.3734	749.985	-12.5372	743.546	-12.7486	736.748		-12.3734	0	-12.5372	0	-12.7486	4.45751e-15
-12.2458	3.67547	-12.4734	3.61661	-12.6848	3.56		-12.2458	750.736	-12.4734	743.919	-12.6848	737.119		-12.2458	0	-12.4734	0	-12.6848	0
-12.182	3.68444	-12.3458	3.63441	-12.5574	3.57764		-12.182	751.11	-12.3458	744.661	-12.5574	737.855		-12.182	0	-12.3458	-4.45693e-15	-12.5574	0
-12.0544	3.70232	-12.2821	3.64329	-12.4937	3.58646		-12.0544	751.851	-12.2821	745.03	-12.4937	738.221		-12.0544	0	-12.2821	8.91608e-15	-12.4937	0
-11.9906	3.71126	-12.1546	3.66102	-12.3663	3.60405		-11.9906	752.221	-12.1546	745.763	-12.3663	738.949		-11.9906	0	-12.1546	4.45912e-15	-12.3663	-4.46187e-15
-11.8631	3.72907	-12.0909	3.66988	-12.2389	3.62162		-11.8631	752.953	-12.0909	746.127	-12.2389	739.67		-11.8631	0	-12.0909	0	-12.2389	-4.46332e-15
-11.7994	3.73798	-11.9635	3.68754	-12.1753	3.63039		-11.7994	753.318	-11.9635	746.85	-12.1753	740.029		-11.7994	0	-11.9635	0	-12.1753	8.92878e-15
-11.672	3.75572	-11.8998	3.69637	-12.048	3.64788		-11.672	754.041	-11.8998	747.21	-12.048	740.742		-11.672	4.46035e-15	-11.8998	0	-12.048	0
-11.5445	3.77341	-11.7724	3.71396	-11.9843	3.65663		-11.5445	754.757	-11.7724	747.923	-11.9843	741.097		-11.5445	0	-11.7724	0	-11.9843	0
-11.4809	3.78224	-11.6451	3.7315	-11.8571	3.67406		-11.4809	755.113	-11.6451	748.631	-11.8571	741.8		-11.4809	0	-11.6451	0	-11.8571	0
-11.3535	3.79983	-11.5815	3.74026	-11.7935	3.68277		-11.3535	755.819	-11.5815	748.982	-11.7935	742.151		-11.3535	0	-11.5815	0	-11.7935	0
-11.2899	3.80862	-11.4542	3.75771	-11.6663	3.70012		-11.2899	756.17	-11.4542	749.68	-11.6663	742.845		-11.2899	0	-11.4542	0	-11.6663	4.46962e-15
-11.1626	3.82612	-11.3906	3.76643	-11.5392	3.71743		-11.1626	756.866	-11.3906	750.027	-11.5392	743.534		-11.1626	0	-11.3906	-1.78716e-14	-11.5392	-4.471e-15
-11.099	3.83486	-11.2634	3.7838	-11.4756	3.72607		-11.099	757.212	-11.2634	750.715	-11.4756	743.876		-11.099	0	-11.2634	0	-11.4756	0
-10.9717	3.85225	-11.1998	3.79248	-11.3485	3.74329		-10.9717	757.897	-11.1998	751.057	-11.3485	744.556		-10.9717	0	-11.1998	0	-11.3485	0
-10.8445	3.86958	-11.0727	3.80974	-11.285	3.75188		-10.8445	758.576	-11.0727	751.735	-11.285	744.893		-10.8445	0	-11.0727	0	-11.285	0
-10.781	3.87823	-10.9456	3.82695	-11.158	3.76901		-10.781	758.913	-10.9456	752.406	-11.158	745.562		-10.781	0	-10.9456	4.47224e-15	-11.158	4.47501e-15
-10.6538	3.89544	-10.882	3.83553	-11.0945	3.77756		-10.6538	759.581	-10.882	752.74	-11.0945	745.895		-10.6538	0	-10.882	0	-11.0945	0
-10.5903	3.90403	-10.755	3.85262	-10.9675	3.79458		-10.5903	759.913	-10.755	753.401	-10.9675	746.553		-10.5903	8.94438e-15	-10.755	0	-10.9675	0
-10.4632	3.92112	-10.6915	3.86116	-10.8406	3.81153		-10.4632	760.57	-10.6915	753.729	-10.8406	747.206		-10.4632	0	-10.6915	0	-10.8406	0
-10.3997	3.92966	-10.5645	3.87813	-10.7771	3.81999		-10.3997	760.897	-10.5645	754.38	-10.7771	747.529		-10.3997	0	-10.5645	-4.47611e-15	-10.7771	0
-10.2727	3.94661	-10.4375	3.89503	-10.6502	3.83683		-10.2727	761.543	-10.4375	755.023	-10.6502	748.171		-10.2727	0	-10.4375	4.47738e-15	-10.6502	4.48019e-15
-10.1457	3.96349	-10.3741	3.90345	-10.5868	3.84523		-10.1457	762.184	-10.3741	755.342	-10.5868	748.49		-10.1457	0	-10.3741	-8.95664e-15	-10.5868	0
-10.0822	3.97191	-10.2471	3.92021	-10.46	3.86195		-10.0822	762.502	-10.2471	755.974	-10.46	749.122		-10.0822	0	-10.2471	0	-10.46	0
-9.95524	3.98865	-10.1837	3.92857	-10.3966	3.8703		-9.95524	763.131	-10.1837	756.288	-10.3966	749.436		-9.95524	0	-10.1837	0	-10.3966	0
-9.89179	3.99699	-10.0569	3.94521	-10.2698	3.88689		-9.89179	763.443	-10.0569	756.912	-10.2698	750.057		-9.89179	0	-10.0569	0	-10.2698	0
-9.7649	4.01357	-9.99343	3.95351	-10.1431	3.9034		-9.7649	764.059	-9.99343	757.221	-10.1431	750.673		-9.7649	4.47979e-15	-9.99343	0	-10.1431	0
-9.63804	4.03005	-9.86663	3.96999	-10.0797	3.91164		-9.63804	764.668	-9.86663	757.832	-10.0797	750.978		-9.63804	0	-9.86663	-4.48276e-15	-10.0797	0
-9.57462	4.03825	-9.73986	3.98638	-9.95304	3.92802		-9.57462	764.969	-9.73986	758.435	-9.95304	751.583		-9.57462	-8.96352e-15	-9.73986	0	-9.95304	0
-9.44782	4.05456	-9.67648	3.99454	-9.88971	3.93618		-9.44782	765.566	-9.67648	758.734	-9.88971	751.883		-9.44782	0	-9.67648	0	-9.88971	0
-9.38442	4.06269	-9.54976	4.01077	-9.76307	3.9524		-9.38442	765.862	-9.54976	759.326	-9.76307	752.476		-9.38442	0	-9.54976	0	-9.76307	0
-9.25766	4.07882	-9.48641	4.01886	-9.69976	3.9605		-9.25766	766.446	-9.48641	759.619	-9.69976	752.77		-9.25766	0	-9.48641	0	-9.69976	8.97889e-15
-9.19429	4.08686	-9.35973	4.03492	-9.57317	3.97656		-9.19429	766.735	-9.35973	760.199	-9.57317	753.352		-9.19429	0	-9.35973	0	-9.57317	4.49026e-15
-9.06757	4.10281	-9.2964	4.04292	-9.44661	3.99252		-9.06757	767.307	-9.2964	760.487	-9.44661	753.925		-9.06757	0	-9.2964	0	-9.44661	0
-8.94088	4.11865	-9.16977	4.0588	-9.38334	4.00047		-8.94088	767.87	-9.16977	761.054	-9.38334	754.21		-8.94088	0	-9.16977	0	-9.38334	0
-8.87755	4.12652	-9.04316	4.07457	-9.25682	4.01626		-8.87755	768.149	-9.04316	761.614	-9.25682	754.771		-8.87755	0	-9.04316	0	-9.25682	0
-8.7509	4.14216	-8.97987	4.08241	-9.19358	4.02412		-8.7509	768.7	-8.97987	761.891	-9.19358	755.05		-8.7509	0	-8.97987	0	-9.19358	0
-8.68759	4.14994	-8.85331	4.09799	-9.0671	4.03973		-8.68759	768.973	-8.85331	762.438	-9.0671	755.599		-8.68759	0	-8.85331	-4.49134e-15	-9.0671	4.49452e-15
-8.56098	4.16537	-8.79004	4.10574	-8.94066	4.05522		-8.56098	769.51	-8.79004	762.709	-8.94066	756.141		-8.56098	0	-8.79004	8.98417e-15	-8.94066	8.99104e-15
-8.49769	4.17305	-8.66352	4.12112	-8.87745	4.06293		-8.49769	769.777	-8.66352	763.243	-8.87745	756.409		-8.49769	0	-8.66352	0	-8.87745	8.99252e-15
-8.37113	4.18826	-8.53702	4.13636	-8.75104	4.07823		-8.37113	770.301	-8.53702	763.769	-8.75104	756.938		-8.37113	0	-8.53702	0	-8.75104	-4.49699e-15
-8.24459	4.20334	-8.47379	4.14394	-8.68785	4.08584		-8.24459	770.817	-8.47379	764.029	-8.68785	757.2		-8.24459	0	-8.47379	0	-8.68785	0
-8.18133	4.21083	-8.34733	4.15897	-8.56149	4.10094		-8.18133	771.072	-8.34733	764.542	-8.56149	757.717		-8.18133	-8.98578e-15	-8.34733	-4.49521e-15	-8.56149	-4.49845e-15
-8.05483	4.22568	-8.28412	4.16645	-8.49832	4.10846		-8.05483	771.574	-8.28412	764.795	-8.49832	757.973		-8.05483	0	-8.28412	0	-8.49832	0
-7.99159	4.23306	-8.1577	4.18126	-8.372	4.12335		-7.99159	771.823	-8.1577	765.295	-8.372	758.477		-7.99159	0	-8.1577	4.49657e-15	-8.372	0
-7.86513	4.24767	-8.0945	4.18863	-8.2457	4.1381		-7.86513	772.311	-8.0945	765.542	-8.2457	758.974		-7.86513	0	-8.0945	0	-8.2457	0
-7.73869	4.26213	-7.96813	4.20321	-8.18256	4.14544		-7.73869	772.791	-7.96813	766.029	-8.18256	759.219		-7.73869	4.49581e-15	-7.96813	-4.49791e-15	-8.18256	-9.00282e-15
-7.67549	4.2693	-7.84177	4.21764	-8.0563	4.15997		-7.67549	773.027	-7.84177	766.507	-8.0563	759.702		-7.67549	0	-7.84177	0	-8.0563	0
-7.54908	4.28351	-7.7786	4.22481	-7.99318	4.1672		-7.54908	773.493	-7.7786	766.742	-7.99318	759.941		-7.54908	4.4971e-15	-7.7786	0	-7.99318	0
-7.48589	4.29056	-7.65229	4.239	-7.86695	4.1815		-7.48589	773.722	-7.65229	767.207	-7.86695	760.412		-7.48589	0	-7.65229	0	-7.86695	0
-7.35953	4.30451	-7.58914	4.24605	-7.74075	4.19565		-7.35953	774.174	-7.58914	767.436	-7.74075	760.873		-7.35953	4.49828e-15	-7.58914	0	-7.74075	-4.50424e-15
-7.29635	4.31144	-7.46285	4.26	-7.67766	4.20268		-7.29635	774.397	-7.46285	767.887	-7.67766	761.101		-7.29635	0	-7.46285	0	-7.67766	0
-7.17002	4.32512	-7.39972	4.26693	-7.5515	4.21659		-7.17002	774.834	-7.39972	768.11	-7.5515	761.549		-7.17002	0	-7.39972	0	-7.5515	4.50549e-15
-7.0437	4.33863	-7.27347	4.28061	-7.48842	4.22349		-7.0437	775.262	-7.27347	768.546	-7.48842	761.771		-7.0437	4.50018e-15	-7.27347	-4.50244e-15	-7.48842	0
-6.98055	4.34533	-7.14724	4.29412	-7.36229	4.23715		-6.98055	775.473	-7.14724	768.974	-7.36229	762.205		-6.98055	9.00145e-15	-7.14724	0	-7.36229	4.50665e-15
-6.85427	4.35856	-7.08413	4.30083	-7.29923	4.24393		-6.85427	775.886	-7.08413	769.185	-7.29923	762.42		-6.85427	0	-7.08413	0	-7.29923	0
-6.79113	4.36512	-6.95793	4.31407	-7.17313	4.25733		-6.79113	776.09	-6.95793	769.599	-7.17313	762.841		-6.79113	0	-6.95793	0	-7.17313	4.50779e-15
-6.66488	4.37806	-6.89484	4.32064	-7.04705	4.27055		-6.66488	776.489	-6.89484	769.803	-7.04705	763.253		-6.66488	0	-6.89484	0	-7.04705	4.50854e-15
-6.53864	4.39082	-6.76867	4.3336	-6.98402	4.27711		-6.53864	776.878	-6.76867	770.202	-6.98402	763.456		-6.53864	0	-6.76867	-4.50535e-15	-6.98402	0
-6.47552	4.39713	-6.64252	4.34639	-6.85797	4.29007		-6.47552	777.07	-6.64252	770.592	-6.85797	763.854		-6.47552	9.00652e-15	-6.64252	0	-6.85797	0
-6.34931	4.40959	-6.57946	4.35271	-6.79495	4.29649		-6.34931	777.444	-6.57946	770.784	-6.79495	764.05		-6.34931	0	-6.57946	0	-6.79495	-9.02015e-15
-6.28621	4.41575	-6.45333	4.3652	-6.66893	4.30917		-6.28621	777.629	-6.45333	771.159	-6.66893	764.434		-6.28621	-9.00826e-15	-6.45333	-4.50698e-15	-6.66893	0
-6.16002	4.4279	-6.39028	4.37139	-6.54292	4.32166		-6.16002	777.988	-6.39028	771.344	-6.54292	764.809		-6.16002	0	-6.39028	0	-6.54292	0
-6.09692	4.43392	-6.26418	4.38357	-6.47993	4.32784		-6.09692	778.165	-6.26418	771.704	-6.47993	764.993		-6.09692	0	-6.26418	-4.50788e-15	-6.47993	0
-6	4.44304	-6.1381	4.39556	-6.35394	4.34004		-6	778.431	-6.1381	772.056	-6.35394	765.354		-6	0	-6.1381	9.0169e-15	-6.35394	0
-5.87384	4.4547	-6.07506	4.40149	-6.29096	4.34608		-5.87384	778.767	-6.07506	772.228	-6.29096	765.531		-5.87384	4.50565e-15	-6.07506	-9.01773e-15	-6.29096	0
-5.74769	4.46616	-6	4.40848	-6.165	4.35798		-5.74769	779.094	-6	772.43	-6.165	765.878		-5.74769	9.01229e-15	-6	0	-6.165	4.51283e-15
-5.68463	4.47181	-5.87395	4.42003	-6.03905	4.36968		-5.68463	779.253	-5.87395	772.76	-6.03905	766.215		-5.68463	0	-5.87395	0	-6.03905	0
-5.58683	4.48043	-5.74791	4.43137	-5.93703	4.37902		-5.58683	779.487	-5.74791	773.08	-5.93703	766.481		-5.58683	2.12148e-12	-5.74791	0	-5.93703	0
-5.48259	4.4893	-5.6849	4.43697	-5.87407	4.38471		-5.48259	779.691	-5.6849	773.237	-5.87407	766.642		-5.48259	4.93896e-11	-5.6849	9.02069e-15	-5.87407	0
-5.38626	4.49722	-5.5724	4.44678	-5.74816	4.39593		-5.38626	779.834	-5.5724	773.505	-5.74816	766.957		-5.38626	2.1657e-10	-5.5724	4.19386e-13	-5.74816	0
-5.28908	4.50489	-5.47835	4.45475	-5.6852	4.40148		-5.28908	779.928	-5.47835	773.698	-5.6852	767.111		-5.28908	5.62786e-10	-5.47835	1.84474e-11	-5.6852	0
-5.19066	4.51233	-5.3888	4.46213	-5.56021	4.41228		-5.19066	779.968	-5.3888	773.848	-5.56021	767.406		-5.19066	1.22847e-09	-5.3888	8.75578e-11	-5.56021	1.81903e-14
-5.09384	4.51883	-5.29584	4.46953	-5.47597	4.4194		-5.09384	779.785	-5.29584	773.965	-5.47597	767.589		-5.09384	2.29519e-09	-5.29584	2.31838e-10	-5.47597	4.4671e-12
-4.99533	4.52495	-5.19913	4.47693	-5.39109	4.4264		-4.99533	779.504	-5.19913	774.04	-5.39109	767.747		-4.99533	3.85207e-09	-5.19913	5.05855e-10	-5.39109	2.59919e-11
-4.89538	4.53085	-5.09966	4.48423	-5.2808	4.43519		-4.89538	779.191	-5.09966	774.069	-5.2808	767.913		-4.89538	6.65009e-09	-5.09966	9.8515e-10	-5.2808	9.40169e-11
-4.79257	4.53664	-4.98867	4.49154	-5.18738	4.44238		-4.79257	778.846	-4.98867	773.887	-5.18738	768.013		-4.79257	1.14518e-08	-4.98867	1.79467e-09	-5.18738	2.22546e-10
-4.69517	4.54189	-4.89899	4.49696	-5.08836	4.44972		-4.69517	778.494	-4.89899	773.634	-5.08836	768.076		-4.69517	1.91568e-08	-4.89899	2.8726e-09	-5.08836	4.31313e-10
-4.5927	4.54715	-4.79504	4.50292	-4.99933	4.45607		-4.5927	778.104	-4.79504	773.308	-4.99933	768.098		-4.5927	3.17946e-08	-4.79504	4.62194e-09	-4.99933	7.45543e-10
-4.49717	4.55183	-4.69829	4.50822	-4.89203	4.46338		-4.49717	777.733	-4.69829	772.987	-4.89203	768.07		-4.49717	5.22774e-08	-4.69829	7.37518e-09	-4.89203	1.24257e-09
-4.39254	4.55683	-4.59675	4.51354	-4.79614	4.46912		-4.39254	777.354	-4.59675	772.629	-4.79614	767.829		-4.39254	8.74988e-08	-4.59675	1.1521e-08	-4.79614	1.97329e-09
-4.29186	4.56163	-4.49915	4.51845	-4.69466	4.47482		-4.29186	777.061	-4.49915	772.269	-4.69466	767.52		-4.29186	1.49646e-07	-4.49915	1.7689e-08	-4.69466	2.95854e-09
-4.19063	4.56688	-4.39567	4.52338	-4.59983	4.4799		-4.19063	776.975	-4.39567	771.866	-4.59983	767.215		-4.19063	2.5726e-07	-4.39567	2.71056e-08	-4.59983	4.4704e-09
-4.0995	4.57157	-4.29785	4.52785	-4.49983	4.48502		-4.0995	776.901	-4.29785	771.488	-4.49983	766.873		-4.0995	4.35243e-07	-4.29785	4.15901e-08	-4.49983	6.56274e-09
-3.98427	4.57745	-4.19051	4.53262	-4.39524	4.49017		-3.98427	776.826	-4.19051	771.105	-4.39524	766.506		-3.98427	7.82665e-07	-4.19051	6.46152e-08	-4.39524	9.64228e-09
-3.88217	4.58259	-4.08886	4.5371	-4.29404	4.49494		-3.88217	776.775	-4.08886	770.797	-4.29404	766.141		-3.88217	1.47071e-06	-4.08886	1.01451e-07	-4.29404	1.39746e-08
-3.79535	4.58693	-3.9897	4.54188	-4.19513	4.49936		-3.79535	776.742	-3.9897	770.698	-4.19513	765.762		-3.79535	2.59407e-06	-3.9897	1.57776e-07	-4.19513	1.99359e-08
-3.681	4.59258	-3.88094	4.54703	-4.09469	4.50367		-3.681	776.715	-3.88094	770.593	-4.09469	765.377		-3.681	4.94484e-06	-3.88094	2.54556e-07	-4.09469	2.83742e-08
-3.5868	4.59719	-3.78208	4.55167	-3.99737	4.50776		-3.5868	776.705	-3.78208	770.511	-3.99737	765.028		-3.5868	9.68192e-06	-3.78208	4.134e-07	-3.99737	4.04158e-08
-3.48963	4.60186	-3.69883	4.55554	-3.89007	4.51212		-3.48963	776.698	-3.69883	770.45	-3.89007	764.664		-3.48963	1.84759e-05	-3.69883	6.3919e-07	-3.89007	5.85513e-08
-3.38643	4.6067	-3.58928	4.56054	-3.78992	4.51636		-3.38643	776.693	-3.58928	770.383	-3.78992	764.459		-3.38643	3.71695e-05	-3.58928	1.03946e-06	-3.78992	8.5222e-08
-3.27673	4.61172	-3.49804	4.56466	-3.69823	4.52039		-3.27673	776.692	-3.49804	770.34	-3.69823	764.362		-3.27673	8.00361e-05	-3.49804	1.73209e-06	-3.69823	1.21643e-07
-3.2	4.61517	-3.38135	4.56985	-3.5845	4.52524		-3.2	776.694	-3.38135	770.297	-3.5845	764.236		-3.2	0.000156885	-3.38135	3.0241e-06	-3.5845	1.81105e-07
-3.07491	4.62061	-3.28286	4.57415	-3.48128	4.52954		-3.07491	776.696	-3.28286	770.269	-3.48128	764.131		-3.07491	0.000343784	-3.28286	5.40113e-06	-3.48128	2.77833e-07
-2.98191	4.62455	-3.17926	4.57857	-3.39433	4.53311		-2.98191	776.7	-3.17926	770.244	-3.39433	764.05		-2.98191	0.00077742	-3.17926	9.52326e-06	-3.39433	4.06786e-07
-2.87077	4.62914	-3.09795	4.58196	-3.28082	4.53765		-2.87077	776.712	-3.09795	770.226	-3.28082	763.957		-2.87077	0.00173	-3.09795	1.60952e-05	-3.28082	6.17985e-07
-2.78729	4.63258	-2.98476	4.58652	-3.18544	4.54142		-2.78729	776.735	-2.98476	770.201	-3.18544	763.89		-2.78729	0.00366	-2.98476	2.8779e-05	-3.18544	9.57217e-07
-2.67393	4.63736	-2.88206	4.59053	-3.08618	4.54528		-2.67393	776.812	-2.88206	770.178	-3.08618	763.83		-2.67393	0.00814	-2.88206	5.49756e-05	-3.08618	1.45568e-06
-2.5961	4.64095	-2.79545	4.59381	-2.98413	4.54915		-2.5961	776.933	-2.79545	770.157	-2.98413	763.776		-2.5961	0.0172	-2.79545	9.81064e-05	-2.98413	2.2708e-06
-2.47882	4.64758	-2.67564	4.59815	-2.87814	4.55305		-2.47882	777.35	-2.67564	770.126	-2.87814	763.723		-2.47882	0.03765	-2.67564	0.000189936	-2.87814	3.64254e-06
-2.39126	4.65463	-2.59304	4.60104	-2.79486	4.55604		-2.39126	778.023	-2.59304	770.104	-2.79486	763.684		-2.39126	0.07894	-2.59304	0.000357514	-2.79486	5.63156e-06
-2.27099	4.67016	-2.48358	4.60471	-2.69343	4.55956		-2.27099	779.915	-2.48358	770.072	-2.69343	763.636		-2.27099	0.15893	-2.48358	0.000669626	-2.69343	8.7525e-06
-2.17745	4.68838	-2.3867	4.60783	-2.58809	4.56307		-2.17745	782.372	-2.3867	770.045	-2.58809	763.585		-2.17745	0.26454	-2.3867	0.0013	-2.58809	1.44466e-05
-2.07813	4.71003	-2.28844	4.6109	-2.49032	4.56618		-2.07813	785.362	-2.28844	770.023	-2.49032	763.535		-2.07813	0.30651	-2.28844	0.00248	-2.49032	2.38614e-05
-1.97062	4.73404	-2.18257	4.61417	-2.37596	4.56964		-1.97062	788.706	-2.18257	770.019	-2.37596	763.473		-1.97062	0.32065	-2.18257	0.00492	-2.37596	4.10444e-05
-1.89297	4.75137	-2.09488	4.61697	-2.2789	4.57242		-1.89297	791.129	-2.09488	770.049	-2.2789	763.417		-1.89297	0.32502	-2.09488	0.00941	-2.2789	7.0719e-05
-1.76737	4.78091	-1.96718	4.62157	-2.18791	4.57489		-1.76737	795.301	-1.96718	770.217	-2.18791	763.36		-1.76737	0.34832	-1.96718	0.01975	-2.18791	0.000115889
-1.67879	4.80177	-1.89813	4.62468	-2.09176	4.57735		-1.67879	798.232	-1.89813	770.424	-2.09176	763.295		-1.67879	0.34889	-1.89813	0.03715	-2.09176	0.000190988
-1.58649	4.81947	-1.78652	4.63152	-1.98861	4.57982		-1.58649	800.653	-1.78652	771.082	-1.98861	763.221		-1.58649	0.27908	-1.78652	0.06663	-1.98861	0.000326268
-1.48533	4.83511	-1.66526	4.64369	-1.87806	4.58228		-1.48533	802.724	-1.66526	772.588	-1.87806	763.138		-1.48533	0.22104	-1.66526	0.13246	-1.87806	0.000581116
-1.38065	4.84803	-1.57821	4.6568	-1.79009	4.58412		-1.38065	804.369	-1.57821	774.376	-1.79009	763.071		-1.38065	0.17178	-1.57821	0.21474	-1.79009	0.000989517
-1.27508	4.85971	-1.48595	4.67379	-1.69666	4.58597		-1.27508	805.832	-1.48595	776.778	-1.69666	763.001		-1.27508	0.1531	-1.48595	0.27236	-1.69666	0.00163
-1.17196	4.87098	-1.38846	4.69405	-1.5992	4.5878		-1.17196	807.255	-1.38846	779.695	-1.5992	762.934		-1.17196	0.15323	-1.38846	0.31492	-1.5992	0.00275
-1.07715	4.88207	-1.29886	4.7138	-1.49706	4.58966		-1.07715	808.687	-1.29886	782.565	-1.49706	762.879		-1.07715	0.16804	-1.29886	0.33971	-1.49706	0.00481
-0.98435	4.89412	-1.176	4.74087	-1.38296	4.59177		-0.98435	810.279	-1.176	786.523	-1.38296	762.854		-0.98435	0.19111	-1.176	0.34477	-1.38296	0.00887
-0.89455	4.90827	-1.06473	4.76551	-1.26134	4.59437		-0.89455	812.201	-1.06473	790.138	-1.26134	762.918		-0.89455	0.2386	-1.06473	0.35038	-1.26134	0.01714
-0.76071	4.93721	-0.98727	4.7829	-1.18822	4.59634		-0.76071	816.265	-0.98727	792.689	-1.18822	763.039		-0.76071	0.33844	-0.98727	0.35643	-1.18822	0.02904
-0.67663	4.96141	-0.86289	4.80796	-1.07931	4.60029		-0.67663	819.723	-0.86289	796.333	-1.07931	763.412		-0.67663	0.45831	-0.86289	0.3193	-1.07931	0.04777
-0.59377	4.9882	-0.77602	4.82133	-0.97186	4.60637		-0.59377	823.574	-0.77602	798.238	-0.97186	764.159		-0.59377	0.51901	-0.77602	0.24246	-0.97186	0.08417
-0.45736	5.0363	-0.69082	4.83242	-0.86706	4.61591		-0.45736	830.554	-0.69082	799.803	-0.86706	765.484		-0.45736	0.5744	-0.69082	0.20581	-0.86706	0.14253
-0.35795	5.07669	-0.56239	4.84734	-0.7939	4.62517		-0.35795	836.488	-0.56239	801.901	-0.7939	766.831		-0.35795	0.67702	-0.56239	0.18583	-0.7939	0.202
-0.26017	5.12453	-0.47145	4.85755	-0.68036	4.64261		-0.26017	843.557	-0.47145	803.345	-0.68036	769.43		-0.26017	0.82966	-0.47145	0.18212	-0.68036	0.24982
-0.16807	5.17973	-0.37757	4.86832	-0.56802	4.66242		-0.16807	851.665	-0.37757	804.881	-0.56802	772.429		-0.16807	1.01758	-0.37757	0.18864	-0.56802	0.2915
-0.0774	5.2432	-0.28179	4.88057	-0.49442	4.67602		-0.0774	860.891	-0.28179	806.652	-0.49442	774.502		-0.0774	1.17803	-0.28179	0.2133	-0.49442	0.3092
0.00388	5.30643	-0.18458	4.89591	-0.38303	4.69742		0.00388	869.974	-0.18458	808.899	-0.38303	777.793		0.00388	1.29255	-0.18458	0.26548	-0.38303	0.32602
0.13002	5.41225	-0.08299	4.91596	-0.26393	4.72177		0.13002	885.024	-0.08299	811.859	-0.26393	781.557		0.13002	1.37563	-0.08299	0.33332	-0.26393	0.35036
0.21865	5.49019	0.02305	4.94147	-0.17575	4.7395		0.21865	896.034	0.02305	815.647	-0.17575	784.3		0.21865	1.42723	0.02305	0.40796	-0.17575	0.34677
0.31904	5.58238	0.13371	4.97242	-0.07717	4.75789		0.31904	909.033	0.13371	820.263	-0.07717	787.149		0.31904	1.48509	0.13371	0.47685	-0.07717	0.32389
0.4275	5.68409	0.24272	5.00638	0.02595	4.77455		0.4275	923.395	0.24272	825.357	0.02595	789.74		0.4275	1.51679	0.24272	0.53599	0.02595	0.2838
0.51256	5.76774	0.34851	5.04286	0.13159	4.78971		0.51256	935.226	0.34851	830.87	0.13159	792.117		0.51256	1.59262	0.34851	0.60091	0.13159	0.25645
0.63779	5.89547	0.40017	5.06243	0.23929	4.8044		0.63779	953.358	0.40017	833.842	0.23929	794.433		0.63779	1.65636	0.40017	0.6672	0.23929	0.24678
0.72143	5.98325	0.50093	5.10523	0.34892	4.81827		0.72143	965.885	0.50093	840.354	0.34892	796.641		0.72143	1.71329	0.50093	0.7551	0.34892	0.23344
0.80552	6.07443	0.64188	5.17751	0.40474	4.82509		0.80552	978.947	0.64188	851.244	0.40474	797.729		0.80552	1.77734	0.64188	0.90882	0.40474	0.22741
0.92854	6.21322	0.73143	5.22971	0.51784	4.83838		0.92854	998.955	0.73143	859.024	0.51784	799.874		0.92854	1.86162	0.73143	1.02432	0.51784	0.22336
1.00171	6.30157	0.81651	5.28351	0.63566	4.8526		1.00171	1011.75	0.81651	866.99	0.63566	802.177		1.00171	2.00491	0.81651	1.10516	0.63566	0.23227
1.10707	6.43454	0.90143	5.34138	0.75863	4.8704		1.10707	1031.09	0.90143	875.509	0.75863	805.046		1.10707	2.1054	0.90143	1.18404	0.75863	0.27663
1.20163	6.55864	1.03271	5.43937	0.81901	4.88076		1.20163	1049.23	1.03271	889.828	0.81901	806.704		1.20163	2.20713	1.03271	1.28763	0.81901	0.3243
1.30952	6.69701	1.11113	5.50378	0.93278	4.90274		1.30952	1069.57	1.11113	899.152	0.93278	810.21		1.30952	2.17382	1.11113	1.40288	0.93278	0.36345
1.40076	6.81625	1.23866	5.61253	1.04609	4.92704		1.40076	1087.14	1.23866	914.801	1.04609	814.087		1.40076	2.22745	1.23866	1.44394	1.04609	0.40361
1.51104	6.96074	1.32472	5.68891	1.10127	4.93968		1.51104	1108.53	1.32472	925.756	1.10127	816.103		1.51104	2.24978	1.32472	1.49677	1.10127	0.43133
1.60694	7.08809	1.41051	5.76779	1.20886	4.96597		1.60694	1127.43	1.41051	937.047	1.20886	820.314		1.60694	2.29037	1.41051	1.54727	1.20886	0.4632
1.70151	7.21521	1.53921	5.89124	1.31669	4.99539		1.70151	1146.36	1.53921	954.705	1.31669	825.031		1.70151	2.33075	1.53921	1.61161	1.31669	0.519
1.80623	7.35654	1.62464	5.97666	1.42047	5.02705		1.80623	1167.51	1.62464	966.92	1.42047	830.117		1.80623	2.35636	1.62464	1.67789	1.42047	0.58374
1.90363	7.49521	1.71028	6.06517	1.5203	5.0615		1.90363	1188.35	1.71028	979.577	1.5203	835.637		1.90363	2.50053	1.71028	1.73309	1.5203	0.66166
2.01168	7.64912	1.83653	6.2009	1.61662	5.09904		2.01168	1211.63	1.83653	999.03	1.61662	841.607		2.01168	2.5228	1.83653	1.80691	1.61662	0.74454
2.10158	7.77793	1.91886	6.29314	1.71219	5.1404		2.10158	1231.21	1.91886	1012.27	1.71219	848.124		2.10158	2.55877	1.91886	1.88562	1.71219	0.82092
2.21546	7.94198	2.00107	6.3885	1.80706	5.18482		2.21546	1256.28	2.00107	1025.99	1.80706	855.063		2.21546	2.59509	2.00107	1.95761	1.80706	0.88201
2.31307	8.0815	2.12511	6.53854	1.94468	5.25407		2.31307	1277.73	2.12511	1047.64	1.94468	865.812		2.31307	2.59709	2.12511	2.04821	1.94468	0.94278
2.40297	8.21531	2.23173	6.67688	2.03429	5.30243		2.40297	1298.34	2.23173	1067.64	2.03429	873.286		2.40297	2.7147	2.23173	2.20475	2.03429	1.00797
2.50786	8.3698	2.30555	6.77442	2.12226	5.35302		2.50786	1322.3	2.30555	1081.78	2.12226	881.078		2.50786	2.70944	2.30555	2.25274	2.12226	1.07169
2.6088	8.51328	2.41184	6.92478	2.21022	5.40732		2.6088	1344.71	2.41184	1103.6	2.21022	889.393		2.6088	2.64013	2.41184	2.41749	2.21022	1.14463
2.70453	8.65925	2.50869	7.0587	2.34177	5.49574		2.70453	1367.52	2.50869	1123.11	2.34177	902.833		2.70453	2.83806	2.50869	2.37518	2.34177	1.23752
2.80547	8.81447	2.61499	7.21242	2.42946	5.55954		2.80547	1391.9	2.61499	1145.5	2.42946	912.453		2.80547	2.88157	2.61499	2.49128	2.42946	1.32851
2.9012	8.96142	2.71505	7.3585	2.51735	5.62719		2.9012	1415.12	2.71505	1166.87	2.51735	922.595		2.9012	2.89979	2.71505	2.53232	2.51735	1.39662
3.02321	9.15573	2.82941	7.52098	2.60488	5.69789		3.02321	1445.94	2.82941	1190.75	2.60488	933.141		3.02321	3.02162	2.82941	2.48061	2.60488	1.45735
3.11461	9.31824	2.90855	7.63818	2.73568	5.80892		3.11461	1471.7	2.90855	1208.04	2.73568	949.63		3.11461	3.3694	2.90855	2.60172	2.73568	1.52449
3.20601	9.48355	3.03727	7.83447	2.82237	5.88543		3.20601	1498	3.03727	1237.09	2.82237	960.949		3.20601	3.44613	3.03727	2.69265	2.82237	1.57862
3.31074	9.68489	3.11476	7.96043	2.90924	5.96404		3.31074	1530.1	3.11476	1255.79	2.90924	972.551		3.31074	3.67193	3.11476	2.8884	2.90924	1.61466
3.40214	9.86394	3.21767	8.1183	3.03897	6.08567		3.40214	1558.79	3.21767	1279.35	3.03897	990.471		3.40214	3.76757	3.21767	2.74582	3.03897	1.6708
3.51019	10.0972	3.31142	8.25487	3.12466	6.16896		3.51019	1596.03	3.31142	1299.86	3.12466	1002.72		3.51019	4.14339	3.31142	2.63123	3.12466	1.72954
3.60742	10.3125	3.4222	8.41353	3.21036	6.2546		3.60742	1630.51	3.4222	1323.82	3.21036	1015.3		3.60742	4.27759	3.4222	2.61336	3.21036	1.7762
3.70199	10.5178	3.51546	8.56532	3.33829	6.38796		3.70199	1663.61	3.51546	1346.8	3.33829	1034.86		3.70199	4.24277	3.51546	2.98144	3.33829	1.84971
3.80671	10.7556	3.61755	8.71953	3.42279	6.479		3.80671	1701.91	3.61755	1370.31	3.42279	1048.19		3.80671	4.44923	3.61755	2.79319	3.42279	1.90857
3.90727	10.972	3.70853	8.85654	3.5057	6.57093		3.90727	1737.09	3.70853	1391.31	3.5057	1061.64		3.90727	4.2873	3.70853	2.80834	3.5057	1.96306
4.006	11.1926	3.80658	9.00292	3.6304	6.71219		4.006	1772.94	3.80658	1413.85	3.6304	1082.32		4.006	4.46546	3.80658	2.80328	3.6304	2.00795
4.1019	11.3973	3.92005	9.17184	3.712	6.80695		4.1019	1806.44	3.92005	1440.01	3.712	1096.2		4.1019	4.32765	3.92005	2.81982	3.712	2.06024
4.20979	11.6233	4.01103	9.32004	3.83497	6.95335		4.20979	1843.62	4.01103	1462.99	3.83497	1117.65		4.20979	4.29262	4.01103	3.09037	3.83497	2.116
4.30688	11.8198	4.11292	9.48546	3.91662	7.05231		4.30688	1876.15	4.11292	1488.83	3.91662	1132.15		4.30688	4.20469	4.11292	3.10826	3.91662	2.15687
4.40998	12.0227	4.21098	9.64783	4.03835	7.20281		4.40998	1909.93	4.21098	1514.26	4.03835	1154.26		4.40998	4.14041	4.21098	3.17936	4.03835	2.20871
4.50707	12.2014	4.31307	9.83241	4.11853	7.30413		4.50707	1939.97	4.31307	1543.19	4.11853	1169.17		4.50707	3.94793	4.31307	3.4742	4.11853	2.2639
4.60883	12.3846	4.41113	10.0189	4.23078	7.45159		4.60883	1970.92	4.41113	1572.49	4.23078	1190.9		4.60883	3.90532	4.41113	3.6647	4.23078	2.35925
4.70846	12.547	4.52212	10.2308	4.30331	7.54752		4.70846	1998.79	4.52212	1605.94	4.30331	1205.05		4.70846	3.63398	4.52212	3.70293	4.30331	2.38228
4.80076	12.6964	4.62447	10.4385	4.42295	7.70375		4.80076	2024.49	4.62447	1638.73	4.42295	1228.19		4.80076	3.63489	4.62447	3.94364	4.42295	2.36453
4.90252	12.8427	4.71019	10.6251	4.50247	7.81175		4.90252	2050.18	4.71019	1668.25	4.50247	1244.2		4.90252	3.34607	4.71019	4.24812	4.50247	2.46731
5.00322	12.9823	4.81208	10.849	4.63088	7.98916		5.00322	2074.9	4.81208	1703.79	4.63088	1270.55		5.00322	3.27967	4.81208	4.31679	4.63088	2.51797
5.10284	13.1087	4.90395	11.0446	4.70117	8.08859		5.10284	2097.67	4.90395	1735.03	4.70117	1285.32		5.10284	3.09561	4.90395	4.23131	4.70117	2.58681
5.20833	13.2421	5.00293	11.2614	4.82768	8.26119		5.20833	2121.79	5.00293	1769.75	4.82768	1311.1		5.20833	3.11026	5.00293	4.3813	4.82768	2.51342
5.30266	13.3415	5.10774	11.477	4.92889	8.39771		5.30266	2140.43	5.10774	1804.54	4.92889	1331.6		5.30266	2.75916	5.10774	4.17753	4.92889	2.50607
5.41308	13.4578	5.20918	11.6821	5.00781	8.49715		5.41308	2162.32	5.20918	1837.87	5.00781	1346.58		5.41308	2.77811	5.20918	4.15987	5.00781	2.35774
5.50165	13.5429	5.30351	11.8666	5.11884	8.64305		5.50165	2178.67	5.30351	1868.03	5.11884	1368.74		5.50165	2.62947	5.30351	4.07884	5.11884	2.48442
5.61087	13.6376	5.40236	12.0535	5.22963	8.78173		5.61087	2197.4	5.40236	1898.83	5.22963	1389.97		5.61087	2.4866	5.40236	4.00079	5.22963	2.39226
5.70783	13.7181	5.50497	12.2309	5.30837	8.88142		5.70783	2213.53	5.50497	1928.46	5.30837	1405.32		5.70783	2.43477	5.50497	3.7498	5.30837	2.43751
5.80746	13.7895	5.60382	12.3978	5.42715	9.03225		5.80746	2228.45	5.60382	1956.58	5.42715	1428.69		5.80746	2.24858	5.60382	3.71923	5.42715	2.46653
5.90456	13.8533	5.70723	12.5587	5.50595	9.13223		5.90456	2242.16	5.70723	1984.05	5.50595	1444.29		5.90456	2.1561	5.70723	3.51293	5.50595	2.48581
6.01005	13.9162	5.80039	12.694	5.61616	9.27543		6.01005	2256.16	5.80039	2007.47	5.61616	1466.73		6.01005	2.06304	5.80039	3.35591	5.61616	2.56239
6.10115	13.9646	5.90287	12.8305	5.71232	9.3936		6.10115	2267.38	5.90287	2031.55	5.71232	1485.44		6.10115	1.95782	5.90287	3.17711	5.71232	2.45545
6.20411	14.0133	6.01	12.9649	5.81478	9.52772		6.20411	2279.2	6.01	2055.57	5.81478	1506.71		6.20411	1.86646	6.01	3.06098	5.81478	2.6237
6.30853	14.0539	6.10782	13.0776	5.91069	9.65132		6.30853	2289.91	6.10782	2076.16	5.91069	1526.49		6.30853	1.72629	6.10782	2.91449	5.91069	2.6113
6.4031	14.0857	6.20214	13.1804	6.01258	9.78343		6.4031	2298.9	6.20214	2095.2	6.01258	1547.71		6.4031	1.64175	6.20214	2.81807	6.01258	2.64252
6.51099	14.113	6.30928	13.2851	6.11447	9.91452		6.51099	2307.82	6.30928	2115.1	6.11447	1568.91		6.51099	1.50033	6.30928	2.64031	6.11447	2.64542
6.60822	14.1351	6.40606	13.3743	6.21668	10.0426		6.60822	2315.52	6.40606	2132.41	6.21668	1589.81		6.60822	1.46417	6.40606	2.56926	6.21668	2.60738
6.70278	14.1492	6.50026	13.4511	6.31259	10.171		6.70278	2321.89	6.50026	2147.82	6.31259	1610.83		6.70278	1.32574	6.50026	2.39744	6.31259	2.79417
6.81067	14.16	6.60636	13.5358	6.41423	10.3153		6.81067	2328.42	6.60636	2164.99	6.41423	1634.46		6.81067	1.24759	6.60636	2.38545	6.41423	2.96071
6.9064	14.1636	6.70511	13.6025	6.5048	10.4454		6.9064	2333.31	6.70511	2179.19	6.5048	1655.8		6.9064	1.13725	6.70511	2.18002	6.5048	3.00493
7.0167	14.1613	6.80396	13.6635	6.62415	10.616		7.0167	2337.99	6.80396	2192.62	6.62415	1683.89		7.0167	1.03347	6.80396	2.09167	6.62415	3.00989
7.12206	14.156	6.9054	13.7181	6.70224	10.7378		7.12206	2342.03	6.9054	2205.26	6.70224	1703.94		7.12206	0.98292	6.9054	1.96551	6.70224	3.28516
7.20635	14.1509	7.00322	13.7705	6.81092	10.8871		7.20635	2345.13	7.00322	2217.52	6.81092	1728.81		7.20635	0.9616	7.00322	1.98198	6.81092	2.95106
7.30395	14.1378	7.10104	13.8099	6.9176	11.0302		7.30395	2347.66	7.10104	2227.81	6.9176	1752.94		7.30395	0.8293	7.10104	1.74658	6.9176	2.93275
7.42991	14.1144	7.20352	13.8507	7.00293	11.1474		7.42991	2349.94	7.20352	2238.63	7.00293	1772.78		7.42991	0.73128	7.20352	1.75788	7.00293	3.02195
7.51446	14.0987	7.3025	13.8778	7.10437	11.2774		7.51446	2351.49	7.3025	2247.22	7.10437	1795.08		7.51446	0.73046	7.3025	1.53448	7.10437	2.88003
7.60551	14.0773	7.40136	13.9024	7.21104	11.4105		7.60551	2352.5	7.40136	2255.51	7.21104	1818.11		7.60551	0.63774	7.40136	1.50468	7.21104	2.84263
7.71672	14.0481	7.5028	13.9191	7.30523	11.5196		7.71672	2353.26	7.5028	2262.73	7.30523	1837.36		7.71672	0.58417	7.5028	1.3559	7.30523	2.7167
7.82475	14.0187	7.60295	13.9307	7.40506	11.6322		7.82475	2353.9	7.60295	2269.15	7.40506	1857.42		7.82475	0.56521	7.60295	1.27505	7.40506	2.68647
7.93458	13.9861	7.7018	13.9372	7.51664	11.7412		7.93458	2354.13	7.7018	2274.8	7.51664	1877.4		7.93458	0.51424	7.7018	1.19524	7.51664	2.43123
8.00463	13.965	7.81243	13.9362	7.61083	11.8344		8.00463	2354.27	7.81243	2279.86	7.61083	1894.66		8.00463	0.50705	7.81243	1.05821	7.61083	2.49261
8.12169	13.9252	7.90704	13.9306	7.71388	11.9253		8.12169	2353.79	7.90704	2283.48	7.71388	1912.01		8.12169	0.42791	7.90704	0.96996	7.71388	2.32326
8.22384	13.8914	8.00312	13.9216	7.80807	12.0072		8.22384	2353.55	8.00312	2286.73	7.80807	1927.8		8.22384	0.44328	8.00312	0.91778	7.80807	2.32041
8.31971	13.8567	8.12321	13.9014	7.9021	12.0842		8.31971	2352.89	8.12321	2289.37	7.9021	1942.98		8.31971	0.38166	8.12321	0.77442	7.9021	2.25633
8.43809	13.8139	8.20893	13.8888	8.00354	12.1581		8.43809	2352.11	8.20893	2291.63	8.00354	1957.99		8.43809	0.38135	8.20893	0.82912	8.00354	2.09741
8.51651	13.7846	8.31992	13.8637	8.10804	12.2319		8.51651	2351.48	8.31992	2293.18	8.10804	1973.3		8.51651	0.35755	8.31992	0.67583	8.10804	2.091
8.63424	13.7404	8.4016	13.844	8.20223	12.2933		8.63424	2350.51	8.4016	2294.18	8.20223	1986.44		8.63424	0.35099	8.4016	0.655	8.20223	2.01349
8.70414	13.7135	8.50395	13.8145	8.31655	12.359		8.70414	2349.85	8.50395	2294.65	8.31655	2001.12		8.70414	0.3307	8.50395	0.55876	8.31655	1.88387
8.82296	13.6674	8.60604	13.7842	8.4138	12.4161		8.82296	2348.7	8.60604	2295.06	8.4138	2013.96		8.82296	0.32449	8.60604	0.54949	8.4138	1.93715
8.9005	13.637	8.70184	13.7506	8.5022	12.4648		8.9005	2347.92	8.70184	2294.63	8.5022	2025.21		8.9005	0.31392	8.70184	0.4417	8.5022	1.8844
9.0197	13.5891	8.8115	13.7121	8.61233	12.5137		9.0197	2346.56	8.8115	2294.16	8.61233	2037.47		9.0197	0.29599	8.8115	0.44081	8.61233	1.69696
9.13988	13.5401	8.9384	13.6657	8.70056	12.5509		9.13988	2345.11	8.9384	2293.41	8.70056	2047.11		9.13988	0.28332	8.9384	0.41464	8.70056	1.67904
9.22006	13.5071	9.01702	13.6355	8.802	12.5859		9.22006	2344.11	9.01702	2292.71	8.802	2056.99		9.22006	0.27471	9.01702	0.37329	8.802	1.53821
9.33194	13.4609	9.11918	13.5959	8.90344	12.6207		9.33194	2342.71	9.11918	2291.8	8.90344	2067.03		9.33194	0.27102	9.11918	0.36828	8.90344	1.56506
9.41128	13.4279	9.22932	13.5513	9.00198	12.6477		9.41128	2341.7	9.22932	2290.54	9.00198	2075.77		9.41128	0.26613	9.22932	0.33191	9.00198	1.44619
9.53063	13.3772	9.30017	13.5222	9.11227	12.6713		9.53063	2340.04	9.30017	2289.66	9.11227	2084.6		9.53063	0.24813	9.30017	0.31496	9.11227	1.34419
9.61054	13.3431	9.40699	13.4786	9.20067	12.6881		9.61054	2338.92	9.40699	2288.45	9.20067	2091.4		9.61054	0.24417	9.40699	0.32409	9.20067	1.31121
9.73036	13.2917	9.52318	13.4284	9.30049	12.7044		9.73036	2337.2	9.52318	2286.67	9.30049	2098.75		9.73036	0.23763	9.52318	0.27053	9.30049	1.27403
9.80219	13.261	9.60233	13.3939	9.40193	12.7138		9.80219	2336.21	9.60233	2285.43	9.40193	2105.14		9.80219	0.2422	9.60233	0.26033	9.40193	1.14759
9.92108	13.2085	9.73061	13.3372	9.50627	12.7233		9.92108	2334.31	9.73061	2283.34	9.50627	2111.8		9.92108	0.21367	9.73061	0.24827	9.50627	1.16231
10.0307	13.1607	9.80768	13.3038	9.60932	12.7261		10.0307	2332.69	9.80768	2282.2	9.60932	2117.37		10.0307	0.22492	9.80768	0.26188	9.60932	1.04497
10.1096	13.1252	9.91	13.2574	9.70335	12.7268		10.1096	2331.34	9.91	2280.37	9.70335	2122.25		10.1096	0.19485	9.91	0.21982	9.70335	1.02102
10.2281	13.0718	10.0123	13.2108	9.81029	12.7239		10.2281	2329.33	10.0123	2278.53	9.81029	2127.23		10.2281	0.19533	10.0123	0.2138	9.81029	0.95918
10.3068	13.0364	10.1147	13.164	9.90754	12.7182		10.3068	2328.01	10.1147	2276.67	9.90754	2131.35		10.3068	0.19516	10.1147	0.20777	9.90754	0.90869
10.4248	12.9826	10.2079	13.1204	10.0088	12.7094		10.4248	2325.95	10.2079	2274.82	10.0088	2135.21		10.4248	0.18513	10.2079	0.18428	10.0088	0.85821
10.5052	12.9457	10.3241	13.0664	10.1103	12.6967		10.5052	2324.49	10.3241	2272.62	10.1103	2138.52		10.5052	0.17605	10.3241	0.19117	10.1103	0.79193
10.6254	12.8906	10.4012	13.0302	10.2044	12.6833		10.6254	2322.36	10.4012	2271.08	10.2044	2141.37		10.6254	0.17935	10.4012	0.17707	10.2044	0.76461
10.7037	12.8543	10.5174	12.9747	10.3021	12.6676		10.7037	2320.91	10.5174	2268.66	10.3021	2144.09		10.7037	0.16845	10.5174	0.16138	10.3021	0.73621
10.8221	12.7997	10.6197	12.9259	10.4164	12.6447		10.8221	2318.78	10.6197	2266.53	10.4164	2146.58		10.8221	0.17343	10.6197	0.16016	10.4164	0.66328
10.9329	12.7482	10.7221	12.8767	10.5048	12.6254		10.9329	2316.73	10.7221	2264.36	10.5048	2148.27		10.9329	0.16608	10.7221	0.15113	10.5048	0.63159
11.004	12.7151	10.8039	12.8372	10.6024	12.6015		11.004	2315.41	10.8039	2262.6	10.6024	2149.76		11.004	0.16274	10.8039	0.14581	10.6024	0.58347
11.1067	12.6676	10.9176	12.7821	10.7129	12.5725		11.1067	2313.59	10.9176	2260.12	10.7129	2151.17		11.1067	0.17236	10.9176	0.14063	10.7129	0.55458
11.2263	12.6111	11.0033	12.7403	10.8151	12.5424		11.2263	2311.23	11.0033	2258.22	10.8151	2151.96		11.2263	0.14829	11.0033	0.13274	10.8151	0.49199
11.3056	12.5737	11.1196	12.6832	10.911	12.5127		11.3056	2309.7	11.1196	2255.59	10.911	2152.49		11.3056	0.15172	11.1196	0.12482	10.911	0.46378
11.4172	12.5208	11.2014	12.6432	11.0132	12.4809		11.4172	2307.51	11.2014	2253.76	11.0132	2153.09		11.4172	0.14751	11.2014	0.12681	11.0132	0.46844
11.5364	12.464	11.3038	12.5924	11.1151	12.4489		11.5364	2305.11	11.3038	2251.36	11.1151	2153.67		11.5364	0.14059	11.3038	0.11216	11.1151	0.46533
11.6251	12.422	11.4064	12.5411	11.211	12.415		11.6251	2303.39	11.4064	2248.9	11.211	2153.55		11.6251	0.14746	11.4064	0.10344	11.211	0.37908
11.736	12.3686	11.5176	12.4856	11.3088	12.3811		11.736	2301.07	11.5176	2246.26	11.3088	2153.63		11.736	0.12936	11.5176	0.10461	11.3088	0.40286
11.8161	12.3301	11.6148	12.4373	11.413	12.3429		11.8161	2299.41	11.6148	2243.98	11.413	2153.33		11.8161	0.12953	11.6148	0.10584	11.413	0.35798
11.9276	12.2764	11.7089	12.3904	11.5217	12.3022		11.9276	2297.09	11.7089	2241.76	11.5217	2152.93		11.9276	0.1286	11.7089	0.10272	11.5217	0.34607
12.0384	12.223	11.8122	12.3386	11.6336	12.2578		12.0384	2294.77	11.8122	2239.27	11.6336	2152.11		12.0384	0.1264	11.8122	0.09478	11.6336	0.29983
12.1093	12.1888	11.9039	12.2926	11.7051	12.2293		12.1093	2293.29	11.9039	2237.06	11.7051	2151.57		12.1093	0.12523	11.9039	0.09291	11.7051	0.29544
12.2223	12.1345	12.0072	12.2408	11.8168	12.1845		12.2223	2290.96	12.0072	2234.55	11.8168	2150.69		12.2223	0.1291	12.0072	0.08988	11.8168	0.2912
12.3324	12.0807	12.1217	12.183	11.9368	12.1346		12.3324	2288.51	12.1217	2231.72	11.9368	2149.47		12.3324	0.10825	12.1217	0.08296	11.9368	0.26069
12.412	12.0419	12.2135	12.1369	12.008	12.105		12.412	2286.77	12.2135	2229.49	12.008	2148.77		12.412	0.11183	12.2135	0.08642	12.008	0.26363
12.5158	11.9914	12.3168	12.0845	12.1199	12.0574		12.5158	2284.53	12.3168	2226.89	12.1199	2147.47		12.5158	0.11384	12.3168	0.0735	12.1199	0.24055
12.6192	11.9411	12.414	12.0353	12.218	12.0146		12.6192	2282.27	12.414	2224.47	12.218	2146.16		12.6192	0.11151	12.414	0.07679	12.218	0.21796
12.7296	11.887	12.5172	11.9831	12.308	11.9758		12.7296	2279.8	12.5172	2221.89	12.308	2145.06		12.7296	0.10343	12.5172	0.07466	12.308	0.22922
12.8252	11.84	12.609	11.9367	12.4006	11.9357		12.8252	2277.62	12.609	2219.58	12.4006	2143.87		12.8252	0.0982	12.609	0.07098	12.4006	0.2213
12.9271	11.7904	12.7008	11.8902	12.5307	11.8772		12.9271	2275.38	12.7008	2217.27	12.5307	2141.87		12.9271	0.10664	12.7008	0.06953	12.5307	0.18858
13.0064	11.7515	12.8041	11.8379	12.603	11.8448		13.0064	2273.56	12.8041	2214.67	12.603	2140.77		13.0064	0.09542	12.8041	0.0684	12.603	0.18868
13.11	11.701	12.9161	11.7817	12.7236	11.7898		13.11	2271.27	12.9161	2211.92	12.7236	2138.77		13.11	0.104	12.9161	0.07476	12.7236	0.17199
13.207	11.6535	13.0042	11.7372	12.837	11.738		13.207	2269.08	13.0042	2209.7	12.837	2136.89		13.207	0.09867	13.0042	0.06698	12.837	0.17004
13.3244	11.5957	13.1162	11.6805	12.9098	11.7052		13.3244	2266.35	13.1162	2206.86	12.9098	2135.76		13.3244	0.08927	13.1162	0.06247	12.9098	0.18032
13.436	11.541	13.2058	11.6354	13.0083	11.6599		13.436	2263.77	13.2058	2204.61	13.0083	2134.05		13.436	0.09121	13.2058	0.0654	13.0083	0.15806
13.5142	11.5031	13.3045	11.5853	13.1131	11.6117		13.5142	2262.06	13.3045	2202.06	13.1131	2132.27		13.5142	0.10306	13.3045	0.05605	13.1131	0.16201
13.6087	11.4565	13.4073	11.5335	13.2175	11.5635		13.6087	2259.82	13.4073	2199.48	13.2175	2130.43		13.6087	0.08281	13.4073	0.06331	13.2175	0.15178
13.7061	11.4085	13.5028	11.4854	13.3302	11.5107		13.7061	2257.52	13.5028	2197.05	13.3302	2128.32		13.7061	0.08211	13.5028	0.05847	13.3302	0.13894
13.8347	11.3456	13.6144	11.4292	13.4031	11.4769		13.8347	2254.53	13.6144	2194.22	13.4031	2127.01		13.8347	0.08658	13.6144	0.05836	13.4031	0.14502
13.915	11.3062	13.7097	11.3812	13.516	11.4238		13.915	2252.64	13.7097	2191.79	13.516	2124.86		13.915	0.08237	13.7097	0.05562	13.516	0.13243
14.0192	11.2554	13.8125	11.3294	13.6289	11.3711		14.0192	2250.24	13.8125	2189.16	13.6289	2122.76		14.0192	0.08741	13.8125	0.05393	13.6289	0.13588
14.1314	11.2004	13.908	11.2814	13.7271	11.3248		14.1314	2247.57	13.908	2186.72	13.7271	2120.83		14.1314	0.07699	13.908	0.05237	13.7271	0.12272
14.203	11.1654	14.0035	11.2335	13.8317	11.2756		14.203	2245.87	14.0035	2184.26	13.8317	2118.82		14.203	0.07861	14.0035	0.0499	13.8317	0.12577
14.314	11.1111	14.1154	11.1772	13.9041	11.2415		14.314	2243.24	14.1154	2181.36	13.9041	2117.4		14.314	0.07748	14.1154	0.04814	13.9041	0.12083
14.4031	11.0678	14.2236	11.123	14.0023	11.195		14.4031	2241.15	14.2236	2178.57	14.0023	2115.42		14.4031	0.07841	14.2236	0.04757	14.0023	0.11361
14.5061	11.0177	14.3062	11.0818	14.1059	11.1463		14.5061	2238.73	14.3062	2176.47	14.1059	2113.4		14.5061	0.07897	14.3062	0.05088	14.1059	0.12053
14.6031	10.9703	14.4184	11.0257	14.2088	11.0978		14.6031	2236.38	14.4184	2173.59	14.2088	2111.35		14.6031	0.06769	14.4184	0.04726	14.2088	0.11344
14.7017	10.9226	14.5081	10.9811	14.3116	11.049		14.7017	2234.08	14.5081	2171.31	14.3116	2109.24		14.7017	0.07891	14.5081	0.05044	14.3116	0.10682
14.8064	10.8717	14.6102	10.9305	14.4014	11.0064		14.8064	2231.56	14.6102	2168.71	14.4014	2107.38		14.8064	0.07014	14.6102	0.04769	14.4014	0.10207
14.919	10.8173	14.7018	10.8851	14.519	10.9511		14.919	2228.91	14.7018	2166.4	14.519	2105.02		14.919	0.07366	14.7018	0.04973	14.519	0.10917
15.0172	10.7697	14.8022	10.8355	14.6105	10.9078		15.0172	2226.54	14.8022	2163.84	14.6105	2103.14		15.0172	0.06697	14.8022	0.04707	14.6105	0.10232
15.1072	10.7264	14.9078	10.7834	14.7048	10.8635		15.1072	2224.41	14.9078	2161.15	14.7048	2101.23		15.1072	0.07184	14.9078	0.04509	14.7048	0.10587
15.2197	10.6722	15.0086	10.7337	14.8064	10.8155		15.2197	2221.73	15.0086	2158.58	14.8064	2099.13		15.2197	0.06891	15.0086	0.04541	14.8064	0.09851
15.3237	10.6223	15.1092	10.6842	14.9123	10.7653		15.3237	2219.26	15.1092	2156.02	14.9123	2096.86		15.3237	0.06859	15.1092	0.04388	14.9123	0.08983
15.4072	10.5823	15.2011	10.639	15.0234	10.7127		15.4072	2217.28	15.2011	2153.65	15.0234	2094.48		15.4072	0.06856	15.2011	0.04001	15.0234	0.08816
15.5372	10.5199	15.3105	10.5854	15.1033	10.6747		15.5372	2214.14	15.3105	2150.87	15.1033	2092.73		15.5372	0.0631	15.3105	0.04346	15.1033	0.08141
15.6097	10.4854	15.4024	10.5404	15.2238	10.6176		15.6097	2212.43	15.4024	2148.5	15.2238	2090.12		15.6097	0.06873	15.4024	0.03744	15.2238	0.08344
15.722	10.4319	15.5057	10.49	15.3087	10.5775		15.722	2209.73	15.5057	2145.86	15.3087	2088.29		15.722	0.06276	15.5057	0.04018	15.3087	0.08386
15.8029	10.3935	15.6	10.444	15.4145	10.5273		15.8029	2207.81	15.6	2143.44	15.4145	2085.94		15.8029	0.06423	15.6	0.03737	15.4145	0.07526
15.9244	10.3359	15.7022	10.3942	15.5256	10.4747		15.9244	2204.93	15.7022	2140.8	15.5256	2083.47		15.9244	0.06382	15.7022	0.03452	15.5256	0.07435
16.0027	10.2992	15.8141	10.34	15.6055	10.4369		16.0027	2203.13	15.8141	2137.93	15.6055	2081.68		16.0027	0.07259	15.8141	0.03606	15.6055	0.07053
16.1063	10.2505	15.9228	10.2873	15.7166	10.3846		16.1063	2200.69	15.9228	2135.11	15.7166	2079.24		16.1063	0.06429	15.9228	0.03176	15.7166	0.07438
16.2042	10.2043	16.0015	10.2495	15.813	10.3393		16.2042	2198.32	16.0015	2133.13	15.813	2077.1		16.2042	0.05519	16.0015	0.03898	15.813	0.07169
16.3173	10.1512	16.1149	10.195	15.9052	10.296		16.3173	2195.64	16.1149	2130.25	15.9052	2075.04		16.3173	0.06083	16.1149	0.03506	15.9052	0.06878
16.4327	10.0974	16.2101	10.1494	16.0108	10.2468		16.4327	2192.94	16.2101	2127.81	16.0108	2072.77		16.4327	0.06317	16.2101	0.03295	16.0108	0.07689
16.5324	10.051	16.324	10.095	16.1072	10.2018		16.5324	2190.59	16.324	2124.92	16.1072	2070.64		16.5324	0.05934	16.324	0.03389	16.1072	0.06895
16.6051	10.0173	16.4013	10.0584	16.2016	10.1579		16.6051	2188.88	16.4013	2123	16.2016	2068.56		16.6051	0.06011	16.4013	0.03865	16.2016	0.06872
16.71	9.96883	16.52	10.002	16.3221	10.1019		16.71	2186.43	16.52	2119.99	16.3221	2065.89		16.71	0.06203	16.52	0.03302	16.3221	0.06645
16.8311	9.9129	16.6121	9.95843	16.4138	10.0593		16.8311	2183.58	16.6121	2117.66	16.4138	2063.84		16.8311	0.05745	16.6121	0.03284	16.4138	0.06318
16.9123	9.87559	16.7181	9.90838	16.5248	10.008		16.9123	2181.68	16.7181	2114.97	16.5248	2061.41		16.9123	0.05901	16.7181	0.03064	16.5248	0.06797
17.0343	9.81968	16.8243	9.85839	16.6192	9.96451		17.0343	2178.83	16.8243	2112.28	16.6192	2059.32		17.0343	0.05838	16.8243	0.03106	16.6192	0.0636
17.1071	9.78643	16.9384	9.80497	16.7109	9.92222		17.1071	2177.13	16.9384	2109.41	16.7109	2057.27		17.1071	0.05716	16.9384	0.03055	16.7109	0.06031
17.2299	9.73052	17.0173	9.76826	16.8052	9.87908		17.2299	2174.27	17.0173	2107.45	16.8052	2055.21		17.2299	0.05663	17.0173	0.03512	16.8052	0.06628
17.3036	9.69713	17.1159	9.72229	16.9113	9.83039		17.3036	2172.56	17.1159	2104.96	16.9113	2052.83		17.3036	0.05772	17.1159	0.02846	16.9113	0.05801
17.4363	9.63719	17.2297	9.66949	17.0246	9.77846		17.4363	2169.5	17.2297	2102.11	17.0246	2050.28		17.4363	0.0578	17.2297	0.0299	17.0246	0.05552
17.5281	9.59599	17.3035	9.63547	17.1298	9.73058		17.5281	2167.41	17.3035	2100.28	17.1298	2047.95		17.5281	0.05917	17.3035	0.03082	17.1298	0.05883
17.6018	9.56295	17.4241	9.58001	17.2139	9.69236		17.6018	2165.71	17.4241	2097.29	17.2139	2046.07		17.6018	0.05664	17.4241	0.03138	17.2139	0.05637
17.7017	9.51818	17.5158	9.53789	17.3302	9.63987		17.7017	2163.4	17.5158	2095	17.3302	2043.52		17.7017	0.05429	17.5158	0.02823	17.3302	0.0592
17.8161	9.46715	17.6158	9.49217	17.403	9.60705		17.8161	2160.77	17.6158	2092.51	17.403	2041.92		17.8161	0.05522	17.6158	0.02796	17.403	0.05685
17.9389	9.41255	17.7315	9.43947	17.5195	9.55464		17.9389	2157.93	17.7315	2089.64	17.5195	2039.34		17.9389	0.05295	17.7315	0.02836	17.5195	0.05559
18.0122	9.3801	17.8142	9.40193	17.6128	9.51287		18.0122	2156.24	17.8142	2087.59	17.6128	2037.27		18.0122	0.05355	17.8142	0.02754	17.6128	0.05531
18.1354	9.32567	17.9302	9.34952	17.7115	9.46853		18.1354	2153.4	17.9302	2084.73	17.7115	2035.04		18.1354	0.05186	17.9302	0.02826	17.7115	0.0484
18.2171	9.28972	18.0041	9.31622	17.8021	9.42814		18.2171	2151.51	18.0041	2082.91	17.8021	2033.04		18.2171	0.05106	18.0041	0.0271	17.8021	0.05351
18.3395	9.23599	18.1192	9.26456	17.9008	9.38413		18.3395	2148.69	18.1192	2080.07	17.9008	2030.82		18.3395	0.05024	18.1192	0.02656	17.9008	0.04894
18.4218	9.20003	18.2112	9.22347	18.0154	9.33323		18.4218	2146.79	18.2112	2077.82	18.0154	2028.25		18.4218	0.05008	18.2112	0.02825	18.0154	0.0492
18.5369	9.14995	18.3348	9.16839	18.109	9.29184		18.5369	2144.16	18.3348	2074.78	18.109	2026.16		18.5369	0.05038	18.3348	0.02559	18.109	0.04892
18.6175	9.11524	18.4293	9.12659	18.2102	9.24713		18.6175	2142.36	18.4293	2072.49	18.2102	2023.88		18.6175	0.05715	18.4293	0.02764	18.2102	0.04552
18.7164	9.0726	18.5069	9.09238	18.3255	9.19629		18.7164	2140.12	18.5069	2070.61	18.3255	2021.27		18.7164	0.05241	18.5069	0.02736	18.3255	0.044
18.8092	9.03273	18.602	9.0506	18.4404	9.14584		18.8092	2138.02	18.602	2068.31	18.4404	2018.66		18.8092	0.05196	18.602	0.02822	18.4404	0.04239
18.91	8.98942	18.7059	9.00513	18.5143	9.11353		18.91	2135.7	18.7059	2065.8	18.5143	2016.99		18.91	0.0455	18.7059	0.02666	18.5143	0.04129
19.0253	8.94025	18.8271	8.95224	18.6112	9.07147		19.0253	2133.09	18.8271	2062.87	18.6112	2014.84		19.0253	0.05069	18.8271	0.02548	18.6112	0.04719
19.1072	8.90545	18.9078	8.91717	18.7323	9.01874		19.1072	2131.24	18.9078	2060.91	18.7323	2012.08		19.1072	0.04924	18.9078	0.02429	18.7323	0.03828
19.2303	8.85327	19.0158	8.87048	18.8242	8.97897		19.2303	2128.44	19.0158	2058.33	18.8242	2010.01		19.2303	0.04831	19.0158	0.02662	18.8242	0.04037
19.3046	8.82199	19.1385	8.81759	18.9067	8.94332		19.3046	2126.77	19.1385	2055.37	18.9067	2008.12		19.3046	0.05019	19.1385	0.02407	18.9067	0.03668
19.4271	8.77044	19.213	8.78565	19.0309	8.88982		19.4271	2123.99	19.213	2053.58	19.0309	2005.3		19.4271	0.04723	19.213	0.02427	19.0309	0.03755
19.5091	8.73612	19.3369	8.7327	19.1047	8.85823		19.5091	2122.14	19.3369	2050.61	19.1047	2003.63		19.5091	0.04774	19.3369	0.02397	19.1047	0.03716
19.6327	8.6846	19.4105	8.70138	19.2292	8.80501		19.6327	2119.35	19.4105	2048.84	19.2292	2000.81		19.6327	0.04707	19.4105	0.0235	19.2292	0.03684
19.7147	8.65055	19.5342	8.64892	19.312	8.76987		19.7147	2117.5	19.5342	2045.88	19.312	1998.95		19.7147	0.04646	19.5342	0.02329	19.312	0.03816
19.8116	8.61067	19.6174	8.61381	19.4275	8.72099		19.8116	2115.37	19.6174	2043.89	19.4275	1996.35		19.8116	0.05265	19.6174	0.02282	19.4275	0.03735
19.91	8.57011	19.7005	8.57886	19.51	8.68614		19.91	2113.16	19.7005	2041.91	19.51	1994.49		19.91	0.04728	19.7005	0.02305	19.51	0.03557
20.0101	8.52893	19.8347	8.52272	19.6353	8.63345		20.0101	2110.89	19.8347	2038.72	19.6353	1991.66		20.0101	0.04293	19.8347	0.02358	19.6353	0.03505
20.1343	8.47819	19.9093	8.49168	19.7109	8.60189		20.1343	2108.1	19.9093	2036.96	19.7109	1989.97		20.1343	0.0458	19.9093	0.02456	19.7109	0.03643
20.2163	8.44487	20.0045	8.45217	19.8186	8.55703		20.2163	2106.27	20.0045	2034.71	19.8186	1987.56		20.2163	0.04597	20.0045	0.02433	19.8186	0.03628
20.3398	8.39486	20.112	8.40775	19.9043	8.52147		20.3398	2103.51	20.112	2032.16	19.9043	1985.65		20.3398	0.04567	20.112	0.02275	19.9043	0.03565
20.4145	8.36475	20.231	8.35874	20.0199	8.47362		20.4145	2101.85	20.231	2029.34	20.0199	1983.04		20.4145	0.04645	20.231	0.02241	20.0199	0.03276
20.5299	8.31838	20.3138	8.32479	20.1125	8.43548		20.5299	2099.27	20.3138	2027.38	20.1125	1980.97		20.5299	0.0444	20.3138	0.02149	20.1125	0.03431
20.604	8.28874	20.4067	8.2869	20.2197	8.39148		20.604	2097.61	20.4067	2025.19	20.2197	1978.56		20.604	0.04383	20.4067	0.02263	20.2197	0.03242
20.711	8.24611	20.508	8.24578	20.3268	8.34768		20.711	2095.24	20.508	2022.81	20.3268	1976.15		20.711	0.04483	20.508	0.02217	20.3268	0.03221
20.826	8.20046	20.6242	8.19872	20.4099	8.31383		20.826	2092.67	20.6242	2020.07	20.4099	1974.28		20.826	0.04317	20.6242	0.02116	20.4099	0.03015
20.9062	8.16894	20.7402	8.15206	20.5265	8.26653		20.9062	2090.93	20.7402	2017.35	20.5265	1971.65		20.9062	0.04882	20.7402	0.02185	20.5265	0.03072
21.0065	8.12947	20.8236	8.11869	20.6092	8.23313		21.0065	2088.69	20.8236	2015.4	20.6092	1969.79		21.0065	0.04204	20.8236	0.02168	20.6092	0.02992
21.1308	8.08083	20.917	8.08149	20.7341	8.18288		21.1308	2085.95	20.917	2013.23	20.7341	1966.99		21.1308	0.04386	20.917	0.02296	20.7341	0.03029
21.2141	8.04842	21.0005	8.04837	20.8079	8.15344		21.2141	2084.11	21.0005	2011.29	20.8079	1965.36		21.2141	0.04285	21.0005	0.02171	20.8079	0.03197
21.3382	8.0003	21.1203	8.00103	20.9054	8.11457		21.3382	2081.38	21.1203	2008.51	20.9054	1963.19		21.3382	0.04327	21.1203	0.02331	20.9054	0.03079
21.4209	7.96839	21.224	7.96031	21.0235	8.06779		21.4209	2079.56	21.224	2006.12	21.0235	1960.57		21.4209	0.04281	21.224	0.02243	21.0235	0.03137
21.5038	7.93655	21.3324	7.91788	21.1114	8.03318		21.5038	2077.74	21.3324	2003.61	21.1114	1958.64		21.5038	0.04271	21.3324	0.02166	21.1114	0.03271
21.6274	7.88922	21.4066	7.88901	21.209	7.99482		21.6274	2075.02	21.4066	2001.89	21.209	1956.48		21.6274	0.04238	21.4066	0.02183	21.209	0.03116
21.71	7.85776	21.531	7.84071	21.3091	7.95563		21.71	2073.2	21.531	1999.01	21.3091	1954.26		21.71	0.04095	21.531	0.02077	21.3091	0.02927
21.8346	7.81052	21.6058	7.81185	21.4121	7.91548		21.8346	2070.47	21.6058	1997.29	21.4121	1951.97		21.8346	0.04141	21.6058	0.02154	21.4121	0.02884
21.9104	7.78196	21.7135	7.77045	21.5295	7.86992		21.9104	2068.83	21.7135	1994.81	21.5295	1949.36		21.9104	0.04311	21.7135	0.02119	21.5295	0.02787
22.0317	7.73641	21.839	7.72243	21.6132	7.83761		22.0317	2066.18	21.839	1991.92	21.6132	1947.51		22.0317	0.04223	21.839	0.02021	21.6132	0.02827
22.1068	7.70832	21.923	7.6905	21.7394	7.78908		22.1068	2064.54	21.923	1990	21.7394	1944.72		22.1068	0.04023	21.923	0.0207	21.7394	0.02751
22.2268	7.66368	22.0068	7.65873	21.824	7.75671		22.2268	2061.94	22.0068	1988.08	21.824	1942.85		22.2268	0.04155	22.0068	0.02059	21.824	0.02721
22.3018	7.63593	22.1327	7.61129	21.9083	7.72461		22.3018	2060.31	22.1327	1985.2	21.9083	1940.99		22.3018	0.04151	22.1327	0.02093	21.9083	0.02712
22.418	7.59306	22.2163	7.57996	22.0341	7.67692		22.418	2057.79	22.2163	1983.3	22.0341	1938.22		22.418	0.04054	22.2163	0.02131	22.0341	0.02726
22.5387	7.54876	22.3419	7.53311	22.1096	7.64847		22.5387	2055.17	22.3419	1980.45	22.1096	1936.57		22.5387	0.04026	22.3419	0.02093	22.1096	0.02779
22.6217	7.5185	22.4179	7.5049	22.2233	7.6058		22.6217	2053.38	22.4179	1978.73	22.2233	1934.09		22.6217	0.0403	22.4179	0.02171	22.2233	0.02867
22.7051	7.48819	22.5017	7.47393	22.3315	7.56538		22.7051	2051.58	22.5017	1976.83	22.3315	1931.72		22.7051	0.03984	22.5017	0.02065	22.3315	0.02706
22.8309	7.44262	22.6192	7.4307	22.4327	7.52779		22.8309	2048.85	22.6192	1974.18	22.4327	1929.51		22.8309	0.03876	22.6192	0.02074	22.4327	0.02725
22.9128	7.4132	22.7029	7.40004	22.517	7.4966		22.9128	2047.11	22.7029	1972.28	22.517	1927.67		22.9128	0.04247	22.7029	0.01979	22.517	0.02671
23.0212	7.37444	22.8204	7.3572	22.6	7.46603		23.0212	2044.8	22.8204	1969.63	22.6	1925.87		23.0212	0.0415	22.8204	0.01995	22.6	0.02697
23.1301	7.33563	22.9047	7.32666	22.7258	7.41992		23.1301	2042.46	22.9047	1967.73	22.7258	1923.13		23.1301	0.03849	22.9047	0.01993	22.7258	0.02654
23.2132	7.3061	23.0303	7.28135	22.8098	7.38926		23.2132	2040.66	23.0303	1964.92	22.8098	1921.31		23.2132	0.03653	23.0303	0.0203	22.8098	0.02616
23.338	7.26202	23.1141	7.25129	22.937	7.34313		23.338	2037.98	23.1141	1963.04	22.937	1918.56		23.338	0.03835	23.1141	0.02025	22.937	0.02589
23.4216	7.23265	23.2406	7.20616	23.0193	7.31341		23.4216	2036.2	23.2406	1960.22	23.0193	1916.78		23.4216	0.03842	23.2406	0.02065	23.0193	0.0265
23.5057	7.20325	23.3248	7.1763	23.104	7.28297		23.5057	2034.4	23.3248	1958.35	23.104	1914.95		23.5057	0.03736	23.3248	0.02048	23.104	0.02594
23.623	7.16239	23.4095	7.1464	23.2216	7.24093		23.623	2031.89	23.4095	1956.47	23.2216	1912.42		23.623	0.03752	23.4095	0.02057	23.2216	0.02608
23.7061	7.1336	23.5361	7.1019	23.3053	7.21114		23.7061	2030.12	23.5361	1953.66	23.3053	1910.62		23.7061	0.03741	23.5361	0.02026	23.3053	0.02539
23.8324	7.09004	23.6197	7.07267	23.432	7.16624		23.8324	2027.42	23.6197	1951.81	23.432	1907.89		23.8324	0.03647	23.6197	0.02039	23.432	0.02474
23.9159	7.06141	23.7038	7.0434	23.5171	7.13625		23.9159	2025.65	23.7038	1949.95	23.5171	1906.06		23.9159	0.03693	23.7038	0.02	23.5171	0.02432
24.0244	7.02444	23.8177	7.00396	23.6343	7.09515		24.0244	2023.36	23.8177	1947.44	23.6343	1903.54		24.0244	0.03751	23.8177	0.02007	23.6343	0.0245
24.1084	6.99593	23.9244	6.96722	23.7186	7.06573		24.1084	2021.58	23.9244	1945.09	23.7186	1901.74		24.1084	0.03642	23.9244	0.01986	23.7186	0.0242
24.2346	6.95328	24.0317	6.93045	23.8046	7.03588		24.2346	2018.91	24.0317	1942.74	23.8046	1899.9		24.2346	0.03663	24.0317	0.01959	23.8046	0.02461
24.3191	6.92491	24.1046	6.90559	23.9252	6.99424		24.3191	2017.13	24.1046	1941.14	23.9252	1897.34		24.3191	0.03677	24.1046	0.01972	23.9252	0.02484
24.4407	6.88429	24.2197	6.86655	24.04	6.95483		24.4407	2014.57	24.2197	1938.62	24.04	1894.9		24.4407	0.03632	24.2197	0.01962	24.04	0.02467
24.5247	6.85637	24.3379	6.82668	24.1259	6.92551		24.5247	2012.81	24.3379	1936.04	24.1259	1893.08		24.5247	0.03613	24.3379	0.01975	24.1259	0.02494
24.6089	6.8285	24.4139	6.80119	24.2123	6.89615		24.6089	2011.04	24.4139	1934.38	24.2123	1891.26		24.6089	0.03578	24.4139	0.01967	24.2123	0.02455
24.7345	6.78712	24.5282	6.76304	24.3341	6.85495		24.7345	2008.41	24.5282	1931.9	24.3341	1888.68		24.7345	0.03547	24.5282	0.01951	24.3341	0.02393
24.8187	6.75956	24.603	6.73818	24.4199	6.82606		24.8187	2006.64	24.603	1930.27	24.4199	1886.87		24.8187	0.03494	24.603	0.01941	24.4199	0.02347
24.9277	6.72405	24.7135	6.70165	24.5044	6.79773		24.9277	2004.37	24.7135	1927.88	24.5044	1885.08		24.9277	0.0354	24.7135	0.01921	24.5044	0.02307
25.0119	6.69672	24.8225	6.66583	24.6315	6.75535		25.0119	2002.61	24.8225	1925.52	24.6315	1882.39		25.0119	0.03463	24.8225	0.01932	24.6315	0.02283
25.1309	6.65835	24.9313	6.63026	24.7175	6.72682		25.1309	2000.14	24.9313	1923.18	24.7175	1880.58		25.1309	0.03532	24.9313	0.01918	24.7175	0.02238
25.2153	6.63129	25.0048	6.60637	24.8039	6.69832		25.2153	1998.39	25.0048	1921.6	24.8039	1878.76		25.2153	0.03477	25.0048	0.01921	24.8039	0.02225
25.3	6.60425	25.1188	6.56949	24.92	6.6602		25.3	1996.63	25.1188	1919.15	24.92	1876.33		25.3	0.03493	25.1188	0.01932	24.92	0.02317
25.4266	6.56402	25.2039	6.54211	25.0306	6.62413		25.4266	1994.02	25.2039	1917.33	25.0306	1874.02		25.4266	0.03492	25.2039	0.01901	25.0306	0.02331
25.5029	6.53997	25.3319	6.50112	25.1069	6.5994		25.5029	1992.45	25.3319	1914.59	25.1069	1872.44		25.5029	0.03594	25.3319	0.01898	25.1069	0.02338
25.6301	6.5	25.4169	6.47409	25.2313	6.55925		25.6301	1989.83	25.4169	1912.78	25.2313	1869.85		25.6301	0.03423	25.4169	0.01895	25.2313	0.02316
25.7151	6.47343	25.5016	6.44727	25.3166	6.53186		25.7151	1988.08	25.5016	1910.98	25.3166	1868.09		25.7151	0.03439	25.5016	0.01901	25.3166	0.0234
25.8106	6.44376	25.6299	6.40684	25.4033	6.50419		25.8106	1986.13	25.6299	1908.25	25.4033	1866.29		25.8106	0.03517	25.6299	0.01857	25.4033	0.0232
25.9296	6.40694	25.7092	6.38204	25.5317	6.46339		25.9296	1983.69	25.7092	1906.57	25.5317	1863.64		25.9296	0.03398	25.7092	0.01876	25.5317	0.02286
26.0149	6.38068	25.8339	6.34318	25.6182	6.43605		26.0149	1981.94	25.8339	1903.93	25.6182	1861.85		26.0149	0.03338	25.8339	0.01875	25.6182	0.02208
26.128	6.34609	25.9203	6.31642	25.7351	6.39932		26.128	1979.64	25.9203	1902.11	25.7351	1859.45		26.128	0.03448	25.9203	0.01849	25.7351	0.02199
26.2103	6.32105	26.0059	6.29003	25.8187	6.37315		26.2103	1977.96	26.0059	1900.31	25.8187	1857.72		26.2103	0.03342	26.0059	0.0186	25.8187	0.02167
26.3375	6.28255	26.1261	6.25318	25.9056	6.34612		26.3375	1975.38	26.1261	1897.78	25.9056	1855.94		26.3375	0.03351	26.1261	0.0185	25.9056	0.02163
26.4229	6.25683	26.2053	6.22903	26.0339	6.30643		26.4229	1973.64	26.2053	1896.12	26.0339	1853.31		26.4229	0.03316	26.2053	0.01825	26.0339	0.02187
26.5069	6.23165	26.3338	6.19004	26.1139	6.28181		26.5069	1971.94	26.3338	1893.43	26.1139	1851.67		26.5069	0.03332	26.3338	0.01812	26.1139	0.02161
26.626	6.19619	26.4195	6.16423	26.241	6.24292		26.626	1969.54	26.4195	1891.64	26.241	1849.08		26.626	0.03386	26.4195	0.01795	26.241	0.02146
26.7023	6.17359	26.5061	6.13823	26.3269	6.21679		26.7023	1968.01	26.5061	1889.83	26.3269	1847.33		26.7023	0.0337	26.5061	0.01786	26.3269	0.0213
26.8217	6.1384	26.6257	6.10255	26.4127	6.19081		26.8217	1965.61	26.6257	1887.35	26.4127	1845.59		26.8217	0.03337	26.6257	0.01798	26.4127	0.02167
26.9066	6.11347	26.7123	6.07688	26.5362	6.15363		26.9066	1963.9	26.7123	1885.55	26.5362	1843.09		26.9066	0.03196	26.7123	0.01807	26.5362	0.0215
27.0291	6.07774	26.8415	6.03878	26.6195	6.12873		27.0291	1961.44	26.8415	1882.88	26.6195	1841.4		27.0291	0.03275	26.8415	0.01813	26.6195	0.02124
27.115	6.05284	26.9267	6.01383	26.7054	6.10313		27.115	1959.72	26.9267	1881.13	26.7054	1839.67		27.115	0.03253	26.9267	0.01821	26.7054	0.02106
27.2337	6.01861	27.0087	5.98991	26.8369	6.06417		27.2337	1957.35	27.0087	1879.44	26.8369	1837.02		27.2337	0.03227	27.0087	0.01795	26.8369	0.02067
27.31	5.99673	27.1382	5.95234	26.9216	6.03924		27.31	1955.83	27.1382	1876.78	26.9216	1835.32		27.31	0.0324	27.1382	0.01773	26.9216	0.02059
27.4393	5.95982	27.2242	5.92755	27.0378	6.00518		27.4393	1953.25	27.2242	1875.02	27.0378	1832.98		27.4393	0.03172	27.2242	0.01758	27.0378	0.02039
27.5154	5.93826	27.3101	5.90292	27.1228	5.98044		27.5154	1951.75	27.3101	1873.27	27.1228	1831.28		27.5154	0.03257	27.3101	0.01754	27.1228	0.02049
27.6337	5.90487	27.4217	5.87107	27.2085	5.95562		27.6337	1949.4	27.4217	1870.99	27.2085	1829.57		27.6337	0.03187	27.4217	0.01736	27.2085	0.02045
27.7193	5.88084	27.5327	5.83959	27.3374	5.91845		27.7193	1947.71	27.5327	1868.73	27.3374	1827		27.7193	0.03122	27.5327	0.01751	27.3374	0.0202
27.8042	5.85712	27.6075	5.81849	27.4101	5.89764		27.8042	1946.03	27.6075	1867.22	27.4101	1825.55		27.8042	0.03112	27.6075	0.01718	27.4101	0.02027
27.9273	5.82291	27.7236	5.7859	27.5187	5.86669		27.9273	1943.6	27.7236	1864.86	27.5187	1823.4		27.9273	0.03115	27.7236	0.0173	27.5187	0.02007
28.0073	5.8008	27.806	5.7629	27.6286	5.83554		28.0073	1942.02	27.806	1863.2	27.6286	1821.22		28.0073	0.03054	27.806	0.01743	27.6286	0.02007
28.1253	5.76837	27.9261	5.72959	27.7043	5.81421		28.1253	1939.7	27.9261	1860.78	27.7043	1819.73		28.1253	0.03048	27.9261	0.01715	27.7043	0.02017
28.2033	5.74705	28.005	5.7078	27.8248	5.78043		28.2033	1938.17	28.005	1859.19	27.8248	1817.36		28.2033	0.03065	28.005	0.01704	27.8248	0.02013
28.3099	5.71808	28.121	5.67597	27.9038	5.75841		28.3099	1936.09	28.121	1856.86	27.9038	1815.8		28.3099	0.03094	28.121	0.01711	27.9038	0.01958
28.4015	5.69333	28.2344	5.64504	28.0198	5.72624		28.4015	1934.31	28.2344	1854.6	28.0198	1813.53		28.4015	0.03086	28.2344	0.01703	28.0198	0.01932
28.514	5.66306	28.3093	5.62475	28.1329	5.69508		28.514	1932.11	28.3093	1853.1	28.1329	1811.31		28.514	0.03025	28.3093	0.01673	28.1329	0.01913
28.6396	5.62949	28.422	5.59434	28.2069	5.67479		28.6396	1929.67	28.422	1850.85	28.2069	1809.86		28.6396	0.02981	28.422	0.01676	28.2069	0.01913
28.7219	5.60764	28.5384	5.56311	28.3148	5.64537		28.7219	1928.07	28.5384	1848.54	28.3148	1807.76		28.7219	0.03008	28.5384	0.01667	28.3148	0.01907
28.8024	5.58636	28.6219	5.54086	28.4251	5.61551		28.8024	1926.52	28.6219	1846.89	28.4251	1805.62		28.8024	0.02984	28.6219	0.01658	28.4251	0.01925
28.921	5.55518	28.7091	5.51774	28.5003	5.59524		28.921	1924.22	28.7091	1845.16	28.5003	1804.17		28.921	0.02962	28.7091	0.01653	28.5003	0.0195
29.0348	5.52543	28.8391	5.48344	28.6252	5.56179		29.0348	1922.03	28.8391	1842.59	28.6252	1801.76		29.0348	0.02929	28.8391	0.01637	28.6252	0.01928
29.1053	5.5071	28.9272	5.46035	28.712	5.53867		29.1053	1920.67	28.9272	1840.86	28.712	1800.08		29.1053	0.02904	28.9272	0.01643	28.712	0.01902
29.2149	5.47874	29.0084	5.4392	28.8002	5.51527		29.2149	1918.56	29.0084	1839.26	28.8002	1798.38		29.2149	0.0291	29.0084	0.01631	28.8002	0.01886
29.3279	5.44967	29.1205	5.4101	28.9304	5.48097		29.3279	1916.39	29.1205	1837.06	28.9304	1795.88		29.3279	0.02864	29.1205	0.01616	28.9304	0.01863
29.4121	5.42816	29.2333	5.38103	29.018	5.45803		29.4121	1914.78	29.2333	1834.86	29.018	1794.21		29.4121	0.02843	29.2333	0.01617	29.018	0.01836
29.5361	5.39662	29.3105	5.36123	29.1048	5.43542		29.5361	1912.41	29.3105	1833.35	29.1048	1792.54		29.5361	0.02866	29.3105	0.01603	29.1048	0.01826
29.6165	5.3763	29.4335	5.3299	29.2179	5.40611		29.6165	1910.88	29.4335	1830.96	29.2179	1790.39		29.6165	0.02874	29.4335	0.01612	29.2179	0.01807
29.7351	5.3465	29.5151	5.30921	29.3346	5.37607		29.7351	1908.62	29.5151	1829.37	29.3346	1788.17		29.7351	0.02856	29.5151	0.01612	29.3346	0.01842
29.8135	5.3269	29.6348	5.27905	29.4157	5.3553		29.8135	1907.14	29.6348	1827.06	29.4157	1786.63		29.8135	0.0281	29.6348	0.01607	29.4157	0.01821
29.9061	5.30387	29.7128	5.25951	29.5359	5.32473		29.9061	1905.39	29.7128	1825.55	29.5359	1784.35		29.9061	0.0287	29.7128	0.01603	29.5359	0.01812
30.0214	5.27536	29.8275	5.23094	29.6147	5.3048		30.0214	1903.21	29.8275	1823.34	29.6147	1782.87		30.0214	0.02771	29.8275	0.01575	29.6147	0.01824
30.1032	5.25523	29.9348	5.20436	29.7311	5.27551		30.1032	1901.66	29.9348	1821.28	29.7311	1780.68		30.1032	0.02735	29.9348	0.0156	29.7311	0.01831
30.2295	5.22433	30.0106	5.1857	29.8362	5.24923		30.2295	1899.28	30.0106	1819.82	29.8362	1778.71		30.2295	0.02744	30.0106	0.01556	29.8362	0.01783
30.312	5.20427	30.1278	5.157	29.9036	5.23249		30.312	1897.73	30.1278	1817.58	29.9036	1777.45		30.312	0.02736	30.1278	0.01562	29.9036	0.01775
30.4326	5.17512	30.2118	5.13654	30.018	5.20417		30.4326	1895.48	30.2118	1815.98	30.018	1775.31		30.4326	0.02728	30.2118	0.0155	30.018	0.01774
30.5116	5.15613	30.3428	5.10485	30.1364	5.17507		30.5116	1894	30.3428	1813.49	30.1364	1773.11		30.5116	0.02736	30.3428	0.01546	30.1364	0.01768
30.6297	5.12792	30.4298	5.08392	30.2246	5.15351		30.6297	1891.8	30.4298	1811.84	30.2246	1771.47		30.6297	0.02721	30.4298	0.01543	30.2246	0.01733
30.7008	5.11103	30.5173	5.06298	30.312	5.13227		30.7008	1890.48	30.5173	1810.18	30.312	1769.85		30.7008	0.02749	30.5173	0.01534	30.312	0.01737
30.8128	5.08453	30.6365	5.03463	30.4434	5.10053		30.8128	1888.4	30.6365	1807.93	30.4434	1767.42		30.8128	0.02706	30.6365	0.01525	30.4434	0.01724
30.9111	5.06142	30.7114	5.0169	30.5309	5.07952		30.9111	1886.58	30.7114	1806.52	30.5309	1765.81		30.9111	0.02684	30.7114	0.01509	30.5309	0.01726
31.0406	5.03117	30.8254	4.99008	30.6197	5.05831		31.0406	1884.19	30.8254	1804.37	30.6197	1764.17		31.0406	0.02633	30.8254	0.01503	30.6197	0.01709
31.1281	5.01086	30.9045	4.97159	30.701	5.039		31.1281	1882.58	30.9045	1802.89	30.701	1762.68		31.1281	0.02612	30.9045	0.01499	30.701	0.01727
31.2153	4.99069	31.0288	4.94266	30.8153	5.01196		31.2153	1880.97	31.0288	1800.56	30.8153	1760.59		31.2153	0.02593	31.0288	0.01492	30.8153	0.01705
31.3025	4.97067	31.1098	4.92393	30.9353	4.9838		31.3025	1879.37	31.1098	1799.05	30.9353	1758.4		31.3025	0.02581	31.1098	0.01491	30.9353	0.01714
31.434	4.9406	31.2285	4.89666	31.0164	4.96487		31.434	1876.96	31.2285	1796.84	31.0164	1756.92		31.434	0.02573	31.2285	0.01482	31.0164	0.01683
31.5218	4.92067	31.3057	4.879	31.136	4.93712		31.5218	1875.36	31.3057	1795.41	31.136	1754.75		31.5218	0.0255	31.3057	0.01479	31.136	0.01677
31.61	4.90074	31.4003	4.8575	31.2144	4.91903		31.61	1873.75	31.4003	1793.66	31.2144	1753.33		31.61	0.02544	31.4003	0.01465	31.2144	0.01668
31.7423	4.87102	31.5102	4.83264	31.3303	4.89243		31.7423	1871.34	31.5102	1791.63	31.3303	1751.23		31.7423	0.02526	31.5102	0.01455	31.3303	0.01656
31.8301	4.85144	31.6265	4.80651	31.4067	4.87498		31.8301	1869.75	31.6265	1789.49	31.4067	1749.85		31.8301	0.02502	31.6265	0.01452	31.4067	0.01628
31.9129	4.83305	31.712	4.78743	31.5206	4.84913		31.9129	1868.25	31.712	1787.92	31.5206	1747.8		31.9129	0.02496	31.712	0.0146	31.5206	0.01623
32.0431	4.80429	31.8001	4.76787	31.6384	4.82257		32.0431	1865.89	31.8001	1786.31	31.6384	1745.69		32.0431	0.02471	31.8001	0.0144	31.6384	0.01611
32.1313	4.78495	31.9324	4.73864	31.7235	4.80348		32.1313	1864.3	31.9324	1783.89	31.7235	1744.16		32.1313	0.02476	31.9324	0.01436	31.7235	0.01613
32.2195	4.76567	32.0208	4.71924	31.8111	4.78394		32.2195	1862.71	32.0208	1782.28	31.8111	1742.6		32.2195	0.02439	32.0208	0.01424	31.8111	0.01606
32.3076	4.74654	32.1028	4.70136	31.9436	4.75459		32.3076	1861.12	32.1028	1780.79	31.9436	1740.24		32.3076	0.02416	32.1028	0.01419	31.9436	0.0161
32.4338	4.71928	32.2153	4.67692	32.0318	4.73515		32.4338	1858.86	32.2153	1778.74	32.0318	1738.67		32.4338	0.02419	32.2153	0.01413	32.0318	0.01575
32.5218	4.70039	32.3297	4.65224	32.1204	4.71575		32.5218	1857.28	32.3297	1776.67	32.1204	1737.1		32.5218	0.02411	32.3297	0.01403	32.1204	0.01584
32.6101	4.68154	32.4094	4.63516	32.2019	4.69798		32.6101	1855.7	32.4094	1775.23	32.2019	1735.65		32.6101	0.02393	32.4094	0.01403	32.2019	0.01593
32.7425	4.65342	32.5333	4.60874	32.3143	4.67362		32.7425	1853.34	32.5333	1773	32.3143	1733.67		32.7425	0.02358	32.5333	0.01401	32.3143	0.01563
32.8161	4.63789	32.614	4.59164	32.4428	4.64594		32.8161	1852.03	32.614	1771.55	32.4428	1731.4		32.8161	0.02374	32.614	0.01393	32.4428	0.01539
32.9111	4.61793	32.732	4.56675	32.5314	4.62698		32.9111	1850.34	32.732	1769.44	32.5314	1729.85		32.9111	0.02378	32.732	0.01381	32.5314	0.01527
33.0443	4.59011	32.8089	4.55064	32.6205	4.60801		33.0443	1847.97	32.8089	1768.06	32.6205	1728.29		33.0443	0.02281	32.8089	0.01366	32.6205	0.01521
33.1335	4.57162	32.9227	4.52692	32.7083	4.58941		33.1335	1846.39	32.9227	1766.03	32.7083	1726.75		33.1335	0.02283	32.9227	0.01363	32.7083	0.01508
33.212	4.5554	33.0372	4.5032	32.8422	4.56123		33.212	1845	33.0372	1763.99	32.8422	1724.41		33.212	0.02281	33.0372	0.01358	32.8422	0.01509
33.3356	4.53003	33.1164	4.48689	32.9127	4.54649		33.3356	1842.82	33.1164	1762.58	32.9127	1723.18		33.3356	0.02258	33.1164	0.01348	32.9127	0.01503
33.4244	4.51191	33.2057	4.4686	33.0023	4.52782		33.4244	1841.26	33.2057	1761	33.0023	1721.63		33.4244	0.02233	33.2057	0.0135	33.0023	0.01487
33.513	4.4939	33.3392	4.44139	33.1367	4.50001		33.513	1839.69	33.3392	1758.64	33.1367	1719.3		33.513	0.02204	33.3392	0.01337	33.1367	0.01493
33.6021	4.47591	33.4283	4.42338	33.2187	4.48314		33.6021	1838.13	33.4283	1757.07	33.2187	1717.88		33.6021	0.02206	33.4283	0.01331	33.2187	0.01495
33.7303	4.45015	33.5108	4.40676	33.3053	4.46543		33.7303	1835.88	33.5108	1755.62	33.3053	1716.38		33.7303	0.02196	33.5108	0.01322	33.3053	0.01474
33.8201	4.43223	33.6236	4.38418	33.4382	4.43839		33.8201	1834.31	33.6236	1753.63	33.4382	1714.09		33.8201	0.02176	33.6236	0.01313	33.4382	0.01451
33.9088	4.4146	33.737	4.36162	33.5274	4.42035		33.9088	1832.76	33.737	1751.65	33.5274	1712.56		33.9088	0.02181	33.737	0.01302	33.5274	0.01446
34.0428	4.38816	33.8153	4.34613	33.6012	4.4055		34.0428	1830.43	33.8153	1750.28	33.6012	1711.29		34.0428	0.02143	33.8153	0.01296	33.6012	0.01442
34.1318	4.37069	33.9387	4.32184	33.7135	4.38303		34.1318	1828.88	33.9387	1748.12	33.7135	1709.37		34.1318	0.02117	33.9387	0.01287	33.7135	0.0144
34.2075	4.35592	34.0199	4.30597	33.8013	4.36557		34.2075	1827.56	34.0199	1746.71	33.8013	1707.87		34.2075	0.02146	34.0199	0.01287	33.8013	0.01425
34.33	4.33213	34.1385	4.28291	33.9216	4.34178		34.33	1825.44	34.1385	1744.65	33.9216	1705.82		34.33	0.02121	34.1385	0.01283	33.9216	0.0144
34.4199	4.31478	34.2156	4.268	34.0013	4.3261		34.4199	1823.89	34.2156	1743.31	34.0013	1704.47		34.4199	0.02069	34.2156	0.01276	34.0013	0.01446
34.5096	4.29755	34.322	4.24753	34.1181	4.30327		34.5096	1822.34	34.322	1741.47	34.1181	1702.49		34.5096	0.02059	34.322	0.01267	34.1181	0.01428
34.6419	4.2723	34.4361	4.22572	34.2046	4.28644		34.6419	1820.05	34.4361	1739.5	34.2046	1701.02		34.6419	0.0204	34.4361	0.01259	34.2046	0.01425
34.7314	4.25532	34.5147	4.21079	34.3037	4.26728		34.7314	1818.51	34.5147	1738.15	34.3037	1699.35		34.7314	0.02019	34.5147	0.01248	34.3037	0.01401
34.8211	4.23839	34.6008	4.19451	34.4147	4.24594		34.8211	1816.97	34.6008	1736.67	34.4147	1697.47		34.8211	0.02025	34.6008	0.01249	34.4147	0.01405
34.9106	4.22158	34.7328	4.16967	34.5308	4.22377		34.9106	1815.44	34.7328	1734.41	34.5308	1695.52		34.9106	0.02022	34.7328	0.01241	34.5308	0.01389
35.0002	4.20484	34.8226	4.1529	34.612	4.20835		35.0002	1813.91	34.8226	1732.87	34.612	1694.16		35.0002	0.01991	34.8226	0.01236	34.612	0.01393
35.1354	4.17973	34.9121	4.13626	34.7391	4.18434		35.1354	1811.59	34.9121	1731.34	34.7391	1692.03		35.1354	0.01972	34.9121	0.01229	34.7391	0.01382
35.2263	4.16297	35.0242	4.11556	34.8283	4.1676		35.2263	1810.05	35.0242	1729.43	34.8283	1690.54		35.2263	0.01974	35.0242	0.01221	34.8283	0.01381
35.3166	4.14639	35.1373	4.09479	34.9193	4.15062		35.3166	1808.51	35.1373	1727.51	34.9193	1689.02		35.3166	0.01962	35.1373	0.01221	34.9193	0.01358
35.4066	4.12996	35.2157	4.08046	35.0087	4.13402		35.4066	1806.98	35.2157	1726.18	35.0087	1687.53		35.4066	0.01937	35.2157	0.01214	35.0087	0.01366
35.5425	4.1053	35.3388	4.05811	35.1432	4.1092		35.5425	1804.68	35.3388	1724.1	35.1432	1685.3		35.5425	0.01909	35.3388	0.0121	35.1432	0.01358
35.6327	4.08903	35.4193	4.04358	35.2337	4.09261		35.6327	1803.15	35.4193	1722.74	35.2337	1683.8		35.6327	0.01911	35.4193	0.01204	35.2337	0.01343
35.7026	4.07649	35.5436	4.02128	35.3238	4.07617		35.7026	1801.97	35.5436	1720.65	35.3238	1682.3		35.7026	0.01924	35.5436	0.01201	35.3238	0.01326
35.8382	4.05227	35.6261	4.00655	35.408	4.06088		35.8382	1799.69	35.6261	1719.26	35.408	1680.91		35.8382	0.01881	35.6261	0.01186	35.408	0.0132
35.9287	4.03623	35.7351	3.98722	35.5384	4.03734		35.9287	1798.16	35.7351	1717.43	35.5384	1678.76		35.9287	0.0185	35.7351	0.01185	35.5384	0.01316
36.0155	4.02091	35.8105	3.97391	35.629	4.0211		36.0155	1796.71	35.8105	1716.17	35.629	1677.27		36.0155	0.01893	35.8105	0.01174	35.629	0.01319
36.1064	4.00495	35.934	3.95222	35.7433	4.00072		36.1064	1795.18	35.934	1714.1	35.7433	1675.39		36.1064	0.01841	35.934	0.0117	35.7433	0.013
36.2415	3.98137	36.025	3.93635	35.835	3.98448		36.2415	1792.92	36.025	1712.59	35.835	1673.89		36.2415	0.01823	36.025	0.0117	35.835	0.01295
36.3323	3.96563	36.1153	3.92067	35.9266	3.96833		36.3323	1791.41	36.1153	1711.08	35.9266	1672.4		36.3323	0.01834	36.1153	0.01168	35.9266	0.01298
36.423	3.94998	36.2061	3.905	36.0177	3.95235		36.423	1789.89	36.2061	1709.58	36.0177	1670.91		36.423	0.01818	36.2061	0.01161	36.0177	0.0129
36.5148	3.93423	36.3266	3.88431	36.1084	3.93653		36.5148	1788.37	36.3266	1707.58	36.1084	1669.43		36.5148	0.0179	36.3266	0.01158	36.1084	0.01282
36.6059	3.91866	36.4012	3.87159	36.2445	3.91292		36.6059	1786.85	36.4012	1706.35	36.2445	1667.22		36.6059	0.01785	36.4012	0.01148	36.2445	0.01273
36.7421	3.89556	36.5151	3.85225	36.3358	3.89719		36.7421	1784.6	36.5151	1704.46	36.3358	1665.74		36.7421	0.01773	36.5151	0.01139	36.3358	0.01256
36.8329	3.88023	36.6365	3.83177	36.4274	3.88149		36.8329	1783.09	36.6365	1702.47	36.4274	1664.25		36.8329	0.01743	36.6365	0.01134	36.4274	0.01258
36.9236	3.86503	36.7179	3.81812	36.5204	3.86563		36.9236	1781.59	36.7179	1701.13	36.5204	1662.75		36.9236	0.01738	36.7179	0.01134	36.5204	0.01247
37.0012	3.85206	36.8368	3.7983	36.6118	3.85013		37.0012	1780.32	36.8368	1699.18	36.6118	1661.28		37.0012	0.01753	36.8368	0.01129	36.6118	0.01245
37.1329	3.8302	36.9281	3.78317	36.7025	3.83484		37.1329	1778.15	36.9281	1697.68	36.7025	1659.82		37.1329	0.01716	36.9281	0.01121	36.7025	0.0124
37.2248	3.81505	37.033	3.76587	36.8268	3.81398		37.2248	1776.64	37.033	1695.97	36.8268	1657.82		37.2248	0.01695	37.033	0.01116	36.8268	0.01223
37.3163	3.80002	37.1078	3.75361	36.9179	3.7988		37.3163	1775.13	37.1078	1694.75	36.9179	1656.36		37.3163	0.01677	37.1078	0.01115	36.9179	0.01223
37.408	3.78504	37.2241	3.73464	37.0305	3.78013		37.408	1773.63	37.2241	1692.86	37.0305	1654.55		37.408	0.0169	37.2241	0.01103	37.0305	0.01206
37.5441	3.76295	37.3122	3.72035	37.1221	3.76504		37.5441	1771.41	37.3122	1691.43	37.1221	1653.09		37.5441	0.01665	37.3122	0.01099	37.1221	0.01199
37.6352	3.74826	37.4038	3.70557	37.2141	3.74994		37.6352	1769.92	37.4038	1689.95	37.2141	1651.62		37.6352	0.01643	37.4038	0.01094	37.2141	0.01194
37.727	3.73353	37.5416	3.68349	37.3067	3.73486		37.727	1768.43	37.5416	1687.72	37.3067	1650.15		37.727	0.01628	37.5416	0.01087	37.3067	0.01193
37.8194	3.71878	37.6249	3.67022	37.4451	3.71243		37.8194	1766.92	37.6249	1686.38	37.4451	1647.95		37.8194	0.01623	37.6249	0.01085	37.4451	0.01193
37.9103	3.70435	37.7367	3.6525	37.5371	3.69762		37.9103	1765.45	37.7367	1684.58	37.5371	1646.5		37.9103	0.01606	37.7367	0.01083	37.5371	0.0118
38.0371	3.68433	37.8127	3.64053	37.6294	3.68284		38.0371	1763.39	37.8127	1683.36	37.6294	1645.04		38.0371	0.01595	37.8127	0.01078	37.6294	0.01178
38.1287	3.66995	37.9334	3.62161	37.7209	3.66826		38.1287	1761.91	37.9334	1681.42	37.7209	1643.6		38.1287	0.01566	37.9334	0.01073	37.7209	0.01174
38.22	3.6557	38.0151	3.60889	37.8132	3.65364		38.22	1760.44	38.0151	1680.12	37.8132	1642.14		38.22	0.01555	38.0151	0.01067	37.8132	0.01173
38.3119	3.64142	38.1003	3.59567	37.904	3.63934		38.3119	1758.95	38.1003	1678.76	37.904	1640.72		38.3119	0.01541	38.1003	0.01067	37.904	0.01168
38.4033	3.62729	38.238	3.57445	38.0347	3.61886		38.4033	1757.48	38.238	1676.57	38.0347	1638.67		38.4033	0.01531	38.238	0.0106	38.0347	0.01159
38.5305	3.60774	38.3126	3.56303	38.1226	3.60517		38.5305	1755.44	38.3126	1675.38	38.1226	1637.29		38.5305	0.01528	38.3126	0.01052	38.1226	0.01156
38.6042	3.59649	38.425	3.5459	38.2045	3.59248		38.6042	1754.26	38.425	1673.6	38.2045	1636.02		38.6042	0.01546	38.425	0.01053	38.2045	0.01154
38.7373	3.57627	38.5027	3.53413	38.3094	3.57631		38.7373	1752.12	38.5027	1672.37	38.3094	1634.38		38.7373	0.01499	38.5027	0.01051	38.3094	0.01146
38.8296	3.56234	38.6323	3.51459	38.4426	3.55592		38.8296	1750.65	38.6323	1670.33	38.4426	1632.31		38.8296	0.01493	38.6323	0.01044	38.4426	0.0114
38.9218	3.54849	38.7201	3.50146	38.5348	3.5419		38.9218	1749.18	38.7201	1668.94	38.5348	1630.89		38.9218	0.01465	38.7201	0.0104	38.5348	0.01138
39.0141	3.5347	38.8121	3.48775	38.6171	3.52944		39.0141	1747.71	38.8121	1667.5	38.6171	1629.61		39.0141	0.01467	38.8121	0.01036	38.6171	0.01138
39.1071	3.52087	38.9336	3.46975	38.7035	3.51643		39.1071	1746.23	38.9336	1665.59	38.7035	1628.28		39.1071	0.01448	38.9336	0.01029	38.7035	0.0114
39.2456	3.50041	39.0083	3.45875	38.8409	3.49586		39.2456	1744.03	39.0083	1664.43	38.8409	1626.17		39.2456	0.01437	39.0083	0.01026	38.8409	0.0113
39.3339	3.48745	39.1233	3.44192	38.9334	3.4821		39.3339	1742.63	39.1233	1662.63	38.9334	1624.74		39.3339	0.01433	39.1233	0.01023	38.9334	0.01116
39.4162	3.47543	39.205	3.43001	39.0275	3.46819		39.4162	1741.33	39.205	1661.36	39.0275	1623.3		39.4162	0.01407	39.205	0.01019	39.0275	0.01114
39.5443	3.45682	39.3272	3.41232	39.1208	3.45446		39.5443	1739.31	39.3272	1659.46	39.1208	1621.87		39.5443	0.0141	39.3272	0.01014	39.1208	0.01109
39.6231	3.44544	39.4064	3.40091	39.2143	3.44076		39.6231	1738.07	39.4064	1658.23	39.2143	1620.45		39.6231	0.01391	39.4064	0.0101	39.2143	0.01102
39.7155	3.43216	39.5288	3.38338	39.3036	3.42776		39.7155	1736.62	39.5288	1656.34	39.3036	1619.09		39.7155	0.01375	39.5288	0.01006	39.3036	0.01094
39.8087	3.41884	39.602	3.37296	39.4388	3.4082		39.8087	1735.15	39.602	1655.21	39.4388	1617.03		39.8087	0.01363	39.602	0.00999	39.4388	0.01092
39.9017	3.4056	39.7154	3.35689	39.527	3.3955		39.9017	1733.7	39.7154	1653.46	39.527	1615.69		39.9017	0.01355	39.7154	0.00997	39.527	0.01087
40.0406	3.38596	39.8308	3.34065	39.6357	3.37996		40.0406	1731.52	39.8308	1651.69	39.6357	1614.05		40.0406	0.01334	39.8308	0.0099	39.6357	0.01081
40.1337	3.37289	39.923	3.32775	39.7206	3.36788		40.1337	1730.07	39.923	1650.28	39.7206	1612.77		40.1337	0.01323	39.923	0.00985	39.7206	0.01082
40.2263	3.35995	40.0154	3.31488	39.8078	3.35554		40.2263	1728.63	40.0154	1648.86	39.8078	1611.45		40.2263	0.01316	40.0154	0.00979	39.8078	0.01072
40.3186	3.34711	40.1088	3.30194	39.9469	3.33597		40.3186	1727.19	40.1088	1647.44	39.9469	1609.36		40.3186	0.01288	40.1088	0.00975	39.9469	0.01067
40.4121	3.33418	40.2214	3.28644	40.0408	3.32284		40.4121	1725.74	40.2214	1645.72	40.0408	1607.95		40.4121	0.013	40.2214	0.00976	40.0408	0.01057

## Sheet: Fig.2b
In-cyl. ammonia [mg]							In-cylinder hydrogen [mg]							Conversion ratio [%]
l=0.9		l=0.8		l=0.7			l=0.9		l=0.8		l=0.7			l=0.9		l=0.8		l=0.7
Crank angle [°CA aTDC]	In-cyl. ammonia [mg]	Crank angle [°CA aTDC]	In-cyl. ammonia [mg]	Crank angle [°CA aTDC]	In-cyl. ammonia [mg]		Crank angle [°CA aTDC]	In-cylinder hydrogen [mg]	Crank angle [°CA aTDC]	In-cylinder hydrogen [mg]	Crank angle [°CA aTDC]	In-cylinder hydrogen [mg]		Crank angle [°CA aTDC]	Conversion ratio [%]	Crank angle [°CA aTDC]	Conversion ratio [%]	Crank angle [°CA aTDC]	Conversion ratio [%]
-20.0594	123.9	-20.2844	137.904	-20.4921	152.68		-20.0594	0	-20.2844	0	-20.4921	0		-20.0594	0	-20.2844	0	-20.4921	0
-19.994	123.9	-20.1535	137.904	-20.3611	152.68		-19.994	0	-20.1535	0	-20.3611	0		-19.994	0	-20.1535	0	-20.3611	0
-19.8631	123.9	-20.0881	137.904	-20.2957	152.68		-19.8631	0	-20.0881	0	-20.2957	0		-19.8631	0	-20.0881	0	-20.2957	0
-19.7977	123.9	-19.9573	137.904	-20.1648	152.68		-19.7977	0	-19.9573	0	-20.1648	0		-19.7977	0	-19.9573	0	-20.1648	0
-19.6669	123.9	-19.892	137.904	-20.0995	152.68		-19.6669	0	-19.892	0	-20.0995	0		-19.6669	0	-19.892	0	-20.0995	0
-19.5361	123.9	-19.7613	137.904	-19.9687	152.68		-19.5361	0	-19.7613	0	-19.9687	0		-19.5361	0	-19.7613	0	-19.9687	0
-19.4708	123.9	-19.696	137.904	-19.8381	152.68		-19.4708	0	-19.696	0	-19.8381	0		-19.4708	0	-19.696	0	-19.8381	0
-19.3402	123.9	-19.5654	137.904	-19.7728	152.68		-19.3402	0	-19.5654	0	-19.7728	0		-19.3402	0	-19.5654	0	-19.7728	0
-19.2749	123.9	-19.4349	137.904	-19.6423	152.68		-19.2749	0	-19.4349	0	-19.6423	0		-19.2749	0	-19.4349	0	-19.6423	0
-19.1444	123.9	-19.3697	137.904	-19.5771	152.68		-19.1444	0	-19.3697	0	-19.5771	0		-19.1444	0	-19.3697	0	-19.5771	0
-19.0791	123.9	-19.2393	137.904	-19.4467	152.68		-19.0791	0	-19.2393	0	-19.4467	0		-19.0791	0	-19.2393	0	-19.4467	0
-18.9487	123.9	-19.1741	137.904	-19.3815	152.68		-18.9487	0	-19.1741	0	-19.3815	0		-18.9487	0	-19.1741	0	-19.3815	0
-18.8835	123.9	-19.0438	137.904	-19.2513	152.68		-18.8835	0	-19.0438	0	-19.2513	0		-18.8835	0	-19.0438	0	-19.2513	0
-18.7532	123.9	-18.9786	137.904	-19.1862	152.68		-18.7532	0	-18.9786	0	-19.1862	0		-18.7532	0	-18.9786	0	-19.1862	0
-18.6881	123.9	-18.8484	137.904	-19.056	152.68		-18.6881	0	-18.8484	0	-19.056	0		-18.6881	0	-18.8484	0	-19.056	0
-18.5578	123.9	-18.7833	137.904	-18.9909	152.68		-18.5578	0	-18.7833	0	-18.9909	0		-18.5578	0	-18.7833	0	-18.9909	0
-18.4927	123.9	-18.6532	137.904	-18.8608	152.68		-18.4927	0	-18.6532	0	-18.8608	0		-18.4927	0	-18.6532	0	-18.8608	0
-18.3626	123.9	-18.5882	137.904	-18.7958	152.68		-18.3626	0	-18.5882	0	-18.7958	0		-18.3626	0	-18.5882	0	-18.7958	0
-18.2975	123.9	-18.4581	137.904	-18.6659	152.68		-18.2975	0	-18.4581	0	-18.6659	0		-18.2975	0	-18.4581	0	-18.6659	0
-18.1675	123.9	-18.3931	137.904	-18.536	152.68		-18.1675	0	-18.3931	0	-18.536	0		-18.1675	0	-18.3931	0	-18.536	0
-18.0375	123.9	-18.2632	137.904	-18.471	152.68		-18.0375	0	-18.2632	0	-18.471	0		-18.0375	0	-18.2632	0	-18.471	0
-17.9725	123.9	-18.1982	137.904	-18.3412	152.68		-17.9725	0	-18.1982	0	-18.3412	0		-17.9725	0	-18.1982	0	-18.3412	0
-17.8426	123.9	-18.0684	137.904	-18.2764	152.68		-17.8426	0	-18.0684	0	-18.2764	0		-17.8426	0	-18.0684	0	-18.2764	0
-17.7777	123.9	-17.9386	137.904	-18.1466	152.68		-17.7777	0	-17.9386	0	-18.1466	0		-17.7777	0	-17.9386	0	-18.1466	0
-17.6479	123.9	-17.8737	137.904	-18.0818	152.68		-17.6479	0	-17.8737	0	-18.0818	0		-17.6479	0	-17.8737	0	-18.0818	0
-17.583	123.9	-17.744	137.904	-17.9522	152.68		-17.583	0	-17.744	0	-17.9522	0		-17.583	0	-17.744	0	-17.9522	0
-17.4533	123.9	-17.6792	137.904	-17.8874	152.68		-17.4533	0	-17.6792	0	-17.8874	0		-17.4533	0	-17.6792	0	-17.8874	0
-17.3885	123.9	-17.5496	137.904	-17.7579	152.68		-17.3885	0	-17.5496	0	-17.7579	0		-17.3885	0	-17.5496	0	-17.7579	0
-17.2588	123.9	-17.4848	137.904	-17.6931	152.68		-17.2588	0	-17.4848	0	-17.6931	0		-17.2588	0	-17.4848	0	-17.6931	0
-17.1941	123.9	-17.3553	137.904	-17.5637	152.68		-17.1941	0	-17.3553	0	-17.5637	0		-17.1941	0	-17.3553	0	-17.5637	0
-17.0645	123.9	-17.2905	137.904	-17.499	152.68		-17.0645	0	-17.2905	0	-17.499	0		-17.0645	0	-17.2905	0	-17.499	0
-16.9998	123.9	-17.1611	137.904	-17.3696	152.68		-16.9998	0	-17.1611	0	-17.3696	0		-16.9998	0	-17.1611	0	-17.3696	0
-16.8703	123.9	-17.0964	137.904	-17.2403	152.68		-16.8703	0	-17.0964	0	-17.2403	0		-16.8703	0	-17.0964	0	-17.2403	0
-16.7409	123.9	-16.9671	137.904	-17.1757	152.68		-16.7409	0	-16.9671	0	-17.1757	0		-16.7409	0	-16.9671	0	-17.1757	0
-16.6762	123.9	-16.8378	137.904	-17.0465	152.68		-16.6762	0	-16.8378	0	-17.0465	0		-16.6762	0	-16.8378	0	-17.0465	0
-16.5469	123.9	-16.7732	137.904	-16.9819	152.68		-16.5469	0	-16.7732	0	-16.9819	0		-16.5469	0	-16.7732	0	-16.9819	0
-16.4823	123.9	-16.644	137.904	-16.8528	152.68		-16.4823	0	-16.644	0	-16.8528	0		-16.4823	0	-16.644	0	-16.8528	0
-16.3531	123.9	-16.5794	137.904	-16.7883	152.68		-16.3531	0	-16.5794	0	-16.7883	0		-16.3531	0	-16.5794	0	-16.7883	0
-16.2885	123.9	-16.4503	137.904	-16.6592	152.68		-16.2885	0	-16.4503	0	-16.6592	0		-16.2885	0	-16.4503	0	-16.6592	0
-16.1594	123.9	-16.3857	137.904	-16.5947	152.68		-16.1594	0	-16.3857	0	-16.5947	0		-16.1594	0	-16.3857	0	-16.5947	0
-16.0948	123.9	-16.2567	137.904	-16.4658	152.68		-16.0948	0	-16.2567	0	-16.4658	0		-16.0948	0	-16.2567	0	-16.4658	0
-15.9658	123.9	-16.1922	137.904	-16.3369	152.68		-15.9658	0	-16.1922	0	-16.3369	0		-15.9658	0	-16.1922	0	-16.3369	0
-15.8368	123.9	-16.0632	137.904	-16.2725	152.68		-15.8368	0	-16.0632	0	-16.2725	0		-15.8368	0	-16.0632	0	-16.2725	0
-15.7723	123.9	-15.9988	137.904	-16.1437	152.68		-15.7723	0	-15.9988	0	-16.1437	0		-15.7723	0	-15.9988	0	-16.1437	0
-15.6434	123.9	-15.8699	137.904	-16.0793	152.68		-15.6434	0	-15.8699	0	-16.0793	0		-15.6434	0	-15.8699	0	-16.0793	0
-15.579	123.9	-15.7411	137.904	-15.9505	152.68		-15.579	0	-15.7411	0	-15.9505	0		-15.579	0	-15.7411	0	-15.9505	0
-15.4502	123.9	-15.6767	137.904	-15.8862	152.68		-15.4502	0	-15.6767	0	-15.8862	0		-15.4502	0	-15.6767	0	-15.8862	0
-15.3858	123.9	-15.548	137.904	-15.7575	152.68		-15.3858	0	-15.548	0	-15.7575	0		-15.3858	0	-15.548	0	-15.7575	0
-15.257	123.9	-15.4836	137.904	-15.6932	152.68		-15.257	0	-15.4836	0	-15.6932	0		-15.257	0	-15.4836	0	-15.6932	0
-15.1927	123.9	-15.355	137.904	-15.5647	152.68		-15.1927	0	-15.355	0	-15.5647	0		-15.1927	0	-15.355	0	-15.5647	0
-15.064	123.9	-15.2907	137.904	-15.4361	152.68		-15.064	0	-15.2907	0	-15.4361	0		-15.064	0	-15.2907	0	-15.4361	0
-14.9997	123.9	-15.1621	137.904	-15.3719	152.68		-14.9997	0	-15.1621	0	-15.3719	0		-14.9997	0	-15.1621	0	-15.3719	0
-14.8711	123.9	-15.0978	137.904	-15.2434	152.68		-14.8711	0	-15.0978	0	-15.2434	0		-14.8711	0	-15.0978	0	-15.2434	0
-14.7426	123.9	-14.9693	137.904	-15.1792	152.68		-14.7426	0	-14.9693	0	-15.1792	0		-14.7426	0	-14.9693	0	-15.1792	0
-14.6783	123.9	-14.8409	137.904	-15.0509	152.68		-14.6783	0	-14.8409	0	-15.0509	0		-14.6783	0	-14.8409	0	-15.0509	0
-14.5499	123.9	-14.7767	137.904	-14.9867	152.68		-14.5499	0	-14.7767	0	-14.9867	0		-14.5499	0	-14.7767	0	-14.9867	0
-14.4856	123.9	-14.6483	137.904	-14.8584	152.68		-14.4856	0	-14.6483	0	-14.8584	0		-14.4856	0	-14.6483	0	-14.8584	0
-14.3573	123.9	-14.5842	137.904	-14.7943	152.68		-14.3573	0	-14.5842	0	-14.7943	0		-14.3573	0	-14.5842	0	-14.7943	0
-14.2931	123.9	-14.4559	137.904	-14.6661	152.68		-14.2931	0	-14.4559	0	-14.6661	0		-14.2931	0	-14.4559	0	-14.6661	0
-14.1648	123.9	-14.3918	137.904	-14.5379	152.68		-14.1648	0	-14.3918	0	-14.5379	0		-14.1648	0	-14.3918	0	-14.5379	0
-14.0365	123.9	-14.2635	137.904	-14.4739	152.68		-14.0365	0	-14.2635	0	-14.4739	0		-14.0365	0	-14.2635	0	-14.4739	0
-13.9724	123.9	-14.1994	137.904	-14.3458	152.68		-13.9724	0	-14.1994	0	-14.3458	0		-13.9724	0	-14.1994	0	-14.3458	0
-13.8442	123.9	-14.0713	137.904	-14.2818	152.68		-13.8442	0	-14.0713	0	-14.2818	0		-13.8442	0	-14.0713	0	-14.2818	0
-13.7802	123.9	-13.9432	137.904	-14.1538	152.68		-13.7802	0	-13.9432	0	-14.1538	0		-13.7802	0	-13.9432	0	-14.1538	0
-13.652	123.9	-13.8792	137.904	-14.0898	152.68		-13.652	0	-13.8792	0	-14.0898	0		-13.652	0	-13.8792	0	-14.0898	0
-13.588	123.9	-13.7511	137.904	-13.9618	152.68		-13.588	0	-13.7511	0	-13.9618	0		-13.588	0	-13.7511	0	-13.9618	0
-13.4599	123.9	-13.6871	137.904	-13.8979	152.68		-13.4599	0	-13.6871	0	-13.8979	0		-13.4599	0	-13.6871	0	-13.8979	0
-13.3959	123.9	-13.5592	137.904	-13.77	152.68		-13.3959	0	-13.5592	0	-13.77	0		-13.3959	0	-13.5592	0	-13.77	0
-13.268	123.9	-13.4952	137.904	-13.6422	152.68		-13.268	0	-13.4952	0	-13.6422	0		-13.268	0	-13.4952	0	-13.6422	0
-13.14	123.9	-13.3673	137.904	-13.5783	152.68		-13.14	0	-13.3673	0	-13.5783	0		-13.14	0	-13.3673	0	-13.5783	0
-13.0761	123.9	-13.2395	137.904	-13.4505	152.68		-13.0761	0	-13.2395	0	-13.4505	0		-13.0761	0	-13.2395	0	-13.4505	0
-12.9482	123.9	-13.1756	137.904	-13.3866	152.68		-12.9482	0	-13.1756	0	-13.3866	0		-12.9482	0	-13.1756	0	-13.3866	0
-12.8843	123.9	-13.0478	137.904	-13.2589	152.68		-12.8843	0	-13.0478	0	-13.2589	0		-12.8843	0	-13.0478	0	-13.2589	0
-12.7565	123.9	-12.984	137.904	-13.1951	152.68		-12.7565	0	-12.984	0	-13.1951	0		-12.7565	0	-12.984	0	-13.1951	0
-12.6926	123.9	-12.8562	137.904	-13.0675	152.68		-12.6926	0	-12.8562	0	-13.0675	0		-12.6926	0	-12.8562	0	-13.0675	0
-12.5649	123.9	-12.7924	137.904	-12.9399	152.68		-12.5649	0	-12.7924	0	-12.9399	0		-12.5649	0	-12.7924	0	-12.9399	0
-12.4372	123.9	-12.6647	137.904	-12.8761	152.68		-12.4372	0	-12.6647	0	-12.8761	0		-12.4372	0	-12.6647	0	-12.8761	0
-12.3734	123.9	-12.5372	137.904	-12.7486	152.68		-12.3734	0	-12.5372	0	-12.7486	0		-12.3734	0	-12.5372	0	-12.7486	0
-12.2458	123.9	-12.4734	137.904	-12.6848	152.68		-12.2458	0	-12.4734	0	-12.6848	0		-12.2458	0	-12.4734	0	-12.6848	0
-12.182	123.9	-12.3458	137.904	-12.5574	152.68		-12.182	0	-12.3458	0	-12.5574	0		-12.182	0	-12.3458	0	-12.5574	0
-12.0544	123.9	-12.2821	137.904	-12.4937	152.68		-12.0544	0	-12.2821	0	-12.4937	0		-12.0544	0	-12.2821	0	-12.4937	0
-11.9906	123.9	-12.1546	137.904	-12.3663	152.68		-11.9906	0	-12.1546	0	-12.3663	0		-11.9906	0	-12.1546	0	-12.3663	0
-11.8631	123.9	-12.0909	137.904	-12.2389	152.68		-11.8631	0	-12.0909	0	-12.2389	0		-11.8631	0	-12.0909	0	-12.2389	0
-11.7994	123.9	-11.9635	137.904	-12.1753	152.68		-11.7994	0	-11.9635	0	-12.1753	0		-11.7994	0	-11.9635	0	-12.1753	0
-11.672	123.9	-11.8998	137.904	-12.048	152.68		-11.672	0	-11.8998	0	-12.048	0		-11.672	0	-11.8998	0	-12.048	0
-11.5445	123.9	-11.7724	137.904	-11.9843	152.68		-11.5445	0	-11.7724	0	-11.9843	0		-11.5445	0	-11.7724	0	-11.9843	0
-11.4809	123.9	-11.6451	137.904	-11.8571	152.68		-11.4809	0	-11.6451	0	-11.8571	0		-11.4809	0	-11.6451	0	-11.8571	0
-11.3535	123.9	-11.5815	137.904	-11.7935	152.68		-11.3535	0	-11.5815	0	-11.7935	0		-11.3535	0	-11.5815	0	-11.7935	0
-11.2899	123.9	-11.4542	137.904	-11.6663	152.68		-11.2899	0	-11.4542	0	-11.6663	0		-11.2899	0	-11.4542	0	-11.6663	0
-11.1626	123.9	-11.3906	137.904	-11.5392	152.68		-11.1626	0	-11.3906	0	-11.5392	0		-11.1626	0	-11.3906	0	-11.5392	0
-11.099	123.9	-11.2634	137.904	-11.4756	152.68		-11.099	0	-11.2634	0	-11.4756	0		-11.099	0	-11.2634	0	-11.4756	0
-10.9717	123.9	-11.1998	137.904	-11.3485	152.68		-10.9717	0	-11.1998	0	-11.3485	0		-10.9717	0	-11.1998	0	-11.3485	0
-10.8445	123.9	-11.0727	137.904	-11.285	152.68		-10.8445	0	-11.0727	0	-11.285	0		-10.8445	0	-11.0727	0	-11.285	0
-10.781	123.9	-10.9456	137.904	-11.158	152.68		-10.781	0	-10.9456	0	-11.158	0		-10.781	0	-10.9456	0	-11.158	0
-10.6538	123.9	-10.882	137.904	-11.0945	152.68		-10.6538	0	-10.882	0	-11.0945	0		-10.6538	0	-10.882	0	-11.0945	0
-10.5903	123.9	-10.755	137.904	-10.9675	152.68		-10.5903	0	-10.755	0	-10.9675	0		-10.5903	0	-10.755	0	-10.9675	0
-10.4632	123.9	-10.6915	137.904	-10.8406	152.68		-10.4632	0	-10.6915	0	-10.8406	0		-10.4632	0	-10.6915	0	-10.8406	0
-10.3997	123.9	-10.5645	137.904	-10.7771	152.68		-10.3997	0	-10.5645	0	-10.7771	0		-10.3997	0	-10.5645	0	-10.7771	0
-10.2727	123.9	-10.4375	137.904	-10.6502	152.68		-10.2727	0	-10.4375	0	-10.6502	0		-10.2727	0	-10.4375	0	-10.6502	0
-10.1457	123.9	-10.3741	137.904	-10.5868	152.68		-10.1457	0	-10.3741	0	-10.5868	0		-10.1457	0	-10.3741	0	-10.5868	0
-10.0822	123.9	-10.2471	137.904	-10.46	152.68		-10.0822	0	-10.2471	0	-10.46	0		-10.0822	0	-10.2471	0	-10.46	0
-9.95524	123.9	-10.1837	137.904	-10.3966	152.68		-9.95524	0	-10.1837	0	-10.3966	0		-9.95524	0	-10.1837	0	-10.3966	0
-9.89179	123.9	-10.0569	137.904	-10.2698	152.68		-9.89179	0	-10.0569	0	-10.2698	0		-9.89179	0	-10.0569	0	-10.2698	0
-9.7649	123.9	-9.99343	137.904	-10.1431	152.68		-9.7649	0	-9.99343	0	-10.1431	0		-9.7649	0	-9.99343	0	-10.1431	0
-9.63804	123.9	-9.86663	137.904	-10.0797	152.68		-9.63804	0	-9.86663	0	-10.0797	0		-9.63804	0	-9.86663	0	-10.0797	0
-9.57462	123.9	-9.73986	137.904	-9.95304	152.68		-9.57462	0	-9.73986	0	-9.95304	0		-9.57462	0	-9.73986	0	-9.95304	0
-9.44782	123.9	-9.67648	137.904	-9.88971	152.68		-9.44782	0	-9.67648	0	-9.88971	0		-9.44782	0	-9.67648	0	-9.88971	0
-9.38442	123.9	-9.54976	137.904	-9.76307	152.68		-9.38442	0	-9.54976	0	-9.76307	0		-9.38442	0	-9.54976	0	-9.76307	0
-9.25766	123.9	-9.48641	137.904	-9.69976	152.68		-9.25766	0	-9.48641	0	-9.69976	0		-9.25766	0	-9.48641	0	-9.69976	0
-9.19429	123.9	-9.35973	137.904	-9.57317	152.68		-9.19429	0	-9.35973	0	-9.57317	0		-9.19429	0	-9.35973	0	-9.57317	0
-9.06757	123.9	-9.2964	137.904	-9.44661	152.68		-9.06757	0	-9.2964	0	-9.44661	0		-9.06757	0	-9.2964	0	-9.44661	0
-8.94088	123.9	-9.16977	137.904	-9.38334	152.68		-8.94088	0	-9.16977	0	-9.38334	0		-8.94088	0	-9.16977	0	-9.38334	0
-8.87755	123.9	-9.04316	137.904	-9.25682	152.68		-8.87755	0	-9.04316	0	-9.25682	0		-8.87755	0	-9.04316	0	-9.25682	0
-8.7509	123.9	-8.97987	137.904	-9.19358	152.68		-8.7509	0	-8.97987	0	-9.19358	0		-8.7509	0	-8.97987	0	-9.19358	0
-8.68759	123.9	-8.85331	137.904	-9.0671	152.68		-8.68759	0	-8.85331	0	-9.0671	0		-8.68759	0	-8.85331	0	-9.0671	0
-8.56098	123.9	-8.79004	137.904	-8.94066	152.68		-8.56098	0	-8.79004	0	-8.94066	0		-8.56098	0	-8.79004	0	-8.94066	0
-8.49769	123.9	-8.66352	137.904	-8.87745	152.68		-8.49769	0	-8.66352	0	-8.87745	0		-8.49769	0	-8.66352	0	-8.87745	0
-8.37113	123.9	-8.53702	137.904	-8.75104	152.68		-8.37113	0	-8.53702	0	-8.75104	0		-8.37113	0	-8.53702	0	-8.75104	0
-8.24459	123.9	-8.47379	137.904	-8.68785	152.68		-8.24459	0	-8.47379	0	-8.68785	0		-8.24459	0	-8.47379	0	-8.68785	0
-8.18133	123.9	-8.34733	137.904	-8.56149	152.68		-8.18133	0	-8.34733	0	-8.56149	0		-8.18133	0	-8.34733	0	-8.56149	0
-8.05483	123.9	-8.28412	137.904	-8.49832	152.68		-8.05483	0	-8.28412	0	-8.49832	0		-8.05483	0	-8.28412	0	-8.49832	0
-7.99159	123.9	-8.1577	137.904	-8.372	152.68		-7.99159	0	-8.1577	0	-8.372	0		-7.99159	0	-8.1577	0	-8.372	0
-7.86513	123.9	-8.0945	137.904	-8.2457	152.68		-7.86513	0	-8.0945	0	-8.2457	0		-7.86513	0	-8.0945	0	-8.2457	0
-7.73869	123.9	-7.96813	137.904	-8.18256	152.68		-7.73869	0	-7.96813	0	-8.18256	0		-7.73869	0	-7.96813	0	-8.18256	0
-7.67549	123.9	-7.84177	137.904	-8.0563	152.68		-7.67549	0	-7.84177	0	-8.0563	0		-7.67549	0	-7.84177	0	-8.0563	0
-7.54908	123.9	-7.7786	137.904	-7.99318	152.68		-7.54908	0	-7.7786	0	-7.99318	0		-7.54908	0	-7.7786	0	-7.99318	0
-7.48589	123.9	-7.65229	137.904	-7.86695	152.68		-7.48589	0	-7.65229	0	-7.86695	0		-7.48589	0	-7.65229	0	-7.86695	0
-7.35953	123.9	-7.58914	137.904	-7.74075	152.68		-7.35953	0	-7.58914	0	-7.74075	0		-7.35953	0	-7.58914	0	-7.74075	0
-7.29635	123.9	-7.46285	137.904	-7.67766	152.68		-7.29635	0	-7.46285	0	-7.67766	0		-7.29635	0	-7.46285	0	-7.67766	0
-7.17002	123.9	-7.39972	137.904	-7.5515	152.68		-7.17002	0	-7.39972	0	-7.5515	0		-7.17002	0	-7.39972	0	-7.5515	0
-7.0437	123.9	-7.27347	137.904	-7.48842	152.68		-7.0437	0	-7.27347	0	-7.48842	0		-7.0437	0	-7.27347	0	-7.48842	0
-6.98055	123.9	-7.14724	137.904	-7.36229	152.68		-6.98055	0	-7.14724	0	-7.36229	0		-6.98055	0	-7.14724	0	-7.36229	0
-6.85427	123.9	-7.08413	137.904	-7.29923	152.68		-6.85427	0	-7.08413	0	-7.29923	0		-6.85427	0	-7.08413	0	-7.29923	0
-6.79113	123.9	-6.95793	137.904	-7.17313	152.68		-6.79113	0	-6.95793	0	-7.17313	0		-6.79113	0	-6.95793	0	-7.17313	0
-6.66488	123.9	-6.89484	137.904	-7.04705	152.68		-6.66488	0	-6.89484	0	-7.04705	0		-6.66488	0	-6.89484	0	-7.04705	0
-6.53864	123.9	-6.76867	137.904	-6.98402	152.68		-6.53864	0	-6.76867	0	-6.98402	0		-6.53864	0	-6.76867	0	-6.98402	0
-6.47552	123.9	-6.64252	137.904	-6.85797	152.68		-6.47552	0	-6.64252	0	-6.85797	0		-6.47552	0	-6.64252	0	-6.85797	0
-6.34931	123.9	-6.57946	137.904	-6.79495	152.68		-6.34931	0	-6.57946	0	-6.79495	0		-6.34931	0	-6.57946	0	-6.79495	0
-6.28621	123.9	-6.45333	137.904	-6.66893	152.68		-6.28621	0	-6.45333	0	-6.66893	0		-6.28621	0	-6.45333	0	-6.66893	0
-6.16002	123.9	-6.39028	137.904	-6.54292	152.68		-6.16002	0	-6.39028	0	-6.54292	0		-6.16002	0	-6.39028	0	-6.54292	0
-6.09692	123.9	-6.26418	137.904	-6.47993	152.68		-6.09692	0	-6.26418	0	-6.47993	0		-6.09692	0	-6.26418	0	-6.47993	0
-6	123.9	-6.1381	137.904	-6.35394	152.68		-6	0	-6.1381	0	-6.35394	0		-6	0	-6.1381	0	-6.35394	0
-5.87384	123.9	-6.07506	137.904	-6.29096	152.68		-5.87384	0	-6.07506	0	-6.29096	0		-5.87384	0	-6.07506	0	-6.29096	0
-5.74769	123.9	-6	137.904	-6.165	152.68		-5.74769	1.2354e-22	-6	0	-6.165	0		-5.74769	6.36442e-22	-6	0	-6.165	0
-5.68463	123.9	-5.87395	137.904	-6.03905	152.68		-5.68463	3.25268e-22	-5.87395	0	-6.03905	0		-5.68463	1.67569e-21	-5.87395	0	-6.03905	0
-5.58683	123.9	-5.74791	137.904	-5.93703	152.68		-5.58683	3.25239e-21	-5.74791	7.82724e-23	-5.93703	0		-5.58683	1.67554e-20	-5.74791	3.6229e-22	-5.93703	0
-5.48259	123.9	-5.6849	137.904	-5.87407	152.68		-5.48259	5.78986e-20	-5.6849	2.08866e-22	-5.87407	0		-5.48259	2.98278e-19	-5.6849	9.66753e-22	-5.87407	0
-5.38626	123.9	-5.5724	137.904	-5.74816	152.68		-5.38626	2.94441e-19	-5.5724	1.18495e-21	-5.74816	4.94877e-23		-5.38626	1.51688e-18	-5.5724	5.48461e-21	-5.74816	2.0689e-22
-5.28908	123.9	-5.47835	137.904	-5.6852	152.68		-5.28908	1.01702e-18	-5.47835	1.65757e-20	-5.6852	1.22581e-22		-5.28908	5.23939e-18	-5.47835	7.67218e-20	-5.6852	5.12466e-22
-5.19066	123.9	-5.3888	137.904	-5.56021	152.68		-5.19066	3.0219e-18	-5.3888	8.36785e-20	-5.56021	4.94827e-22		-5.19066	1.5568e-17	-5.3888	3.87312e-19	-5.56021	2.06869e-21
-5.09384	123.9	-5.29584	137.904	-5.47597	152.68		-5.09384	7.77648e-18	-5.29584	2.80811e-19	-5.47597	3.44809e-21		-5.09384	4.00622e-17	-5.29584	1.29976e-18	-5.47597	1.44152e-20
-4.99533	123.9	-5.19913	137.904	-5.39109	152.68		-4.99533	1.7665e-17	-5.19913	7.98786e-19	-5.39109	1.85211e-20		-4.99533	9.10051e-17	-5.19913	3.69724e-18	-5.39109	7.74299e-20
-4.89538	123.9	-5.09966	137.904	-5.2808	152.68		-4.89538	3.99104e-17	-5.09966	2.04848e-18	-5.2808	8.93429e-20		-4.89538	2.05607e-16	-5.09966	9.48156e-18	-5.2808	3.73509e-19
-4.79257	123.9	-4.98867	137.904	-5.18738	152.68		-4.79257	9.40395e-17	-4.98867	5.25184e-18	-5.18738	2.44557e-19		-4.79257	4.84465e-16	-4.98867	2.43086e-17	-5.18738	1.0224e-18
-4.69517	123.9	-4.89899	137.904	-5.08836	152.68		-4.69517	2.16168e-16	-4.89899	1.02372e-17	-5.08836	6.09336e-19		-4.69517	1.11364e-15	-4.89899	4.73836e-17	-5.08836	2.54741e-18
-4.5927	123.9	-4.79504	137.904	-4.99933	152.68		-4.5927	5.32714e-16	-4.79504	2.16478e-17	-4.99933	1.28076e-18		-4.5927	2.74439e-15	-4.79504	1.00198e-16	-4.99933	5.35439e-18
-4.49717	123.9	-4.69829	137.904	-4.89203	152.68		-4.49717	1.25813e-15	-4.69829	4.32835e-17	-4.89203	2.9067e-18		-4.49717	6.48152e-15	-4.69829	2.00341e-16	-4.89203	1.21518e-17
-4.39254	123.9	-4.59675	137.904	-4.79614	152.68		-4.39254	3.2743e-15	-4.59675	9.07744e-17	-4.79614	5.75352e-18		-4.39254	1.68683e-14	-4.59675	4.20157e-16	-4.79614	2.40533e-17
-4.29186	123.9	-4.49915	137.904	-4.69466	152.68		-4.29186	8.32949e-15	-4.49915	1.87212e-16	-4.69466	1.11125e-17		-4.29186	4.29112e-14	-4.49915	8.66526e-16	-4.69466	4.64574e-17
-4.19063	123.9	-4.39567	137.904	-4.59983	152.68		-4.19063	2.16691e-14	-4.39567	4.08472e-16	-4.59983	2.01627e-17		-4.19063	1.11633e-13	-4.39567	1.89064e-15	-4.59983	8.42925e-17
-4.0995	123.9	-4.29785	137.904	-4.49983	152.68		-4.0995	5.18402e-14	-4.29785	8.63132e-16	-4.49983	3.73409e-17		-4.0995	2.67066e-13	-4.29785	3.99507e-15	-4.49983	1.56109e-16
-3.98427	123.9	-4.19051	137.904	-4.39524	152.68		-3.98427	1.60106e-13	-4.19051	1.97072e-15	-4.39524	7.10541e-17		-3.98427	8.24821e-13	-4.19051	9.12163e-15	-4.39524	2.97051e-16
-3.88217	123.9	-4.08886	137.904	-4.29404	152.68		-3.88217	4.53529e-13	-4.08886	4.30276e-15	-4.29404	1.33159e-16		-3.88217	2.33645e-12	-4.08886	1.99156e-14	-4.29404	5.56688e-16
-3.79535	123.9	-3.9897	137.904	-4.19513	152.68		-3.79535	1.13169e-12	-3.9897	9.29349e-15	-4.19513	2.47336e-16		-3.79535	5.83014e-12	-3.9897	4.30156e-14	-4.19513	1.03402e-15
-3.681	123.9	-3.88094	137.904	-4.09469	152.68		-3.681	3.96456e-12	-3.88094	2.19716e-14	-4.09469	4.67641e-16		-3.681	2.04243e-11	-3.88094	1.01697e-13	-4.09469	1.95503e-15
-3.5868	123.9	-3.78208	137.904	-3.99737	152.68		-3.5868	1.15978e-11	-3.78208	4.89738e-14	-3.99737	8.75692e-16		-3.5868	5.97485e-11	-3.78208	2.26679e-13	-3.99737	3.66094e-15
-3.48963	123.9	-3.69883	137.904	-3.89007	152.68		-3.48963	3.60056e-11	-3.69883	9.78721e-14	-3.89007	1.75335e-15		-3.48963	1.85491e-10	-3.69883	4.53009e-13	-3.89007	7.33012e-15
-3.38643	123.9	-3.58928	137.904	-3.78992	152.68		-3.38643	1.22019e-10	-3.58928	2.49663e-13	-3.78992	3.35988e-15		-3.38643	6.28606e-10	-3.58928	1.15558e-12	-3.78992	1.40464e-14
-3.27673	123.9	-3.49804	137.904	-3.69823	152.68		-3.27673	4.45211e-10	-3.49804	5.61102e-13	-3.69823	6.12429e-15		-3.27673	2.2936e-09	-3.49804	2.5971e-12	-3.69823	2.56034e-14
-3.2	123.9	-3.38135	137.904	-3.5845	152.68		-3.2	1.08658e-09	-3.38135	1.63601e-12	-3.5845	1.30478e-14		-3.2	5.59775e-09	-3.38135	7.57241e-12	-3.5845	5.4548e-14
-3.07491	123.9	-3.28286	137.904	-3.48128	152.68		-3.07491	4.5131e-09	-3.28286	4.18573e-12	-3.48128	2.63238e-14		-3.07491	2.32502e-08	-3.28286	1.9374e-11	-3.48128	1.1005e-13
-2.98191	123.9	-3.17926	137.904	-3.39433	152.68		-2.98191	1.25713e-08	-3.17926	1.1495e-11	-3.39433	4.8088e-14		-2.98191	6.47637e-08	-3.17926	5.32055e-11	-3.39433	2.01038e-13
-2.87077	123.899	-3.09795	137.904	-3.28082	152.68		-2.87077	4.1659e-08	-3.09795	2.59453e-11	-3.28082	1.0733e-13		-2.87077	2.14615e-07	-3.09795	1.2009e-10	-3.28082	4.48707e-13
-2.78729	123.899	-2.98476	137.904	-3.18544	152.68		-2.78729	1.01101e-07	-2.98476	8.17505e-11	-3.18544	2.13981e-13		-2.78729	5.20844e-07	-2.98476	3.78389e-10	-3.18544	8.94576e-13
-2.67393	123.897	-2.88206	137.904	-3.08618	152.68		-2.67393	3.31426e-07	-2.88206	2.32301e-10	-3.08618	4.46628e-13		-2.67393	1.70742e-06	-2.88206	1.07522e-09	-3.08618	1.86718e-12
-2.5961	123.894	-2.79545	137.904	-2.98413	152.68		-2.5961	7.38398e-07	-2.79545	5.56819e-10	-2.98413	9.74189e-13		-2.5961	3.80402e-06	-2.79545	2.57728e-09	-2.98413	4.07272e-12
-2.47882	123.887	-2.67564	137.904	-2.87814	152.68		-2.47882	2.45426e-06	-2.67564	1.81016e-09	-2.87814	2.25925e-12		-2.47882	1.26437e-05	-2.67564	8.37847e-09	-2.87814	9.44507e-12
-2.39126	123.876	-2.59304	137.904	-2.79486	152.68		-2.39126	6.04444e-06	-2.59304	3.98921e-09	-2.79486	4.46547e-12		-2.39126	3.11393e-05	-2.59304	1.84644e-08	-2.79486	1.86684e-11
-2.27099	123.849	-2.48358	137.903	-2.69343	152.68		-2.27099	2.20417e-05	-2.48358	1.10672e-08	-2.69343	1.0483e-11		-2.27099	0.000113553	-2.48358	5.12255e-08	-2.69343	4.38257e-11
-2.17745	123.816	-2.3867	137.903	-2.58809	152.68		-2.17745	5.74695e-05	-2.3867	2.67566e-08	-2.58809	2.60727e-11		-2.17745	0.000296067	-2.3867	1.23845e-07	-2.58809	1.09e-10
-2.07813	123.78	-2.28844	137.902	-2.49032	152.68		-2.07813	0.000118743	-2.28844	6.48006e-08	-2.49032	6.14778e-11		-2.07813	0.00061173	-2.28844	2.99934e-07	-2.49032	2.57016e-10
-1.97062	123.743	-2.18257	137.901	-2.37596	152.68		-1.97062	0.000211609	-2.18257	1.6633e-07	-2.37596	1.67519e-10		-1.97062	0.00109	-2.18257	7.69873e-07	-2.37596	7.00334e-10
-1.89297	123.718	-2.09488	137.9	-2.2789	152.68		-1.89297	0.00029306	-2.09488	3.61019e-07	-2.2789	3.87228e-10		-1.89297	0.00151	-2.09488	1.67101e-06	-2.2789	1.61885e-09
-1.76737	123.676	-1.96718	137.895	-2.18791	152.68		-1.76737	0.000462179	-1.96718	1.10007e-06	-2.18791	8.34312e-10		-1.76737	0.00238	-1.96718	5.09178e-06	-2.18791	3.48795e-09
-1.67879	123.648	-1.89813	137.891	-2.09176	152.68		-1.67879	0.000612361	-1.89813	2.02303e-06	-2.09176	1.83634e-09		-1.67879	0.00315	-1.89813	9.36376e-06	-2.09176	7.67706e-09
-1.58649	123.625	-1.78652	137.88	-1.98861	152.68		-1.58649	0.000751327	-1.78652	5.52157e-06	-1.98861	4.16806e-09		-1.58649	0.00387	-1.78652	2.5557e-05	-1.98861	1.74251e-08
-1.48533	123.606	-1.66526	137.856	-1.87806	152.68		-1.48533	0.000884262	-1.66526	1.75623e-05	-1.87806	9.79304e-09		-1.48533	0.00456	-1.66526	8.12886e-05	-1.87806	4.0941e-08
-1.38065	123.591	-1.57821	137.829	-1.79009	152.679		-1.38065	0.000999306	-1.57821	3.96008e-05	-1.79009	1.90682e-08		-1.38065	0.00515	-1.57821	0.000183296	-1.79009	7.9717e-08
-1.27508	123.579	-1.48595	137.797	-1.69666	152.679		-1.27508	0.00111	-1.48595	8.01159e-05	-1.69666	3.83519e-08		-1.27508	0.00572	-1.48595	0.000370823	-1.69666	1.60335e-07
-1.17196	123.567	-1.38846	137.761	-1.5992	152.678		-1.17196	0.00123	-1.38846	0.000146478	-1.5992	7.89734e-08		-1.17196	0.00634	-1.38846	0.000677987	-1.5992	3.30158e-07
-1.07715	123.556	-1.29886	137.727	-1.49706	152.677		-1.07715	0.00137	-1.29886	0.000230541	-1.49706	1.67533e-07		-1.07715	0.00708	-1.29886	0.00107	-1.49706	7.00395e-07
-0.98435	123.544	-1.176	137.682	-1.38296	152.676		-0.98435	0.00158	-1.176	0.000371037	-1.38296	3.8582e-07		-0.98435	0.00815	-1.176	0.00172	-1.38296	1.61297e-06
-0.89455	123.532	-1.06473	137.643	-1.26134	152.672		-0.89455	0.00194	-1.06473	0.000517779	-1.26134	9.32433e-07		-0.89455	0.00999	-1.06473	0.0024	-1.26134	3.89815e-06
-0.76071	123.506	-0.98727	137.615	-1.18822	152.669		-0.76071	0.00309	-0.98727	0.000635716	-1.18822	1.59966e-06		-0.76071	0.01592	-0.98727	0.00294	-1.18822	6.68756e-06
-0.67663	123.479	-0.86289	137.576	-1.07931	152.66		-0.67663	0.00444	-0.86289	0.000824647	-1.07931	3.64553e-06		-0.67663	0.02288	-0.86289	0.00382	-1.07931	1.52406e-05
-0.59377	123.444	-0.77602	137.556	-0.97186	152.646		-0.59377	0.00632	-0.77602	0.000930161	-0.97186	8.62552e-06		-0.59377	0.03253	-0.77602	0.00431	-0.97186	3.60601e-05
-0.45736	123.355	-0.69082	137.539	-0.86706	152.624		-0.45736	0.01062	-0.69082	0.00102	-0.86706	2.15246e-05		-0.45736	0.05473	-0.69082	0.00473	-0.86706	8.99864e-05
-0.35795	123.25	-0.56239	137.517	-0.7939	152.603		-0.35795	0.01549	-0.56239	0.00116	-0.7939	3.98402e-05		-0.35795	0.0798	-0.56239	0.00536	-0.7939	0.000166557
-0.26017	123.071	-0.47145	137.502	-0.68036	152.566		-0.26017	0.02515	-0.47145	0.00127	-0.68036	8.54807e-05		-0.26017	0.12957	-0.47145	0.00586	-0.68036	0.000357363
-0.16807	122.792	-0.37757	137.488	-0.56802	152.525		-0.16807	0.04345	-0.37757	0.00141	-0.56802	0.000154507		-0.16807	0.22384	-0.37757	0.00651	-0.56802	0.000645934
-0.0774	122.397	-0.28179	137.473	-0.49442	152.499		-0.0774	0.07237	-0.28179	0.00162	-0.49442	0.000211117		-0.0774	0.37282	-0.28179	0.0075	-0.49442	0.000882603
0.00388	121.939	-0.18458	137.455	-0.38303	152.457		0.00388	0.10766	-0.18458	0.00201	-0.38303	0.000314985		0.00388	0.55462	-0.18458	0.00933	-0.38303	0.00132
0.13002	121.07	-0.08299	137.431	-0.26393	152.412		0.13002	0.17509	-0.08299	0.00275	-0.26393	0.000457792		0.13002	0.90202	-0.08299	0.01273	-0.26393	0.00191
0.21865	120.366	0.02305	137.397	-0.17575	152.38		0.21865	0.22848	0.02305	0.00401	-0.17575	0.00057645		0.21865	1.17705	0.02305	0.01855	-0.17575	0.00241
0.31904	119.489	0.13371	137.349	-0.07717	152.346		0.31904	0.29175	0.13371	0.00597	-0.07717	0.000707125		0.31904	1.50299	0.13371	0.02762	-0.07717	0.00296
0.4275	118.473	0.24272	137.282	0.02595	152.314		0.4275	0.36214	0.24272	0.0086	0.02595	0.000826103		0.4275	1.86566	0.24272	0.03982	0.02595	0.00345
0.51256	117.613	0.34851	137.191	0.13159	152.285		0.51256	0.41871	0.34851	0.01203	0.13159	0.000933581		0.51256	2.15706	0.34851	0.0557	0.13159	0.0039
0.63779	116.27	0.40017	137.132	0.23929	152.256		0.63779	0.50298	0.40017	0.01423	0.23929	0.00105		0.63779	2.5912	0.40017	0.06586	0.23929	0.00437
0.72143	115.335	0.50093	136.974	0.34892	152.229		0.72143	0.55843	0.50093	0.02112	0.34892	0.00117		0.72143	2.87686	0.50093	0.09777	0.34892	0.00487
0.80552	114.357	0.64188	136.601	0.40474	152.216		0.80552	0.61392	0.64188	0.04352	0.40474	0.00123		0.80552	3.16277	0.64188	0.20145	0.40474	0.00515
0.92854	112.864	0.73143	136.271	0.51784	152.191		0.92854	0.6935	0.73143	0.06587	0.51784	0.00139		0.92854	3.57272	0.73143	0.3049	0.51784	0.00579
1.00171	111.918	0.81651	135.892	0.63566	152.167		1.00171	0.7401	0.81651	0.09252	0.63566	0.00162		1.00171	3.81277	0.81651	0.42822	0.63566	0.00677
1.10707	110.494	0.90143	135.444	0.75863	152.139		1.10707	0.8066	0.90143	0.12463	0.75863	0.00209		1.10707	4.15536	0.90143	0.57684	0.75863	0.00873
1.20163	109.177	1.03271	134.602	0.81901	152.123		1.20163	0.86335	1.03271	0.18555	0.81901	0.00246		1.20163	4.44775	1.03271	0.85885	0.81901	0.01027
1.30952	107.698	1.11113	133.997	0.93278	152.085		1.30952	0.92654	1.11113	0.22947	0.93278	0.00344		1.30952	4.77327	1.11113	1.0621	0.93278	0.01438
1.40076	106.419	1.23866	132.899	1.04609	152.038		1.40076	0.97833	1.23866	0.30975	1.04609	0.0048		1.40076	5.04006	1.23866	1.43372	1.04609	0.02007
1.51104	104.869	1.32472	132.088	1.10127	152.011		1.51104	1.03916	1.32472	0.36782	1.10127	0.00561		1.51104	5.35345	1.32472	1.70247	1.10127	0.02343
1.60694	103.489	1.41051	131.22	1.20886	151.948		1.60694	1.09231	1.41051	0.42882	1.20886	0.00748		1.60694	5.62729	1.41051	1.9848	1.20886	0.03129
1.70151	102.105	1.53921	129.811	1.31669	151.865		1.70151	1.14418	1.53921	0.5255	1.31669	0.00994		1.70151	5.89447	1.53921	2.43231	1.31669	0.04156
1.80623	100.563	1.62464	128.81	1.42047	151.761		1.80623	1.19893	1.62464	0.59267	1.42047	0.01323		1.80623	6.17657	1.62464	2.7432	1.42047	0.05529
1.90363	99.0614	1.71028	127.753	1.5203	151.624		1.90363	1.24701	1.71028	0.66239	1.5203	0.01829		1.90363	6.42426	1.71028	3.06593	1.5203	0.07648
2.01168	97.3956	1.83653	126.107	1.61662	151.444		2.01168	1.29798	1.83653	0.76788	1.61662	0.02666		2.01168	6.68684	1.83653	3.5542	1.61662	0.11144
2.10158	96.0064	1.91886	124.976	1.71219	151.21		2.10158	1.33712	1.91886	0.83862	1.71219	0.03963		2.10158	6.88846	1.91886	3.88161	1.71219	0.1657
2.21546	94.2385	2.00107	123.8	1.80706	150.923		2.21546	1.38319	2.00107	0.9105	1.80706	0.05727		2.21546	7.12582	2.00107	4.21431	1.80706	0.23943
2.31307	92.7344	2.12511	121.939	1.94468	150.418		2.31307	1.4203	2.12511	1.02134	1.94468	0.08995		2.31307	7.317	2.12511	4.72736	1.94468	0.37607
2.40297	91.2935	2.23173	120.225	2.03429	150.032		2.40297	1.45213	2.23173	1.11923	2.03429	0.11522		2.40297	7.48098	2.23173	5.18043	2.03429	0.48169
2.50786	89.6301	2.30555	119.009	2.12226	149.603		2.50786	1.48711	2.30555	1.18793	2.12226	0.14331		2.50786	7.66118	2.30555	5.49841	2.12226	0.59912
2.6088	88.0722	2.41184	117.142	2.21022	149.111		2.6088	1.51943	2.41184	1.28967	2.21022	0.17593		2.6088	7.8277	2.41184	5.96933	2.21022	0.73549
2.70453	86.4976	2.50869	115.458	2.34177	148.25		2.70453	1.5477	2.50869	1.38321	2.34177	0.23416		2.70453	7.97334	2.50869	6.40228	2.34177	0.97893
2.80547	84.8224	2.61499	113.517	2.42946	147.586		2.80547	1.57553	2.61499	1.48814	2.42946	0.27976		2.80547	8.11669	2.61499	6.88798	2.42946	1.16956
2.9012	83.2349	2.71505	111.667	2.51735	146.85		2.9012	1.59991	2.71505	1.58499	2.51735	0.3308		2.9012	8.2423	2.71505	7.33627	2.51735	1.38294
3.02321	81.1334	2.82941	109.581	2.60488	146.049		3.02321	1.62974	2.82941	1.69568	2.60488	0.38656		3.02321	8.39596	2.82941	7.84859	2.60488	1.61605
3.11461	79.397	2.90855	108.091	2.73568	144.737		3.11461	1.64988	2.90855	1.77064	2.73568	0.47787		3.11461	8.4997	2.90855	8.19556	2.73568	1.99779
3.20601	77.6278	3.03727	105.595	2.82237	143.8		3.20601	1.66947	3.03727	1.893	2.82237	0.54296		3.20601	8.60063	3.03727	8.76191	2.82237	2.26993
3.31074	75.4779	3.11476	104.024	2.90924	142.811		3.31074	1.6903	3.11476	1.96354	2.90924	0.61163		3.31074	8.70796	3.11476	9.08838	2.90924	2.55698
3.40214	73.5637	3.21767	102.015	3.03897	141.237		3.40214	1.70734	3.21767	2.05726	3.03897	0.71991		3.40214	8.79574	3.21767	9.52217	3.03897	3.00968
3.51019	71.0714	3.31142	100.254	3.12466	140.133		3.51019	1.72762	3.31142	2.14059	3.12466	0.79552		3.51019	8.90019	3.31142	9.90789	3.12466	3.32576
3.60742	68.7651	3.4222	98.1927	3.21036	138.978		3.60742	1.74408	3.4222	2.23542	3.21036	0.8742		3.60742	8.985	3.4222	10.3468	3.21036	3.6547
3.70199	66.5538	3.51546	96.2941	3.33829	137.145		3.70199	1.75758	3.51546	2.31033	3.33829	0.99851		3.70199	9.05454	3.51546	10.6935	3.33829	4.17439
3.80671	63.9791	3.61755	94.3217	3.42279	135.869		3.80671	1.77265	3.61755	2.39297	3.42279	1.08499		3.80671	9.13218	3.61755	11.0761	3.42279	4.53592
3.90727	61.6114	3.70853	92.5649	3.5057	134.567		3.90727	1.78424	3.70853	2.46408	3.5057	1.17268		3.90727	9.19192	3.70853	11.4052	3.5057	4.90254
4.006	59.1853	3.80658	90.6741	3.6304	132.537		4.006	1.79577	3.80658	2.54003	3.6304	1.30915		4.006	9.25129	3.80658	11.7567	3.6304	5.47308
4.1019	56.9072	3.92005	88.4817	3.712	131.159		4.1019	1.80553	3.92005	2.62658	3.712	1.40155		4.1019	9.3016	3.92005	12.1573	3.712	5.85934
4.20979	54.3683	4.01103	86.5945	3.83497	129.008		4.20979	1.81541	4.01103	2.6938	3.83497	1.54502		4.20979	9.35248	4.01103	12.4685	3.83497	6.45916
4.30688	52.1309	4.11292	84.4857	3.91662	127.538		4.30688	1.82357	4.11292	2.76691	3.91662	1.64311		4.30688	9.39452	4.11292	12.8069	3.91662	6.86924
4.40998	49.7937	4.21098	82.3983	4.03835	125.288		4.40998	1.83164	4.21098	2.84099	4.03835	1.79195		4.40998	9.43612	4.21098	13.1497	4.03835	7.49147
4.50707	47.6983	4.31307	80.063	4.11853	123.765		4.50707	1.8381	4.31307	2.9172	4.11853	1.89216		4.50707	9.46937	4.31307	13.5025	4.11853	7.91043
4.60883	45.5236	4.41113	77.7129	4.23078	121.55		4.60883	1.84487	4.41113	2.99038	4.23078	2.0354		4.60883	9.50427	4.41113	13.8412	4.23078	8.50925
4.70846	43.5544	4.52212	75.0085	4.30331	120.095		4.70846	1.84925	4.52212	3.07687	4.30331	2.13		4.70846	9.5268	4.52212	14.2415	4.30331	8.90474
4.80076	41.7188	4.62447	72.3735	4.42295	117.694		4.80076	1.85443	4.62447	3.15702	4.42295	2.28757		4.80076	9.55349	4.62447	14.6125	4.42295	9.56346
4.90252	39.8717	4.71019	70.04	4.50247	116.037		4.90252	1.85769	4.71019	3.22126	4.50247	2.39416		4.90252	9.57028	4.71019	14.9099	4.50247	10.0091
5.00322	38.0803	4.81208	67.2312	4.63088	113.301		5.00322	1.86067	4.81208	3.29687	4.63088	2.57003		5.00322	9.58568	4.81208	15.2598	4.63088	10.7443
5.10284	36.4089	4.90395	64.741	4.70117	111.765		5.10284	1.86319	4.90395	3.36464	4.70117	2.66705		5.10284	9.59863	4.90395	15.5735	4.70117	11.1499
5.20833	34.6222	5.00293	61.9851	4.82768	109.05		5.20833	1.86688	5.00293	3.43542	4.82768	2.84165		5.20833	9.61766	5.00293	15.9011	4.82768	11.8799
5.30266	33.2226	5.10774	59.1815	4.92889	106.891		5.30266	1.86775	5.10774	3.5099	4.92889	2.97964		5.30266	9.62211	5.10774	16.2458	4.92889	12.4568
5.41308	31.5628	5.20918	56.4906	5.00781	105.259		5.41308	1.87005	5.20918	3.57932	5.00781	3.08773		5.41308	9.63398	5.20918	16.5672	5.00781	12.9086
5.50165	30.3017	5.30351	54.038	5.11884	102.924		5.50165	1.87194	5.30351	3.64189	5.11884	3.23335		5.50165	9.64369	5.30351	16.8568	5.11884	13.5174
5.61087	28.8417	5.40236	51.5292	5.22963	100.655		5.61087	1.87299	5.40236	3.70378	5.22963	3.37751		5.61087	9.64911	5.40236	17.1432	5.22963	14.1201
5.70783	27.5668	5.50497	49.0785	5.30837	99.0308		5.70783	1.87465	5.50497	3.76619	5.30837	3.47801		5.70783	9.65765	5.50497	17.4321	5.30837	14.5403
5.80746	26.3669	5.60382	46.7629	5.42715	96.5738		5.80746	1.8752	5.60382	3.81994	5.42715	3.62742		5.80746	9.66052	5.60382	17.6809	5.42715	15.1649
5.90456	25.2435	5.70723	44.4686	5.50595	94.9457		5.90456	1.87606	5.70723	3.87449	5.50595	3.72466		5.90456	9.66493	5.70723	17.9334	5.50595	15.5714
6.01005	24.0787	5.80039	42.4965	5.61616	92.6342		6.01005	1.87671	5.80039	3.92059	5.61616	3.85832		6.01005	9.66829	5.80039	18.1468	5.61616	16.1302
6.10115	23.1251	5.90287	40.4552	5.71232	90.6793		6.10115	1.87723	5.90287	3.96636	5.71232	3.97389		6.10115	9.67097	5.90287	18.3586	5.71232	16.6134
6.20411	22.0997	6.01	38.3931	5.81478	88.5134		6.20411	1.87773	6.01	4.01347	5.81478	4.09496		6.20411	9.67354	6.01	18.5767	5.81478	17.1195
6.30853	21.1424	6.10782	36.6171	5.91069	86.5053		6.30853	1.87774	6.10782	4.05125	5.91069	4.20542		6.30853	9.67358	6.10782	18.7515	5.91069	17.5813
6.4031	20.3181	6.20214	34.9551	6.01258	84.3478		6.4031	1.878	6.20214	4.08763	6.01258	4.32376		6.4031	9.67492	6.20214	18.9199	6.01258	18.076
6.51099	19.4657	6.30928	33.1904	6.11447	82.1885		6.51099	1.87738	6.30928	4.12557	6.11447	4.44165		6.51099	9.67174	6.30928	19.0955	6.11447	18.5689
6.60822	18.7149	6.40606	31.6519	6.21668	80.0436		6.60822	1.87723	6.40606	4.15673	6.21668	4.55979		6.60822	9.67098	6.40606	19.2398	6.21668	19.0628
6.70278	18.0557	6.50026	30.2546	6.31259	77.9558		6.70278	1.87695	6.50026	4.18524	6.31259	4.66626		6.70278	9.66952	6.50026	19.3717	6.31259	19.5079
6.81067	17.3544	6.60636	28.6861	6.41423	75.6337		6.81067	1.87599	6.60636	4.21709	6.41423	4.78139		6.81067	9.66457	6.60636	19.5191	6.41423	19.9892
6.9064	16.7884	6.70511	27.3525	6.5048	73.5162		6.9064	1.87528	6.70511	4.24433	6.5048	4.88845		6.9064	9.6609	6.70511	19.6452	6.5048	20.4368
7.0167	16.1992	6.80396	26.0695	6.62415	70.6966		7.0167	1.87433	6.80396	4.27101	6.62415	5.03296		7.0167	9.65604	6.80396	19.7687	6.62415	21.0409
7.12206	15.666	6.9054	24.8339	6.70224	68.7514		7.12206	1.87342	6.9054	4.29649	6.70224	5.12359		7.12206	9.65133	6.9054	19.8866	6.70224	21.4198
7.20635	15.2479	7.00322	23.6447	6.81092	66.2046		7.20635	1.87269	7.00322	4.3189	6.81092	5.25695		7.20635	9.64758	7.00322	19.9904	6.81092	21.9774
7.30395	14.8351	7.10104	22.5832	6.9176	63.7511		7.30395	1.87163	7.10104	4.34123	6.9176	5.38109		7.30395	9.64213	7.10104	20.0937	6.9176	22.4963
7.42991	14.3682	7.20352	21.4808	7.00293	61.7657		7.42991	1.87022	7.20352	4.36182	7.00293	5.47659		7.42991	9.63484	7.20352	20.189	7.00293	22.8956
7.51446	14.0569	7.3025	20.54	7.10437	59.4926		7.51446	1.86933	7.3025	4.38154	7.10437	5.58813		7.51446	9.63027	7.3025	20.2803	7.10437	23.3619
7.60551	13.7652	7.40136	19.6311	7.21104	57.1339		7.60551	1.86824	7.40136	4.39877	7.21104	5.70355		7.60551	9.62467	7.40136	20.3601	7.21104	23.8444
7.71672	13.4405	7.5028	18.7828	7.30523	55.1473		7.71672	1.86708	7.5028	4.41602	7.30523	5.79963		7.71672	9.61866	7.5028	20.4399	7.30523	24.2461
7.82475	13.1377	7.60295	17.9946	7.40506	53.0759		7.82475	1.86587	7.60295	4.43226	7.40506	5.89788		7.82475	9.61243	7.60295	20.515	7.40506	24.6568
7.93458	12.8591	7.7018	17.2712	7.51664	50.9309		7.93458	1.86465	7.7018	4.44618	7.51664	6.0054		7.93458	9.60616	7.7018	20.5795	7.51664	25.1063
8.00463	12.6856	7.81243	16.5429	7.61083	49.1288		8.00463	1.86381	7.81243	4.46228	7.61083	6.08901		8.00463	9.60181	7.81243	20.654	7.61083	25.4559
8.12169	12.4416	7.90704	15.9737	7.71388	47.2828		8.12169	1.86249	7.90704	4.47466	7.71388	6.17574		8.12169	9.59502	7.90704	20.7113	7.71388	25.8185
8.22384	12.2215	8.00312	15.4386	7.80807	45.6004		8.22384	1.86129	8.00312	4.48475	7.80807	6.25433		8.22384	9.58885	8.00312	20.758	7.80807	26.147
8.31971	12.0445	8.12321	14.8523	7.9021	43.9889		8.31971	1.86019	8.12321	4.49945	7.9021	6.3265		8.31971	9.58317	8.12321	20.826	7.9021	26.4487
8.43809	11.8274	8.20893	14.4281	8.00354	42.3274		8.43809	1.859	8.20893	4.50678	8.00354	6.4068		8.43809	9.57703	8.20893	20.86	8.00354	26.7844
8.51651	11.6934	8.31992	13.964	8.10804	40.6653		8.51651	1.85822	8.31992	4.51754	8.10804	6.48138		8.51651	9.57301	8.31992	20.9098	8.10804	27.0962
8.63424	11.4961	8.4016	13.6444	8.20223	39.2298		8.63424	1.85704	8.4016	4.52335	8.20223	6.54511		8.63424	9.56697	8.4016	20.9367	8.20223	27.3627
8.70414	11.3862	8.50395	13.2858	8.31655	37.5773		8.70414	1.85629	8.50395	4.53253	8.31655	6.6209		8.70414	9.56309	8.50395	20.9792	8.31655	27.6795
8.82296	11.2035	8.60604	12.9512	8.4138	36.1688		8.82296	1.85512	8.60604	4.5388	8.4138	6.68094		8.82296	9.55705	8.60604	21.0082	8.4138	27.9305
8.9005	11.0881	8.70184	12.6836	8.5022	34.9222		8.9005	1.85434	8.70184	4.54612	8.5022	6.73389		8.9005	9.55302	8.70184	21.042	8.5022	28.1519
9.0197	10.9228	8.8115	12.389	8.61233	33.4896		9.0197	1.85314	8.8115	4.55285	8.61233	6.79928		9.0197	9.54687	8.8115	21.0732	8.61233	28.4253
9.13988	10.7644	8.9384	12.0742	8.70056	32.3797		9.13988	1.85194	8.9384	4.55939	8.70056	6.84643		9.13988	9.54069	8.9384	21.1035	8.70056	28.6224
9.22006	10.6621	9.01702	11.8968	8.802	31.1757		9.22006	1.85115	9.01702	4.56343	8.802	6.90227		9.22006	9.53663	9.01702	21.1222	8.802	28.8558
9.33194	10.5211	9.11918	11.6754	8.90344	29.9993		9.33194	1.8501	9.11918	4.56773	8.90344	6.95092		9.33194	9.53121	9.11918	21.1421	8.90344	29.0592
9.41128	10.4235	9.22932	11.4583	9.00198	28.928		9.41128	1.84939	9.22932	4.57233	9.00198	6.9969		9.41128	9.52752	9.22932	21.1634	9.00198	29.2514
9.53063	10.288	9.30017	11.3265	9.11227	27.8019		9.53063	1.84823	9.30017	4.57505	9.11227	7.04692		9.53063	9.52158	9.30017	21.176	9.11227	29.4605
9.61054	10.1989	9.40699	11.1291	9.20067	26.9275		9.61054	1.84748	9.40699	4.57813	9.20067	7.08509		9.61054	9.51771	9.40699	21.1902	9.20067	29.6201
9.73036	10.0693	9.52318	10.9409	9.30049	25.9761		9.73036	1.84635	9.52318	4.58249	9.30049	7.12552		9.73036	9.51186	9.52318	21.2104	9.30049	29.7892
9.80219	9.99077	9.60233	10.8188	9.40193	25.089		9.80219	1.84565	9.60233	4.58519	9.40193	7.16566		9.80219	9.50829	9.60233	21.2229	9.40193	29.9569
9.92108	9.87655	9.73061	10.6325	9.50627	24.1943		9.92108	1.84459	9.73061	4.58899	9.50627	7.20231		9.92108	9.50281	9.73061	21.2405	9.50627	30.1102
10.0307	9.76599	9.80768	10.5194	9.60932	23.3807		10.0307	1.84357	9.80768	4.5907	9.60932	7.2381		10.0307	9.49756	9.80768	21.2484	9.60932	30.2598
10.1096	9.6976	9.91	10.3892	9.70335	22.6676		10.1096	1.84286	9.91	4.59333	9.70335	7.26797		10.1096	9.49388	9.91	21.2606	9.70335	30.3847
10.2281	9.59581	10.0123	10.2638	9.81029	21.8988		10.2281	1.84179	10.0123	4.5957	9.81029	7.30111		10.2281	9.48839	10.0123	21.2716	9.81029	30.5232
10.3068	9.5284	10.1147	10.1417	9.90754	21.2383		10.3068	1.84104	10.1147	4.59805	9.90754	7.32927		10.3068	9.48452	10.1147	21.2825	9.90754	30.641
10.4248	9.43344	10.2079	10.0407	10.0088	20.5876		10.4248	1.83994	10.2079	4.60038	10.0088	7.35757		10.4248	9.47887	10.2079	21.2932	10.0088	30.7593
10.5052	9.37266	10.3241	9.91615	10.1103	19.9822		10.5052	1.83921	10.3241	4.60247	10.1103	7.38451		10.5052	9.47508	10.3241	21.3029	10.1103	30.8719
10.6254	9.27961	10.4012	9.83952	10.2044	19.4434		10.6254	1.83815	10.4012	4.60382	10.2044	7.40792		10.6254	9.46961	10.4012	21.3091	10.2044	30.9697
10.7037	9.22374	10.5174	9.72987	10.3021	18.9149		10.7037	1.83743	10.5174	4.60637	10.3021	7.4299		10.7037	9.4659	10.5174	21.321	10.3021	31.0617
10.8221	9.13549	10.6197	9.63614	10.4164	18.3469		10.8221	1.83635	10.6197	4.60836	10.4164	7.45486		10.8221	9.46034	10.6197	21.3302	10.4164	31.166
10.9329	9.0573	10.7221	9.54751	10.5048	17.9324		10.9329	1.83537	10.7221	4.6103	10.5048	7.47267		10.9329	9.4553	10.7221	21.3392	10.5048	31.2404
11.004	9.00839	10.8039	9.47888	10.6024	17.5036		11.004	1.83471	10.8039	4.61184	10.6024	7.4919		11.004	9.4519	10.8039	21.3463	10.6024	31.3208
11.1067	8.9332	10.9176	9.38874	10.7129	17.0488		11.1067	1.8338	10.9176	4.61371	10.7129	7.51162		11.1067	9.44723	10.9176	21.3549	10.7129	31.4033
11.2263	8.85943	11.0033	9.32436	10.8151	16.6685		11.2263	1.83274	11.0033	4.61512	10.8151	7.52907		11.2263	9.44175	11.0033	21.3614	10.8151	31.4762
11.3056	8.80961	11.1196	9.2437	10.911	16.3356		11.3056	1.83204	11.1196	4.61672	10.911	7.54406		11.3056	9.43813	11.1196	21.3689	10.911	31.5389
11.4172	8.74145	11.2014	9.18693	11.0132	15.9882		11.4172	1.83098	11.2014	4.61772	11.0132	7.55847		11.4172	9.43271	11.2014	21.3735	11.0132	31.5991
11.5364	8.67324	11.3038	9.12235	11.1151	15.6503		11.5364	1.82998	11.3038	4.61923	11.1151	7.57178		11.5364	9.42753	11.3038	21.3804	11.1151	31.6548
11.6251	8.62036	11.4064	9.0638	11.211	15.3701		11.6251	1.82913	11.4064	4.62049	11.211	7.58552		11.6251	9.42318	11.4064	21.3863	11.211	31.7122
11.736	8.56267	11.5176	9.00022	11.3088	15.0883		11.736	1.8282	11.5176	4.62179	11.3088	7.59686		11.736	9.41836	11.5176	21.3923	11.3088	31.7596
11.8161	8.52163	11.6148	8.94381	11.413	14.8099		11.8161	1.82751	11.6148	4.62295	11.413	7.60957		11.8161	9.41484	11.6148	21.3977	11.413	31.8128
11.9276	8.46482	11.7089	8.89147	11.5217	14.5372		11.9276	1.82661	11.7089	4.62397	11.5217	7.62113		11.9276	9.41017	11.7089	21.4024	11.5217	31.8611
12.0384	8.40944	11.8122	8.83768	11.6336	14.2847		12.0384	1.82569	11.8122	4.62519	11.6336	7.63303		12.0384	9.40542	11.8122	21.4081	11.6336	31.9108
12.1093	8.37436	11.9039	8.79127	11.7051	14.1306		12.1093	1.8251	11.9039	4.62617	11.7051	7.63973		12.1093	9.4024	11.9039	21.4126	11.7051	31.9388
12.2223	8.31731	12.0072	8.74147	11.8168	13.8921		12.2223	1.82407	12.0072	4.62717	11.8168	7.65032		12.2223	9.3971	12.0072	21.4172	11.8168	31.9831
12.3324	8.27161	12.1217	8.6897	11.9368	13.6631		12.3324	1.82322	12.1217	4.62838	11.9368	7.66053		12.3324	9.39271	12.1217	21.4228	11.9368	32.0258
12.412	8.23785	12.2135	8.64888	12.008	13.5301		12.412	1.8226	12.2135	4.62904	12.008	7.66599		12.412	9.38951	12.2135	21.4259	12.008	32.0487
12.5158	8.19352	12.3168	8.60732	12.1199	13.3355		12.5158	1.82171	12.3168	4.63013	12.1199	7.67445		12.5158	9.38496	12.3168	21.4309	12.1199	32.084
12.6192	8.14963	12.414	8.57014	12.218	13.1788		12.6192	1.82083	12.414	4.63065	12.218	7.68158		12.6192	9.3804	12.414	21.4333	12.218	32.1138
12.7296	8.1075	12.5172	8.52908	12.308	13.0334		12.7296	1.81995	12.5172	4.63159	12.308	7.68754		12.7296	9.37586	12.5172	21.4377	12.308	32.1388
12.8252	8.07299	12.609	8.49431	12.4006	12.8892		12.8252	1.81924	12.609	4.63243	12.4006	7.6934		12.8252	9.37222	12.609	21.4416	12.4006	32.1632
12.9271	8.03284	12.7008	8.46071	12.5307	12.7107		12.9271	1.81841	12.7008	4.63319	12.5307	7.70151		12.9271	9.36793	12.7008	21.4451	12.5307	32.1971
13.0064	8.00503	12.8041	8.42417	12.603	12.6132		13.0064	1.81783	12.8041	4.63397	12.603	7.70576		13.0064	9.36495	12.8041	21.4487	12.603	32.2149
13.11	7.96581	12.9161	8.3816	12.7236	12.4634		13.11	1.81701	12.9161	4.63467	12.7236	7.71253		13.11	9.36071	12.9161	21.4519	12.7236	32.2432
13.207	7.93137	13.0042	8.35059	12.837	12.3267		13.207	1.81623	13.0042	4.63541	12.837	7.71845		13.207	9.35672	13.0042	21.4554	12.837	32.2679
13.3244	7.89372	13.1162	8.31497	12.9098	12.2386		13.3244	1.81536	13.1162	4.63616	12.9098	7.72166		13.3244	9.3522	13.1162	21.4588	12.9098	32.2814
13.436	7.85789	13.2058	8.28478	13.0083	12.1252		13.436	1.81453	13.2058	4.6368	13.0083	7.72697		13.436	9.34794	13.2058	21.4618	13.0083	32.3036
13.5142	7.82915	13.3045	8.25591	13.1131	12.0102		13.5142	1.81391	13.3045	4.63757	13.1131	7.73138		13.5142	9.34474	13.3045	21.4654	13.1131	32.322
13.6087	7.80212	13.4073	8.2242	13.2175	11.8982		13.6087	1.81317	13.4073	4.63806	13.2175	7.73626		13.6087	9.34096	13.4073	21.4676	13.2175	32.3424
13.7061	7.77465	13.5028	8.19702	13.3302	11.7887		13.7061	1.81253	13.5028	4.6385	13.3302	7.74098		13.7061	9.33765	13.5028	21.4697	13.3302	32.3621
13.8347	7.73599	13.6144	8.16459	13.4031	11.7189		13.8347	1.8116	13.6144	4.63913	13.4031	7.74349		13.8347	9.33286	13.6144	21.4726	13.4031	32.3727
13.915	7.71365	13.7097	8.13871	13.516	11.6155		13.915	1.81107	13.7097	4.6396	13.516	7.74787		13.915	9.3301	13.7097	21.4747	13.516	32.3909
14.0192	7.68228	13.8125	8.11202	13.6289	11.5138		14.0192	1.81031	13.8125	4.64004	13.6289	7.75161		14.0192	9.32619	13.8125	21.4768	13.6289	32.4066
14.1314	7.65331	13.908	8.08773	13.7271	11.43		14.1314	1.80953	13.908	4.64051	13.7271	7.75524		14.1314	9.32219	13.908	21.479	13.7271	32.4218
14.203	7.63461	14.0035	8.06457	13.8317	11.3436		14.203	1.80904	14.0035	4.64099	13.8317	7.75839		14.203	9.31966	14.0035	21.4812	13.8317	32.4349
14.314	7.60612	14.1154	8.03848	13.9041	11.2852		14.314	1.80825	14.1154	4.64154	13.9041	7.76065		14.314	9.31557	14.1154	21.4837	13.9041	32.4444
14.4031	7.58336	14.2236	8.01396	14.0023	11.2088		14.4031	1.80761	14.2236	4.64201	14.0023	7.76387		14.4031	9.31229	14.2236	21.4859	14.0023	32.4578
14.5061	7.55657	14.3062	7.9945	14.1059	11.128		14.5061	1.80688	14.3062	4.64228	14.1059	7.76669		14.5061	9.30855	14.3062	21.4871	14.1059	32.4696
14.6031	7.53512	14.4184	7.96957	14.2088	11.0495		14.6031	1.80627	14.4184	4.64271	14.2088	7.76986		14.6031	9.3054	14.4184	21.4892	14.2088	32.4829
14.7017	7.50974	14.5081	7.94877	14.3116	10.9758		14.7017	1.80562	14.5081	4.64295	14.3116	7.77284		14.7017	9.30204	14.5081	21.4902	14.3116	32.4954
14.8064	7.4861	14.6102	7.92566	14.4014	10.9155		14.8064	1.80492	14.6102	4.64337	14.4014	7.77517		14.8064	9.29843	14.6102	21.4922	14.4014	32.5051
14.919	7.45876	14.7018	7.90499	14.519	10.8316		14.919	1.80419	14.7018	4.6436	14.519	7.77827		14.919	9.29468	14.7018	21.4933	14.519	32.518
15.0172	7.43795	14.8022	7.88304	14.6105	10.7712		15.0172	1.80354	14.8022	4.64394	14.6105	7.78047		15.0172	9.29135	14.8022	21.4948	14.6105	32.5273
15.1072	7.41745	14.9078	7.86087	14.7048	10.7061		15.1072	1.80294	14.9078	4.64432	14.7048	7.78288		15.1072	9.28826	14.9078	21.4966	14.7048	32.5373
15.2197	7.39266	15.0086	7.84014	14.8064	10.6399		15.2197	1.80224	15.0086	4.6446	14.8064	7.78549		15.2197	9.28464	15.0086	21.4979	14.8064	32.5482
15.3237	7.37013	15.1092	7.82085	14.9123	10.5769		15.3237	1.80155	15.1092	4.6448	14.9123	7.78812		15.3237	9.2811	15.1092	21.4988	14.9123	32.5592
15.4072	7.3522	15.2011	7.80434	15.0234	10.5126		15.4072	1.80102	15.2011	4.64507	15.0234	7.79072		15.4072	9.27834	15.2011	21.5001	15.0234	32.5701
15.5372	7.32627	15.3105	7.7838	15.1033	10.4707		15.5372	1.8003	15.3105	4.64527	15.1033	7.79235		15.5372	9.27462	15.3105	21.501	15.1033	32.5769
15.6097	7.31062	15.4024	7.76836	15.2238	10.408		15.6097	1.79987	15.4024	4.64555	15.2238	7.79453		15.6097	9.27245	15.4024	21.5023	15.2238	32.586
15.722	7.28866	15.5057	7.75107	15.3087	10.3631		15.722	1.79924	15.5057	4.64568	15.3087	7.79611		15.722	9.2692	15.5057	21.5029	15.3087	32.5926
15.8029	7.2723	15.6	7.73556	15.4145	10.3119		15.8029	1.79879	15.6	4.64595	15.4145	7.79814		15.8029	9.26686	15.6	21.5041	15.4145	32.6011
15.9244	7.24811	15.7022	7.71984	15.5256	10.259		15.9244	1.79806	15.7022	4.64627	15.5256	7.80025		15.9244	9.26308	15.7022	21.5056	15.5256	32.6099
16.0027	7.22982	15.8141	7.70276	15.6055	10.2233		16.0027	1.79755	15.8141	4.64652	15.6055	7.80163		16.0027	9.26046	15.8141	21.5068	15.6055	32.6157
16.1063	7.20916	15.9228	7.68773	15.7166	10.1724		16.1063	1.7969	15.9228	4.64683	15.7166	7.80341		16.1063	9.2571	15.9228	21.5082	15.7166	32.6231
16.2042	7.19239	16.0015	7.67521	15.813	10.1292		16.2042	1.7964	16.0015	4.64692	15.813	7.805		16.2042	9.25455	16.0015	21.5086	15.813	32.6298
16.3173	7.17122	16.1149	7.65834	15.9052	10.0895		16.3173	1.79583	16.1149	4.64717	15.9052	7.80648		16.3173	9.25162	16.1149	21.5098	15.9052	32.636
16.4327	7.1484	16.2101	7.64509	16.0108	10.0411		16.4327	1.79523	16.2101	4.64736	16.0108	7.80794		16.4327	9.24851	16.2101	21.5107	16.0108	32.6421
16.5324	7.12996	16.324	7.62961	16.1072	10.0007		16.5324	1.79469	16.324	4.64747	16.1072	7.80935		16.5324	9.24575	16.324	21.5112	16.1072	32.648
16.6051	7.11625	16.4013	7.61781	16.2016	9.9619		16.6051	1.7943	16.4013	4.64749	16.2016	7.81059		16.6051	9.24375	16.4013	21.5113	16.2016	32.6532
16.71	7.09593	16.52	7.60187	16.3221	9.91393		16.71	1.79376	16.52	4.64766	16.3221	7.8122		16.71	9.24092	16.52	21.5121	16.3221	32.6599
16.8311	7.07419	16.6121	7.58991	16.4138	9.8809		16.8311	1.79314	16.6121	4.64775	16.4138	7.81312		16.8311	9.23777	16.6121	21.5125	16.4138	32.6637
16.9123	7.05919	16.7181	7.57702	16.5248	9.83838		16.9123	1.79275	16.7181	4.64787	16.5248	7.81417		16.9123	9.23572	16.7181	21.513	16.5248	32.6681
17.0343	7.0371	16.8243	7.56381	16.6192	9.80385		17.0343	1.79214	16.8243	4.64799	16.6192	7.81514		17.0343	9.23259	16.8243	21.5136	16.6192	32.6722
17.1071	7.02426	16.9384	7.54973	16.7109	9.77264		17.1071	1.79177	16.9384	4.64817	16.7109	7.81597		17.1071	9.23071	16.9384	21.5144	16.7109	32.6757
17.2299	7.00278	17.0173	7.53905	16.8052	9.7376		17.2299	1.79119	17.0173	4.64819	16.8052	7.81679		17.2299	9.2277	17.0173	21.5145	16.8052	32.6791
17.3036	6.98939	17.1159	7.52728	16.9113	9.70182		17.3036	1.79085	17.1159	4.64842	16.9113	7.81793		17.3036	9.22594	17.1159	21.5156	16.9113	32.6839
17.4363	6.9652	17.2297	7.5141	17.0246	9.6668		17.4363	1.7902	17.2297	4.64852	17.0246	7.81884		17.4363	9.22262	17.2297	21.516	17.0246	32.6877
17.5281	6.9481	17.3035	7.50536	17.1298	9.63285		17.5281	1.78977	17.3035	4.64858	17.1298	7.81962		17.5281	9.2204	17.3035	21.5163	17.1298	32.6909
17.6018	6.9348	17.4241	7.49058	17.2139	9.60612		17.6018	1.78944	17.4241	4.64868	17.2139	7.82036		17.6018	9.2187	17.4241	21.5168	17.2139	32.694
17.7017	6.91763	17.5158	7.48056	17.3302	9.56752		17.7017	1.78899	17.5158	4.64878	17.3302	7.82136		17.7017	9.21637	17.5158	21.5172	17.3302	32.6982
17.8161	6.89781	17.6158	7.46962	17.403	9.54543		17.8161	1.78848	17.6158	4.64889	17.403	7.82179		17.8161	9.21376	17.6158	21.5177	17.403	32.7
17.9389	6.87798	17.7315	7.4576	17.5195	9.50901		17.9389	1.78797	17.7315	4.64891	17.5195	7.82282		17.9389	9.2111	17.7315	21.5178	17.5195	32.7043
18.0122	6.86593	17.8142	7.44934	17.6128	9.48065		18.0122	1.78766	17.8142	4.64892	17.6128	7.82352		18.0122	9.20951	17.8142	21.5179	17.6128	32.7072
18.1354	6.84631	17.9302	7.43721	17.7115	9.45384		18.1354	1.78714	17.9302	4.64898	17.7115	7.82436		18.1354	9.20684	17.9302	21.5181	17.7115	32.7107
18.2171	6.83385	18.0041	7.42973	17.8021	9.42842		18.2171	1.78681	18.0041	4.64903	17.8021	7.82485		18.2171	9.20515	18.0041	21.5184	17.8021	32.7128
18.3395	6.81539	18.1192	7.41796	17.9008	9.40241		18.3395	1.78632	18.1192	4.64916	17.9008	7.8255		18.3395	9.20259	18.1192	21.519	17.9008	32.7155
18.4218	6.80301	18.2112	7.40851	18.0154	9.37314		18.4218	1.78599	18.2112	4.64918	18.0154	7.82608		18.4218	9.20092	18.2112	21.5191	18.0154	32.7179
18.5369	6.78528	18.3348	7.39689	18.109	9.34937		18.5369	1.78553	18.3348	4.64924	18.109	7.82656		18.5369	9.19853	18.3348	21.5194	18.109	32.7199
18.6175	6.7708	18.4293	7.38736	18.2102	9.32445		18.6175	1.78516	18.4293	4.64928	18.2102	7.82724		18.6175	9.19665	18.4293	21.5196	18.2102	32.7228
18.7164	6.75466	18.5069	7.3799	18.3255	9.29778		18.7164	1.78471	18.5069	4.64926	18.3255	7.82789		18.7164	9.1943	18.5069	21.5195	18.3255	32.7255
18.8092	6.73945	18.602	7.3702	18.4404	9.27196		18.8092	1.78432	18.602	4.64925	18.4404	7.82856		18.8092	9.19232	18.602	21.5194	18.4404	32.7283
18.91	6.72497	18.7059	7.36031	18.5143	9.25581		18.91	1.78398	18.7059	4.64924	18.5143	7.829		18.91	9.19058	18.7059	21.5194	18.5143	32.7301
19.0253	6.70644	18.8271	7.34938	18.6112	9.23294		19.0253	1.78359	18.8271	4.64922	18.6112	7.82934		19.0253	9.18855	18.8271	21.5193	18.6112	32.7315
19.1072	6.69394	18.9078	7.34243	18.7323	9.20806		19.1072	1.78329	18.9078	4.64922	18.7323	7.83013		19.1072	9.18699	18.9078	21.5193	18.7323	32.7349
19.2303	6.67569	19.0158	7.33298	18.8242	9.18947		19.2303	1.78285	19.0158	4.64911	18.8242	7.83051		19.2303	9.18474	19.0158	21.5188	18.8242	32.7364
19.3046	6.66416	19.1385	7.32261	18.9067	9.17365		19.3046	1.78259	19.1385	4.64911	18.9067	7.83095		19.3046	9.18341	19.1385	21.5188	18.9067	32.7383
19.4271	6.64618	19.213	7.31651	19.0309	9.15084		19.4271	1.78216	19.213	4.64908	19.0309	7.83139		19.4271	9.18121	19.213	21.5186	19.0309	32.7401
19.5091	6.63407	19.3369	7.30669	19.1047	9.13752		19.5091	1.78189	19.3369	4.64901	19.1047	7.83165		19.5091	9.17978	19.3369	21.5183	19.1047	32.7412
19.6327	6.61611	19.4105	7.30091	19.2292	9.11546		19.6327	1.78144	19.4105	4.64899	19.2292	7.83202		19.6327	9.17748	19.4105	21.5182	19.2292	32.7428
19.7147	6.60441	19.5342	7.29112	19.312	9.1003		19.7147	1.78115	19.5342	4.64898	19.312	7.83226		19.7147	9.17598	19.5342	21.5181	19.312	32.7438
19.8116	6.58829	19.6174	7.28466	19.4275	9.07996		19.8116	1.78079	19.6174	4.64898	19.4275	7.83256		19.8116	9.17415	19.6174	21.5182	19.4275	32.745
19.91	6.57369	19.7005	7.27814	19.51	9.06621		19.91	1.78046	19.7005	4.64898	19.51	7.83276		19.91	9.17241	19.7005	21.5181	19.51	32.7458
20.0101	6.56031	19.8347	7.26727	19.6353	9.04547		20.0101	1.78015	19.8347	4.64897	19.6353	7.83309		20.0101	9.17082	19.8347	21.5181	19.6353	32.7472
20.1343	6.543	19.9093	7.26105	19.7109	9.03219		20.1343	1.7797	19.9093	4.64894	19.7109	7.83333		20.1343	9.1685	19.9093	21.518	19.7109	32.7482
20.2163	6.53131	20.0045	7.25343	19.8186	9.01415		20.2163	1.77944	20.0045	4.64889	19.8186	7.83354		20.2163	9.16717	20.0045	21.5178	19.8186	32.7491
20.3398	6.51376	20.112	7.24542	19.9043	8.99965		20.3398	1.77905	20.112	4.64883	19.9043	7.83377		20.3398	9.16518	20.112	21.5175	19.9043	32.7501
20.4145	6.5031	20.231	7.23697	20.0199	8.98163		20.4145	1.77879	20.231	4.64874	20.0199	7.83413		20.4145	9.16385	20.231	21.5171	20.0199	32.7516
20.5299	6.48713	20.3138	7.23135	20.1125	8.96771		20.5299	1.77842	20.3138	4.64868	20.1125	7.83422		20.5299	9.16194	20.3138	21.5168	20.1125	32.752
20.604	6.47713	20.4067	7.2249	20.2197	8.95201		20.604	1.77819	20.4067	4.64858	20.2197	7.83443		20.604	9.16075	20.4067	21.5163	20.2197	32.7528
20.711	6.46242	20.508	7.21795	20.3268	8.93627		20.711	1.77785	20.508	4.64848	20.3268	7.83465		20.711	9.15896	20.508	21.5159	20.3268	32.7537
20.826	6.44694	20.6242	7.20986	20.4099	8.925		20.826	1.77748	20.6242	4.64845	20.4099	7.8348		20.826	9.1571	20.6242	21.5157	20.4099	32.7544
20.9062	6.43448	20.7402	7.20189	20.5265	8.90916		20.9062	1.77724	20.7402	4.64836	20.5265	7.83499		20.9062	9.15585	20.7402	21.5153	20.5265	32.7552
21.0065	6.42114	20.8236	7.19614	20.6092	8.8984		21.0065	1.77695	20.8236	4.64831	20.6092	7.83508		21.0065	9.15433	20.8236	21.515	20.6092	32.7556
21.1308	6.40389	20.917	7.18944	20.7341	8.88177		21.1308	1.77662	20.917	4.64821	20.7341	7.83526		21.1308	9.15267	20.917	21.5146	20.7341	32.7563
21.2141	6.39269	21.0005	7.18349	20.8079	8.87163		21.2141	1.77641	21.0005	4.64816	20.8079	7.83531		21.2141	9.15159	21.0005	21.5144	20.8079	32.7565
21.3382	6.37569	21.1203	7.17476	20.9054	8.85834		21.3382	1.77608	21.1203	4.64803	20.9054	7.83546		21.3382	9.14985	21.1203	21.5138	20.9054	32.7572
21.4209	6.36449	21.224	7.16766	21.0235	8.84262		21.4209	1.77586	21.224	4.64789	21.0235	7.83551		21.4209	9.14871	21.224	21.5131	21.0235	32.7574
21.5038	6.35338	21.3324	7.16058	21.1114	8.83054		21.5038	1.77561	21.3324	4.64774	21.1114	7.83553		21.5038	9.14744	21.3324	21.5124	21.1114	32.7574
21.6274	6.33699	21.4066	7.15586	21.209	8.81783		21.6274	1.77528	21.4066	4.64762	21.209	7.83555		21.6274	9.14573	21.4066	21.5119	21.209	32.7575
21.71	6.32642	21.531	7.14819	21.3091	8.80559		21.71	1.77508	21.531	4.64747	21.3091	7.83562		21.71	9.14469	21.531	21.5112	21.3091	32.7578
21.8346	6.31028	21.6058	7.14357	21.4121	8.7934		21.8346	1.77475	21.6058	4.64735	21.4121	7.83564		21.8346	9.14303	21.6058	21.5106	21.4121	32.7579
21.9104	6.29995	21.7135	7.1368	21.5295	8.77961		21.9104	1.77455	21.7135	4.64721	21.5295	7.83575		21.9104	9.14197	21.7135	21.51	21.5295	32.7583
22.0317	6.28376	21.839	7.12917	21.6132	8.77003		22.0317	1.77421	21.839	4.64708	21.6132	7.83575		22.0317	9.14023	21.839	21.5094	21.6132	32.7584
22.1068	6.27424	21.923	7.12399	21.7394	8.75589		22.1068	1.77401	21.923	4.64697	21.7394	7.83579		22.1068	9.13922	21.923	21.5089	21.7394	32.7585
22.2268	6.25807	22.0068	7.11885	21.824	8.74659		22.2268	1.77373	22.0068	4.64687	21.824	7.83581		22.2268	9.13775	22.0068	21.5084	21.824	32.7586
22.3018	6.248	22.1327	7.11089	21.9083	8.73737		22.3018	1.77352	22.1327	4.64672	21.9083	7.83582		22.3018	9.13668	22.1327	21.5077	21.9083	32.7586
22.418	6.23291	22.2163	7.10564	22.0341	8.72377		22.418	1.77326	22.2163	4.64659	22.0341	7.8358		22.418	9.13532	22.2163	21.5071	22.0341	32.7586
22.5387	6.21733	22.3419	7.09805	22.1096	8.71553		22.5387	1.77298	22.3419	4.64639	22.1096	7.83577		22.5387	9.13392	22.3419	21.5062	22.1096	32.7584
22.6217	6.20654	22.4179	7.09319	22.2233	8.70274		22.6217	1.7728	22.4179	4.64626	22.2233	7.8357		22.6217	9.13296	22.4179	21.5056	22.2233	32.7581
22.7051	6.19597	22.5017	7.0881	22.3315	8.69144		22.7051	1.7726	22.5017	4.64614	22.3315	7.83564		22.7051	9.13196	22.5017	21.505	22.3315	32.7579
22.8309	6.18063	22.6192	7.08124	22.4327	8.68069		22.8309	1.77233	22.6192	4.64593	22.4327	7.83559		22.8309	9.13054	22.6192	21.5041	22.4327	32.7577
22.9128	6.16934	22.7029	7.07641	22.517	8.67208		22.9128	1.77215	22.7029	4.64582	22.517	7.83553		22.9128	9.12961	22.7029	21.5036	22.517	32.7574
23.0212	6.15468	22.8204	7.06948	22.6	8.66357		23.0212	1.77189	22.8204	4.64569	22.6	7.83546		23.0212	9.12827	22.8204	21.5029	22.6	32.7571
23.1301	6.14104	22.9047	7.06466	22.7258	8.65097		23.1301	1.77166	22.9047	4.64557	22.7258	7.83535		23.1301	9.12712	22.9047	21.5024	22.7258	32.7567
23.2132	6.13132	23.0303	7.05739	22.8098	8.64263		23.2132	1.77151	23.0303	4.64535	22.8098	7.83529		23.2132	9.1263	23.0303	21.5014	22.8098	32.7564
23.338	6.11576	23.1141	7.05248	22.937	8.63029		23.338	1.77123	23.1141	4.64523	22.937	7.83518		23.338	9.12488	23.1141	21.5008	22.937	32.756
23.4216	6.10531	23.2406	7.04507	23.0193	8.62223		23.4216	1.77104	23.2406	4.64498	23.0193	7.83508		23.4216	9.12391	23.2406	21.4997	23.0193	32.7555
23.5057	6.09518	23.3248	7.04022	23.104	8.61392		23.5057	1.77085	23.3248	4.64482	23.104	7.83501		23.5057	9.1229	23.3248	21.4989	23.104	32.7553
23.623	6.08102	23.4095	7.03536	23.2216	8.60268		23.623	1.77058	23.4095	4.64465	23.2216	7.83486		23.623	9.12155	23.4095	21.4981	23.2216	32.7546
23.7061	6.0711	23.5361	7.02811	23.3053	8.595		23.7061	1.77041	23.5361	4.64442	23.3053	7.83476		23.7061	9.12068	23.5361	21.4971	23.3053	32.7542
23.8324	6.05647	23.6197	7.02334	23.432	8.58377		23.8324	1.77016	23.6197	4.64426	23.432	7.8346		23.8324	9.11935	23.6197	21.4963	23.432	32.7535
23.9159	6.04654	23.7038	7.01856	23.5171	8.57643		23.9159	1.76999	23.7038	4.64412	23.5171	7.83449		23.9159	9.11851	23.7038	21.4957	23.5171	32.7531
24.0244	6.03337	23.8177	7.01212	23.6343	8.56635		24.0244	1.76979	23.8177	4.64392	23.6343	7.83431		24.0244	9.11747	23.8177	21.4947	23.6343	32.7523
24.1084	6.0234	23.9244	7.00621	23.7186	8.559		24.1084	1.76961	23.9244	4.64373	23.7186	7.83421		24.1084	9.11655	23.9244	21.4938	23.7186	32.7519
24.2346	6.00836	24.0317	7.0004	23.8046	8.55159		24.2346	1.76937	24.0317	4.64353	23.8046	7.83407		24.2346	9.1153	24.0317	21.4929	23.8046	32.7513
24.3191	5.9982	24.1046	6.99646	23.9252	8.54112		24.3191	1.76921	24.1046	4.64338	23.9252	7.83385		24.3191	9.11449	24.1046	21.4923	23.9252	32.7504
24.4407	5.98374	24.2197	6.99026	24.04	8.53111		24.4407	1.769	24.2197	4.64316	24.04	7.83368		24.4407	9.1134	24.2197	21.4912	24.04	32.7497
24.5247	5.97385	24.3379	6.98391	24.1259	8.52382		24.5247	1.76884	24.3379	4.6429	24.1259	7.83349		24.5247	9.11256	24.3379	21.49	24.1259	32.7489
24.6089	5.96401	24.4139	6.97982	24.2123	8.51672		24.6089	1.76869	24.4139	4.64275	24.2123	7.8333		24.6089	9.11178	24.4139	21.4893	24.2123	32.7481
24.7345	5.94949	24.5282	6.97372	24.3341	8.50704		24.7345	1.76846	24.5282	4.64252	24.3341	7.83304		24.7345	9.11059	24.5282	21.4883	24.3341	32.747
24.8187	5.93996	24.603	6.96976	24.4199	8.50043		24.8187	1.7683	24.603	4.64238	24.4199	7.83286		24.8187	9.10978	24.603	21.4876	24.4199	32.7463
24.9277	5.92741	24.7135	6.96394	24.5044	8.49394		24.9277	1.7681	24.7135	4.64217	24.5044	7.8327		24.9277	9.10876	24.7135	21.4866	24.5044	32.7456
25.0119	5.91779	24.8225	6.9582	24.6315	8.48443		25.0119	1.76795	24.8225	4.64195	24.6315	7.83244		25.0119	9.10798	24.8225	21.4856	24.6315	32.7445
25.1309	5.90385	24.9313	6.95244	24.7175	8.47806		25.1309	1.76774	24.9313	4.64174	24.7175	7.83229		25.1309	9.10688	24.9313	21.4847	24.7175	32.7439
25.2153	5.89412	25.0048	6.94856	24.8039	8.47163		25.2153	1.7676	25.0048	4.6416	24.8039	7.83214		25.2153	9.10616	25.0048	21.484	24.8039	32.7433
25.3	5.88431	25.1188	6.94257	24.92	8.46287		25.3	1.76745	25.1188	4.64136	24.92	7.83187		25.3	9.10538	25.1188	21.4829	24.92	32.7421
25.4266	5.86957	25.2039	6.93821	25.0306	8.45443		25.4266	1.76724	25.2039	4.64118	25.0306	7.83161		25.4266	9.10434	25.2039	21.4821	25.0306	32.7411
25.5029	5.86034	25.3319	6.93167	25.1069	8.44871		25.5029	1.76712	25.3319	4.64091	25.1069	7.83142		25.5029	9.10372	25.3319	21.4808	25.1069	32.7402
25.6301	5.84583	25.4169	6.92738	25.2313	8.43946		25.6301	1.76693	25.4169	4.64072	25.2313	7.83111		25.6301	9.10271	25.4169	21.48	25.2313	32.7389
25.7151	5.8361	25.5016	6.92313	25.3166	8.43316		25.7151	1.76679	25.5016	4.64053	25.3166	7.83087		25.7151	9.10203	25.5016	21.4791	25.3166	32.738
25.8106	5.82487	25.6299	6.91674	25.4033	8.42689		25.8106	1.76664	25.6299	4.64027	25.4033	7.83063		25.8106	9.10125	25.6299	21.4779	25.4033	32.7369
25.9296	5.81132	25.7092	6.91278	25.5317	8.41779		25.9296	1.76646	25.7092	4.6401	25.5317	7.83028		25.9296	9.10028	25.7092	21.4771	25.5317	32.7355
26.0149	5.80172	25.8339	6.90655	25.6182	8.4119		26.0149	1.76633	25.8339	4.63983	25.6182	7.83005		26.0149	9.09962	25.8339	21.4758	25.6182	32.7345
26.128	5.78853	25.9203	6.90228	25.7351	8.40403		26.128	1.76615	25.9203	4.63965	25.7351	7.82974		26.128	9.09873	25.9203	21.475	25.7351	32.7332
26.2103	5.77919	26.0059	6.89812	25.8187	8.39851		26.2103	1.76603	26.0059	4.63945	25.8187	7.82953		26.2103	9.09809	26.0059	21.4741	25.8187	32.7323
26.3375	5.76471	26.1261	6.89238	25.9056	8.39287		26.3375	1.76584	26.1261	4.63918	25.9056	7.82929		26.3375	9.09713	26.1261	21.4728	25.9056	32.7313
26.4229	5.75508	26.2053	6.88858	26.0339	8.38456		26.4229	1.76572	26.2053	4.63901	26.0339	7.82889		26.4229	9.09647	26.2053	21.472	26.0339	32.7297
26.5069	5.74561	26.3338	6.88247	26.1139	8.37942		26.5069	1.76558	26.3338	4.63874	26.1139	7.82866		26.5069	9.09577	26.3338	21.4707	26.1139	32.7287
26.626	5.73193	26.4195	6.87839	26.241	8.37129		26.626	1.7654	26.4195	4.63857	26.241	7.8283		26.626	9.09482	26.4195	21.47	26.241	32.7272
26.7023	5.72312	26.5061	6.87425	26.3269	8.36573		26.7023	1.76528	26.5061	4.6384	26.3269	7.82808		26.7023	9.09425	26.5061	21.4692	26.3269	32.7263
26.8217	5.70952	26.6257	6.86852	26.4127	8.36021		26.8217	1.76511	26.6257	4.63816	26.4127	7.82782		26.8217	9.09337	26.6257	21.4681	26.4127	32.7252
26.9066	5.70025	26.7123	6.86437	26.5362	8.35234		26.9066	1.76501	26.7123	4.63797	26.5362	7.82745		26.9066	9.09285	26.7123	21.4672	26.5362	32.7236
27.0291	5.68657	26.8415	6.8582	26.6195	8.34712		27.0291	1.76484	26.8415	4.63768	26.6195	7.82721		27.0291	9.09197	26.8415	21.4659	26.6195	32.7227
27.115	5.67702	26.9267	6.85421	26.7054	8.3419		27.115	1.76472	26.9267	4.63748	26.7054	7.82695		27.115	9.09135	26.9267	21.4649	26.7054	32.7216
27.2337	5.66389	27.0087	6.85039	26.8369	8.33403		27.2337	1.76457	27.0087	4.6373	26.8369	7.82657		27.2337	9.09057	27.0087	21.4641	26.8369	32.72
27.31	5.65541	27.1382	6.84451	26.9216	8.32901		27.31	1.76448	27.1382	4.637	26.9216	7.82632		27.31	9.09009	27.1382	21.4627	26.9216	32.7189
27.4393	5.64138	27.2242	6.84064	27.0378	8.32218		27.4393	1.76431	27.2242	4.63681	27.0378	7.82598		27.4393	9.08923	27.2242	21.4618	27.0378	32.7175
27.5154	5.63286	27.3101	6.83683	27.1228	8.3172		27.5154	1.7642	27.3101	4.63661	27.1228	7.82573		27.5154	9.08868	27.3101	21.4609	27.1228	32.7165
27.6337	5.61981	27.4217	6.83186	27.2085	8.31222		27.6337	1.76405	27.4217	4.63638	27.2085	7.82547		27.6337	9.08789	27.4217	21.4598	27.2085	32.7154
27.7193	5.61063	27.5327	6.82693	27.3374	8.30476		27.7193	1.76394	27.5327	4.63612	27.3374	7.82509		27.7193	9.08733	27.5327	21.4586	27.3374	32.7138
27.8042	5.60159	27.6075	6.82361	27.4101	8.30056		27.8042	1.76383	27.6075	4.63596	27.4101	7.82487		27.8042	9.08675	27.6075	21.4579	27.4101	32.7129
27.9273	5.58849	27.7236	6.81845	27.5187	8.29437		27.9273	1.76366	27.7236	4.63571	27.5187	7.82455		27.9273	9.08589	27.7236	21.4567	27.5187	32.7115
28.0073	5.58015	27.806	6.81483	27.6286	8.2881		28.0073	1.76357	27.806	4.6355	27.6286	7.82422		28.0073	9.0854	27.806	21.4558	27.6286	32.7101
28.1253	5.56785	27.9261	6.80962	27.7043	8.28382		28.1253	1.76341	27.9261	4.63523	27.7043	7.82398		28.1253	9.0846	27.9261	21.4545	27.7043	32.7091
28.2033	5.55968	28.005	6.8062	27.8248	8.2772		28.2033	1.76331	28.005	4.63506	27.8248	7.82357		28.2033	9.08405	28.005	21.4537	27.8248	32.7074
28.3099	5.5484	28.121	6.8012	27.9038	8.27296		28.3099	1.76315	28.121	4.63479	27.9038	7.82333		28.3099	9.08327	28.121	21.4525	27.9038	32.7064
28.4015	5.53864	28.2344	6.79639	28.0198	8.26679		28.4015	1.76303	28.2344	4.63452	28.0198	7.82298		28.4015	9.08264	28.2344	21.4512	28.0198	32.7049
28.514	5.52682	28.3093	6.79326	28.1329	8.26078		28.514	1.7629	28.3093	4.63436	28.1329	7.82265		28.514	9.08199	28.3093	21.4505	28.1329	32.7036
28.6396	5.51383	28.422	6.78857	28.2069	8.25683		28.6396	1.76277	28.422	4.6341	28.2069	7.82244		28.6396	9.0813	28.422	21.4493	28.2069	32.7027
28.7219	5.50525	28.5384	6.78374	28.3148	8.2511		28.7219	1.76268	28.5384	4.63383	28.3148	7.82212		28.7219	9.08083	28.5384	21.448	28.3148	32.7014
28.8024	5.49692	28.6219	6.78031	28.4251	8.24522		28.8024	1.76257	28.6219	4.63364	28.4251	7.82179		28.8024	9.08026	28.6219	21.4472	28.4251	32.7
28.921	5.48478	28.7091	6.77676	28.5003	8.24125		28.921	1.76243	28.7091	4.63343	28.5003	7.82153		28.921	9.07954	28.7091	21.4462	28.5003	32.6989
29.0348	5.47328	28.8391	6.7715	28.6252	8.23475		29.0348	1.76229	28.8391	4.63314	28.6252	7.82113		29.0348	9.07881	28.8391	21.4448	28.6252	32.6972
29.1053	5.46624	28.9272	6.76795	28.712	8.23035		29.1053	1.7622	28.9272	4.63293	28.712	7.82084		29.1053	9.07838	28.9272	21.4439	28.712	32.696
29.2149	5.45525	29.0084	6.76471	28.8002	8.22593		29.2149	1.76208	29.0084	4.63274	28.8002	7.82055		29.2149	9.07775	29.0084	21.443	28.8002	32.6948
29.3279	5.44406	29.1205	6.76022	28.9304	8.21952		29.3279	1.76196	29.1205	4.6325	28.9304	7.82014		29.3279	9.0771	29.1205	21.4419	28.9304	32.6931
29.4121	5.43575	29.2333	6.75572	29.018	8.21525		29.4121	1.76187	29.2333	4.63224	29.018	7.81986		29.4121	9.07665	29.2333	21.4407	29.018	32.6919
29.5361	5.42335	29.3105	6.75266	29.1048	8.21106		29.5361	1.76173	29.3105	4.63207	29.1048	7.81959		29.5361	9.07593	29.3105	21.4399	29.1048	32.6908
29.6165	5.41531	29.4335	6.74787	29.2179	8.20558		29.6165	1.76163	29.4335	4.63177	29.2179	7.81926		29.6165	9.07544	29.4335	21.4385	29.2179	32.6894
29.7351	5.40356	29.5151	6.7447	29.3346	8.19997		29.7351	1.76151	29.5151	4.63157	29.3346	7.81886		29.7351	9.07479	29.5151	21.4376	29.3346	32.6878
29.8135	5.39594	29.6348	6.74013	29.4157	8.19611		29.8135	1.76143	29.6348	4.63127	29.4157	7.8186		29.8135	9.07439	29.6348	21.4362	29.4157	32.6867
29.9061	5.38675	29.7128	6.73716	29.5359	8.19045		29.9061	1.76132	29.7128	4.63108	29.5359	7.81821		29.9061	9.0738	29.7128	21.4353	29.5359	32.685
30.0214	5.3757	29.8275	6.73286	29.6147	8.18672		30.0214	1.76119	29.8275	4.63081	29.6147	7.81795		30.0214	9.07318	29.8275	21.434	29.6147	32.6839
30.1032	5.36795	29.9348	6.72885	29.7311	8.18133		30.1032	1.7611	29.9348	4.63056	29.7311	7.81753		30.1032	9.07271	29.9348	21.4329	29.7311	32.6822
30.2295	5.35598	30.0106	6.72604	29.8362	8.17652		30.2295	1.76096	30.0106	4.63038	29.8362	7.81719		30.2295	9.07199	30.0106	21.4321	29.8362	32.6808
30.312	5.34817	30.1278	6.72172	29.9036	8.17347		30.312	1.76087	30.1278	4.6301	29.9036	7.81697		30.312	9.07151	30.1278	21.4308	29.9036	32.6798
30.4326	5.33677	30.2118	6.71865	30.018	8.16835		30.4326	1.76075	30.2118	4.6299	30.018	7.81658		30.4326	9.0709	30.2118	21.4298	30.018	32.6782
30.5116	5.32926	30.3428	6.71388	30.1364	8.1631		30.5116	1.76066	30.3428	4.62958	30.1364	7.81618		30.5116	9.07043	30.3428	21.4284	30.1364	32.6765
30.6297	5.31813	30.4298	6.71075	30.2246	8.15926		30.6297	1.76053	30.4298	4.62937	30.2246	7.81589		30.6297	9.06977	30.4298	21.4274	30.2246	32.6753
30.7008	5.31134	30.5173	6.70762	30.312	8.15548		30.7008	1.76045	30.5173	4.62915	30.312	7.8156		30.7008	9.06936	30.5173	21.4264	30.312	32.6741
30.8128	5.30084	30.6365	6.70338	30.4434	8.14985		30.8128	1.76033	30.6365	4.62886	30.4434	7.81515		30.8128	9.06873	30.6365	21.425	30.4434	32.6722
30.9111	5.2917	30.7114	6.70076	30.5309	8.14611		30.9111	1.76023	30.7114	4.62868	30.5309	7.81485		30.9111	9.06819	30.7114	21.4242	30.5309	32.671
31.0406	5.27989	30.8254	6.69679	30.6197	8.14235		31.0406	1.7601	30.8254	4.62841	30.6197	7.81455		31.0406	9.06753	30.8254	21.423	30.6197	32.6697
31.1281	5.27197	30.9045	6.69407	30.701	8.13892		31.1281	1.76002	30.9045	4.62822	30.701	7.81426		31.1281	9.06711	30.9045	21.4221	30.701	32.6685
31.2153	5.26412	31.0288	6.68981	30.8153	8.13415		31.2153	1.75993	31.0288	4.62792	30.8153	7.81387		31.2153	9.06666	31.0288	21.4207	30.8153	32.6669
31.3025	5.25635	31.1098	6.68706	30.9353	8.1292		31.3025	1.75984	31.1098	4.62772	30.9353	7.81343		31.3025	9.06621	31.1098	21.4198	30.9353	32.665
31.434	5.24467	31.2285	6.68304	31.0164	8.12591		31.434	1.75971	31.2285	4.62743	31.0164	7.81315		31.434	9.06555	31.2285	21.4184	31.0164	32.6639
31.5218	5.23695	31.3057	6.68043	31.136	8.12109		31.5218	1.75963	31.3057	4.62724	31.136	7.81273		31.5218	9.0651	31.3057	21.4175	31.136	32.6621
31.61	5.2292	31.4003	6.67726	31.2144	8.11796		31.61	1.75954	31.4003	4.62702	31.2144	7.81245		31.61	9.06465	31.4003	21.4165	31.2144	32.6609
31.7423	5.21767	31.5102	6.67357	31.3303	8.11341		31.7423	1.75941	31.5102	4.62676	31.3303	7.81204		31.7423	9.06398	31.5102	21.4153	31.3303	32.6592
31.8301	5.21011	31.6265	6.6697	31.4067	8.11043		31.8301	1.75933	31.6265	4.62649	31.4067	7.81178		31.8301	9.06359	31.6265	21.4141	31.4067	32.6581
31.9129	5.203	31.712	6.6669	31.5206	8.10601		31.9129	1.75925	31.712	4.62628	31.5206	7.8114		31.9129	9.06318	31.712	21.4131	31.5206	32.6565
32.0431	5.19194	31.8001	6.66402	31.6384	8.10146		32.0431	1.75912	31.8001	4.62607	31.6384	7.811		32.0431	9.0625	31.8001	21.4121	31.6384	32.6549
32.1313	5.18443	31.9324	6.65972	31.7235	8.09822		32.1313	1.75902	31.9324	4.62575	31.7235	7.81071		32.1313	9.06199	31.9324	21.4106	31.7235	32.6536
32.2195	5.17704	32.0208	6.65685	31.8111	8.0949		32.2195	1.75894	32.0208	4.62554	31.8111	7.8104		32.2195	9.06155	32.0208	21.4097	31.8111	32.6524
32.3076	5.16973	32.1028	6.65423	31.9436	8.08995		32.3076	1.75886	32.1028	4.62535	31.9436	7.80992		32.3076	9.06116	32.1028	21.4088	31.9436	32.6504
32.4338	5.15928	32.2153	6.65063	32.0318	8.08669		32.4338	1.75874	32.2153	4.62508	32.0318	7.80963		32.4338	9.06054	32.2153	21.4075	32.0318	32.6491
32.5218	5.15202	32.3297	6.647	32.1204	8.08344		32.5218	1.75866	32.3297	4.62482	32.1204	7.80931		32.5218	9.0601	32.3297	21.4063	32.1204	32.6478
32.6101	5.14479	32.4094	6.64448	32.2019	8.08048		32.6101	1.75858	32.4094	4.62463	32.2019	7.80901		32.6101	9.0597	32.4094	21.4055	32.2019	32.6466
32.7425	5.13411	32.5333	6.64062	32.3143	8.07645		32.7425	1.75847	32.5333	4.62433	32.3143	7.80862		32.7425	9.05913	32.5333	21.4041	32.3143	32.6449
32.8161	5.12815	32.614	6.63812	32.4428	8.07188		32.8161	1.7584	32.614	4.62414	32.4428	7.80818		32.8161	9.05879	32.614	21.4032	32.4428	32.6431
32.9111	5.12046	32.732	6.63449	32.5314	8.06878		32.9111	1.75831	32.732	4.62386	32.5314	7.80788		32.9111	9.05832	32.732	21.4019	32.5314	32.6418
33.0443	5.11009	32.8089	6.63214	32.6205	8.06566		33.0443	1.7582	32.8089	4.62368	32.6205	7.80758		33.0443	9.05776	32.8089	21.4011	32.6205	32.6406
33.1335	5.10312	32.9227	6.62866	32.7083	8.06258		33.1335	1.75813	32.9227	4.62342	32.7083	7.80729		33.1335	9.05739	32.9227	21.3999	32.7083	32.6394
33.212	5.09699	33.0372	6.62518	32.8422	8.05793		33.212	1.75806	33.0372	4.62316	32.8422	7.80684		33.212	9.05705	33.0372	21.3987	32.8422	32.6375
33.3356	5.0875	33.1164	6.62278	32.9127	8.0555		33.3356	1.75796	33.1164	4.62298	32.9127	7.8066		33.3356	9.0565	33.1164	21.3978	32.9127	32.6365
33.4244	5.08075	33.2057	6.6201	33.0023	8.05243		33.4244	1.75788	33.2057	4.62278	33.0023	7.8063		33.4244	9.05612	33.2057	21.3969	33.0023	32.6352
33.513	5.0741	33.3392	6.61613	33.1367	8.04785		33.513	1.75781	33.3392	4.62247	33.1367	7.80585		33.513	9.05576	33.3392	21.3955	33.1367	32.6333
33.6021	5.06742	33.4283	6.6135	33.2187	8.04509		33.6021	1.75774	33.4283	4.62227	33.2187	7.80555		33.6021	9.05539	33.4283	21.3945	33.2187	32.6321
33.7303	5.05784	33.5108	6.61109	33.3053	8.04219		33.7303	1.75763	33.5108	4.62208	33.3053	7.80526		33.7303	9.05484	33.5108	21.3936	33.3053	32.6309
33.8201	5.0512	33.6236	6.60781	33.4382	8.03779		33.8201	1.75756	33.6236	4.62182	33.4382	7.80483		33.8201	9.05447	33.6236	21.3925	33.4382	32.6291
33.9088	5.04464	33.737	6.60455	33.5274	8.03484		33.9088	1.75749	33.737	4.62157	33.5274	7.80454		33.9088	9.05408	33.737	21.3913	33.5274	32.6279
34.0428	5.03491	33.8153	6.60231	33.6012	8.0324		34.0428	1.75738	33.8153	4.6214	33.6012	7.8043		34.0428	9.05353	33.8153	21.3905	33.6012	32.6268
34.1318	5.02851	33.9387	6.59879	33.7135	8.02872		34.1318	1.75732	33.9387	4.62113	33.7135	7.80393		34.1318	9.0532	33.9387	21.3893	33.7135	32.6253
34.2075	5.02304	34.0199	6.59649	33.8013	8.02586		34.2075	1.75725	34.0199	4.62095	33.8013	7.80364		34.2075	9.05285	34.0199	21.3884	33.8013	32.6241
34.33	5.01426	34.1385	6.59315	33.9216	8.02198		34.33	1.75715	34.1385	4.62068	33.9216	7.80323		34.33	9.05233	34.1385	21.3872	33.9216	32.6224
34.4199	5.00797	34.2156	6.59099	34.0013	8.01942		34.4199	1.75708	34.2156	4.62051	34.0013	7.80295		34.4199	9.05199	34.2156	21.3864	34.0013	32.6212
34.5096	5.00172	34.322	6.58803	34.1181	8.01571		34.5096	1.75702	34.322	4.62028	34.1181	7.80255		34.5096	9.05166	34.322	21.3853	34.1181	32.6195
34.6419	4.9926	34.4361	6.58486	34.2046	8.01298		34.6419	1.75693	34.4361	4.62003	34.2046	7.80225		34.6419	9.05119	34.4361	21.3842	34.2046	32.6183
34.7314	4.98648	34.5147	6.5827	34.3037	8.00988		34.7314	1.75687	34.5147	4.61987	34.3037	7.80192		34.7314	9.05088	34.5147	21.3834	34.3037	32.6169
34.8211	4.98035	34.6008	6.58034	34.4147	8.00641		34.8211	1.7568	34.6008	4.61968	34.4147	7.80154		34.8211	9.05056	34.6008	21.3825	34.4147	32.6153
34.9106	4.97423	34.7328	6.57675	34.5308	8.00283		34.9106	1.75674	34.7328	4.61939	34.5308	7.80116		34.9106	9.05022	34.7328	21.3812	34.5308	32.6137
35.0002	4.96819	34.8226	6.57433	34.612	8.00034		35.0002	1.75668	34.8226	4.6192	34.612	7.80088		35.0002	9.04991	34.8226	21.3803	34.612	32.6126
35.1354	4.95918	34.9121	6.57193	34.7391	7.99647		35.1354	1.75659	34.9121	4.619	34.7391	7.80045		35.1354	9.04944	34.9121	21.3794	34.7391	32.6108
35.2263	4.95311	35.0242	6.56894	34.8283	7.99378		35.2263	1.75652	35.0242	4.61876	34.8283	7.80014		35.2263	9.04912	35.0242	21.3783	34.8283	32.6095
35.3166	4.94713	35.1373	6.56594	34.9193	7.99105		35.3166	1.75646	35.1373	4.61851	34.9193	7.79984		35.3166	9.04881	35.1373	21.3772	34.9193	32.6082
35.4066	4.94122	35.2157	6.56386	35.0087	7.98838		35.4066	1.75641	35.2157	4.61834	35.0087	7.79953		35.4066	9.04852	35.2157	21.3764	35.0087	32.6069
35.5425	4.93243	35.3388	6.56063	35.1432	7.98442		35.5425	1.75633	35.3388	4.61808	35.1432	7.79907		35.5425	9.04812	35.3388	21.3751	35.1432	32.605
35.6327	4.92659	35.4193	6.55853	35.2337	7.98177		35.6327	1.75627	35.4193	4.6179	35.2337	7.79877		35.6327	9.0478	35.4193	21.3743	35.2337	32.6037
35.7026	4.92203	35.5436	6.5553	35.3238	7.97915		35.7026	1.75622	35.5436	4.61763	35.3238	7.79847		35.7026	9.04756	35.5436	21.3731	35.3238	32.6025
35.8382	4.91336	35.6261	6.55318	35.408	7.97672		35.8382	1.75614	35.6261	4.61746	35.408	7.7982		35.8382	9.04715	35.6261	21.3723	35.408	32.6013
35.9287	4.90767	35.7351	6.55039	35.5384	7.97296		35.9287	1.75609	35.7351	4.61723	35.5384	7.79777		35.9287	9.0469	35.7351	21.3712	35.5384	32.5996
36.0155	4.90212	35.8105	6.54846	35.629	7.97037		36.0155	1.75603	35.8105	4.61707	35.629	7.79746		36.0155	9.04657	35.8105	21.3705	35.629	32.5983
36.1064	4.89645	35.934	6.54532	35.7433	7.96712		36.1064	1.75597	35.934	4.61681	35.7433	7.79709		36.1064	9.04628	35.934	21.3693	35.7433	32.5967
36.2415	4.88813	36.025	6.54302	35.835	7.96454		36.2415	1.75589	36.025	4.61662	35.835	7.79679		36.2415	9.04586	36.025	21.3684	35.835	32.5955
36.3323	4.88252	36.1153	6.54075	35.9266	7.96196		36.3323	1.75583	36.1153	4.61643	35.9266	7.79649		36.3323	9.04554	36.1153	21.3675	35.9266	32.5942
36.423	4.87693	36.2061	6.53848	36.0177	7.95942		36.423	1.75578	36.2061	4.61623	36.0177	7.79619		36.423	9.04527	36.2061	21.3666	36.0177	32.593
36.5148	4.87137	36.3266	6.53549	36.1084	7.95691		36.5148	1.75573	36.3266	4.61597	36.1084	7.79589		36.5148	9.04501	36.3266	21.3654	36.1084	32.5917
36.6059	4.86587	36.4012	6.53364	36.2445	7.95317		36.6059	1.75568	36.4012	4.61582	36.2445	7.79545		36.6059	9.04475	36.4012	21.3647	36.2445	32.5898
36.7421	4.8577	36.5151	6.53083	36.3358	7.95068		36.7421	1.7556	36.5151	4.61559	36.3358	7.79516		36.7421	9.04436	36.5151	21.3636	36.3358	32.5886
36.8329	4.85234	36.6365	6.52785	36.4274	7.94819		36.8329	1.75555	36.6365	4.61534	36.4274	7.79486		36.8329	9.04411	36.6365	21.3624	36.4274	32.5874
36.9236	4.84702	36.7179	6.52586	36.5204	7.94568		36.9236	1.7555	36.7179	4.61516	36.5204	7.79456		36.9236	9.04386	36.7179	21.3617	36.5204	32.5862
37.0012	4.84241	36.8368	6.52298	36.6118	7.94323		37.0012	1.75546	36.8368	4.61491	36.6118	7.79427		37.0012	9.04362	36.8368	21.3605	36.6118	32.5849
37.1329	4.83475	36.9281	6.52078	36.7025	7.94082		37.1329	1.75539	36.9281	4.61473	36.7025	7.79397		37.1329	9.04328	36.9281	21.3596	36.7025	32.5837
37.2248	4.82947	37.033	6.51826	36.8268	7.93753		37.2248	1.75535	37.033	4.61451	36.8268	7.79358		37.2248	9.04308	37.033	21.3586	36.8268	32.5821
37.3163	4.82426	37.1078	6.51647	36.9179	7.93514		37.3163	1.75531	37.1078	4.61435	36.9179	7.7933		37.3163	9.04288	37.1078	21.3579	36.9179	32.5809
37.408	4.81899	37.2241	6.5137	37.0305	7.93221		37.408	1.75527	37.2241	4.61412	37.0305	7.79294		37.408	9.04265	37.2241	21.3568	37.0305	32.5794
37.5441	4.81132	37.3122	6.51161	37.1221	7.92983		37.5441	1.75521	37.3122	4.61394	37.1221	7.79267		37.5441	9.04233	37.3122	21.356	37.1221	32.5782
37.6352	4.80626	37.4038	6.50945	37.2141	7.92745		37.6352	1.75516	37.4038	4.61375	37.2141	7.79238		37.6352	9.0421	37.4038	21.3551	37.2141	32.577
37.727	4.80121	37.5416	6.50622	37.3067	7.92507		37.727	1.75512	37.5416	4.61348	37.3067	7.7921		37.727	9.04187	37.5416	21.3538	37.3067	32.5758
37.8194	4.79614	37.6249	6.50429	37.4451	7.92155		37.8194	1.75508	37.6249	4.6133	37.4451	7.79166		37.8194	9.04166	37.6249	21.353	37.4451	32.574
37.9103	4.7912	37.7367	6.5017	37.5371	7.91921		37.9103	1.75504	37.7367	4.61307	37.5371	7.79138		37.9103	9.04146	37.7367	21.352	37.5371	32.5728
38.0371	4.78437	37.8127	6.49995	37.6294	7.91687		38.0371	1.75498	37.8127	4.61292	37.6294	7.79109		38.0371	9.04117	37.8127	21.3513	37.6294	32.5716
38.1287	4.77952	37.9334	6.49718	37.7209	7.91457		38.1287	1.75494	37.9334	4.61267	37.7209	7.79081		38.1287	9.04098	37.9334	21.3501	37.7209	32.5705
38.22	4.77471	38.0151	6.49532	37.8132	7.91226		38.22	1.75491	38.0151	4.61251	37.8132	7.79051		38.22	9.0408	38.0151	21.3494	37.8132	32.5692
38.3119	4.76992	38.1003	6.49338	37.904	7.91		38.3119	1.75488	38.1003	4.61233	37.904	7.79023		38.3119	9.04063	38.1003	21.3485	37.904	32.568
38.4033	4.76519	38.238	6.49026	38.0347	7.90678		38.4033	1.75484	38.238	4.61205	38.0347	7.78982		38.4033	9.04045	38.238	21.3472	38.0347	32.5663
38.5305	4.75863	38.3126	6.48858	38.1226	7.90463		38.5305	1.75478	38.3126	4.6119	38.1226	7.78954		38.5305	9.04015	38.3126	21.3466	38.1226	32.5652
38.6042	4.75483	38.425	6.48607	38.2045	7.90264		38.6042	1.75474	38.425	4.61167	38.2045	7.78928		38.6042	9.03992	38.425	21.3455	38.2045	32.5641
38.7373	4.74816	38.5027	6.48433	38.3094	7.9001		38.7373	1.75468	38.5027	4.61151	38.3094	7.78895		38.7373	9.03962	38.5027	21.3447	38.3094	32.5627
38.8296	4.74353	38.6323	6.48147	38.4426	7.89689		38.8296	1.75464	38.6323	4.61124	38.4426	7.78854		38.8296	9.0394	38.6323	21.3435	38.4426	32.561
38.9218	4.73898	38.7201	6.47953	38.5348	7.89469		38.9218	1.7546	38.7201	4.61106	38.5348	7.78825		38.9218	9.03923	38.7201	21.3427	38.5348	32.5598
39.0141	4.73443	38.8121	6.47751	38.6171	7.89273		39.0141	1.75457	38.8121	4.61087	38.6171	7.78798		39.0141	9.03905	38.8121	21.3418	38.6171	32.5587
39.1071	4.7299	38.9336	6.47487	38.7035	7.89068		39.1071	1.75453	38.9336	4.61062	38.7035	7.7877		39.1071	9.03886	38.9336	21.3406	38.7035	32.5575
39.2456	4.72322	39.0083	6.47325	38.8409	7.88746		39.2456	1.75448	39.0083	4.61047	38.8409	7.78726		39.2456	9.03858	39.0083	21.3399	38.8409	32.5556
39.3339	4.71898	39.1233	6.47076	38.9334	7.88531		39.3339	1.75444	39.1233	4.61023	38.9334	7.78697		39.3339	9.03839	39.1233	21.3388	38.9334	32.5544
39.4162	4.7151	39.205	6.46901	39.0275	7.88314		39.4162	1.75441	39.205	4.61006	39.0275	7.78667		39.4162	9.03824	39.205	21.338	39.0275	32.5532
39.5443	4.70906	39.3272	6.4664	39.1208	7.88101		39.5443	1.75436	39.3272	4.60981	39.1208	7.78637		39.5443	9.03796	39.3272	21.3369	39.1208	32.5519
39.6231	4.70539	39.4064	6.46471	39.2143	7.87888		39.6231	1.75433	39.4064	4.60965	39.2143	7.78608		39.6231	9.0378	39.4064	21.3361	39.2143	32.5507
39.7155	4.70115	39.5288	6.46212	39.3036	7.87686		39.7155	1.7543	39.5288	4.6094	39.3036	7.7858		39.7155	9.03764	39.5288	21.335	39.3036	32.5495
39.8087	4.69689	39.602	6.46057	39.4388	7.87382		39.8087	1.75427	39.602	4.60925	39.4388	7.78537		39.8087	9.03749	39.602	21.3343	39.4388	32.5477
39.9017	4.69266	39.7154	6.45819	39.527	7.87185		39.9017	1.75424	39.7154	4.60902	39.527	7.78509		39.9017	9.03734	39.7154	21.3332	39.527	32.5466
40.0406	4.68645	39.8308	6.45577	39.6357	7.86945		40.0406	1.75419	39.8308	4.60878	39.6357	7.78475		40.0406	9.03712	39.8308	21.3321	39.6357	32.5451
40.1337	4.68232	39.923	6.45385	39.7206	7.86758		40.1337	1.75417	39.923	4.6086	39.7206	7.78448		40.1337	9.03698	39.923	21.3313	39.7206	32.544
40.2263	4.67824	40.0154	6.45194	39.8078	7.86567		40.2263	1.75414	40.0154	4.60841	39.8078	7.78421		40.2263	9.03684	40.0154	21.3304	39.8078	32.5429
40.3186	4.67426	40.1088	6.45001	39.9469	7.86265		40.3186	1.75412	40.1088	4.60822	39.9469	7.78377		40.3186	9.03672	40.1088	21.3295	39.9469	32.541
40.4121	4.67021	40.2214	6.44771	40.0408	7.86063		40.4121	1.75409	40.2214	4.60799	40.0408	7.78347		40.4121	9.03656	40.2214	21.3285	40.0408	32.5398

## Sheet: Fig.2c
NO [g/kWh]							In-cylinder temprature [K]							N2O [g/kWh]
l=0.9		l=0.8		l=0.7			l=0.9		l=0.8		l=0.7			l=0.9		l=0.8		l=0.7
Crank angle [°CA aTDC]	NO [g/kWh]	Crank angle [°CA aTDC]	NO [g/kWh]	Crank angle [°CA aTDC]	NO [g/kWh]		Crank angle [°CA aTDC]	In-cylinder temprature [K]	Crank angle [°CA aTDC]	In-cylinder temprature [K]	Crank angle [°CA aTDC]	In-cylinder temprature [K]		Crank angle [°CA aTDC]	N2O [g/kWh]	Crank angle [°CA aTDC]	N2O [g/kWh]	Crank angle [°CA aTDC]	N2O [g/kWh]
-20.0594	0	-20.2844	0	-20.4921	0		-20.0594	697.28	-20.2844	691.095	-20.4921	684.987		-20.0594	0	-20.2844	0	-20.4921	0
-19.994	0	-20.1535	0	-20.3611	0		-19.994	697.766	-20.1535	692.05	-20.3611	685.927		-19.994	0	-20.1535	0	-20.3611	0
-19.8631	0	-20.0881	0	-20.2957	0		-19.8631	698.736	-20.0881	692.528	-20.2957	686.397		-19.8631	0	-20.0881	0	-20.2957	0
-19.7977	0	-19.9573	0	-20.1648	0		-19.7977	699.221	-19.9573	693.481	-20.1648	687.335		-19.7977	0	-19.9573	0	-20.1648	0
-19.6669	0	-19.892	0	-20.0995	0		-19.6669	700.189	-19.892	693.957	-20.0995	687.804		-19.6669	0	-19.892	0	-20.0995	0
-19.5361	0	-19.7613	0	-19.9687	0		-19.5361	701.156	-19.7613	694.907	-19.9687	688.74		-19.5361	0	-19.7613	0	-19.9687	0
-19.4708	0	-19.696	0	-19.8381	0		-19.4708	701.638	-19.696	695.382	-19.8381	689.674		-19.4708	0	-19.696	0	-19.8381	0
-19.3402	0	-19.5654	0	-19.7728	0		-19.3402	702.601	-19.5654	696.33	-19.7728	690.141		-19.3402	0	-19.5654	0	-19.7728	0
-19.2749	0	-19.4349	0	-19.6423	0		-19.2749	703.082	-19.4349	697.277	-19.6423	691.073		-19.2749	0	-19.4349	0	-19.6423	0
-19.1444	0	-19.3697	0	-19.5771	0		-19.1444	704.043	-19.3697	697.75	-19.5771	691.539		-19.1444	0	-19.3697	0	-19.5771	0
-19.0791	0	-19.2393	0	-19.4467	0		-19.0791	704.523	-19.2393	698.694	-19.4467	692.468		-19.0791	0	-19.2393	0	-19.4467	0
-18.9487	0	-19.1741	0	-19.3815	0		-18.9487	705.48	-19.1741	699.167	-19.3815	692.931		-18.9487	0	-19.1741	0	-19.3815	0
-18.8835	0	-19.0438	0	-19.2513	0		-18.8835	705.959	-19.0438	700.109	-19.2513	693.857		-18.8835	0	-19.0438	0	-19.2513	0
-18.7532	0	-18.9786	0	-19.1862	0		-18.7532	706.913	-18.9786	700.579	-19.1862	694.32		-18.7532	0	-18.9786	0	-19.1862	0
-18.6881	0	-18.8484	0	-19.056	0		-18.6881	707.39	-18.8484	701.517	-19.056	695.243		-18.6881	0	-18.8484	0	-19.056	0
-18.5578	0	-18.7833	0	-18.9909	0		-18.5578	708.342	-18.7833	701.986	-18.9909	695.704		-18.5578	0	-18.7833	0	-18.9909	0
-18.4927	0	-18.6532	0	-18.8608	0		-18.4927	708.817	-18.6532	702.92	-18.8608	696.625		-18.4927	0	-18.6532	0	-18.8608	0
-18.3626	0	-18.5882	0	-18.7958	0		-18.3626	709.765	-18.5882	703.387	-18.7958	697.084		-18.3626	0	-18.5882	0	-18.7958	0
-18.2975	0	-18.4581	0	-18.6659	0		-18.2975	710.239	-18.4581	704.318	-18.6659	698.002		-18.2975	0	-18.4581	0	-18.6659	0
-18.1675	0	-18.3931	0	-18.536	0		-18.1675	711.183	-18.3931	704.783	-18.536	698.917		-18.1675	0	-18.3931	0	-18.536	0
-18.0375	0	-18.2632	0	-18.471	0		-18.0375	712.124	-18.2632	705.711	-18.471	699.374		-18.0375	0	-18.2632	0	-18.471	0
-17.9725	0	-18.1982	0	-18.3412	0		-17.9725	712.594	-18.1982	706.175	-18.3412	700.286		-17.9725	0	-18.1982	0	-18.3412	0
-17.8426	0	-18.0684	0	-18.2764	0		-17.8426	713.531	-18.0684	707.099	-18.2764	700.742		-17.8426	0	-18.0684	0	-18.2764	0
-17.7777	0	-17.9386	0	-18.1466	0		-17.7777	713.999	-17.9386	708.022	-18.1466	701.65		-17.7777	0	-17.9386	0	-18.1466	0
-17.6479	0	-17.8737	0	-18.0818	0		-17.6479	714.933	-17.8737	708.482	-18.0818	702.103		-17.6479	0	-17.8737	0	-18.0818	0
-17.583	0	-17.744	0	-17.9522	0		-17.583	715.399	-17.744	709.401	-17.9522	703.006		-17.583	0	-17.744	0	-17.9522	0
-17.4533	0	-17.6792	0	-17.8874	0		-17.4533	716.329	-17.6792	709.86	-17.8874	703.458		-17.4533	0	-17.6792	0	-17.8874	0
-17.3885	0	-17.5496	0	-17.7579	0		-17.3885	716.793	-17.5496	710.774	-17.7579	704.358		-17.3885	0	-17.5496	0	-17.7579	0
-17.2588	0	-17.4848	0	-17.6931	0		-17.2588	717.719	-17.4848	711.23	-17.6931	704.807		-17.2588	0	-17.4848	0	-17.6931	0
-17.1941	0	-17.3553	0	-17.5637	0		-17.1941	718.181	-17.3553	712.139	-17.5637	705.703		-17.1941	0	-17.3553	0	-17.5637	0
-17.0645	0	-17.2905	0	-17.499	0		-17.0645	719.102	-17.2905	712.594	-17.499	706.151		-17.0645	0	-17.2905	0	-17.499	0
-16.9998	0	-17.1611	0	-17.3696	0		-16.9998	719.562	-17.1611	713.499	-17.3696	707.044		-16.9998	0	-17.1611	0	-17.3696	0
-16.8703	0	-17.0964	0	-17.2403	0		-16.8703	720.478	-17.0964	713.951	-17.2403	707.934		-16.8703	0	-17.0964	0	-17.2403	0
-16.7409	0	-16.9671	0	-17.1757	0		-16.7409	721.391	-16.9671	714.852	-17.1757	708.378		-16.7409	0	-16.9671	0	-17.1757	0
-16.6762	0	-16.8378	0	-17.0465	0		-16.6762	721.848	-16.8378	715.75	-17.0465	709.264		-16.6762	0	-16.8378	0	-17.0465	0
-16.5469	0	-16.7732	0	-16.9819	0		-16.5469	722.755	-16.7732	716.199	-16.9819	709.706		-16.5469	0	-16.7732	0	-16.9819	0
-16.4823	0	-16.644	0	-16.8528	0		-16.4823	723.208	-16.644	717.094	-16.8528	710.587		-16.4823	0	-16.644	0	-16.8528	0
-16.3531	0	-16.5794	0	-16.7883	0		-16.3531	724.111	-16.5794	717.54	-16.7883	711.027		-16.3531	0	-16.5794	0	-16.7883	0
-16.2885	0	-16.4503	0	-16.6592	0		-16.2885	724.562	-16.4503	718.429	-16.6592	711.904		-16.2885	0	-16.4503	0	-16.6592	0
-16.1594	0	-16.3857	0	-16.5947	0		-16.1594	725.459	-16.3857	718.872	-16.5947	712.341		-16.1594	0	-16.3857	0	-16.5947	0
-16.0948	0	-16.2567	0	-16.4658	0		-16.0948	725.907	-16.2567	719.756	-16.4658	713.212		-16.0948	0	-16.2567	0	-16.4658	0
-15.9658	0	-16.1922	0	-16.3369	0		-15.9658	726.799	-16.1922	720.196	-16.3369	714.08		-15.9658	0	-16.1922	0	-16.3369	0
-15.8368	0	-16.0632	0	-16.2725	0		-15.8368	727.689	-16.0632	721.073	-16.2725	714.512		-15.8368	0	-16.0632	0	-16.2725	0
-15.7723	0	-15.9988	0	-16.1437	0		-15.7723	728.132	-15.9988	721.511	-16.1437	715.375		-15.7723	0	-15.9988	0	-16.1437	0
-15.6434	0	-15.8699	0	-16.0793	0		-15.6434	729.014	-15.8699	722.383	-16.0793	715.806		-15.6434	0	-15.8699	0	-16.0793	0
-15.579	0	-15.7411	0	-15.9505	0		-15.579	729.454	-15.7411	723.251	-15.9505	716.664		-15.579	0	-15.7411	0	-15.9505	0
-15.4502	0	-15.6767	0	-15.8862	0		-15.4502	730.33	-15.6767	723.684	-15.8862	717.092		-15.4502	0	-15.6767	0	-15.8862	0
-15.3858	0	-15.548	0	-15.7575	0		-15.3858	730.767	-15.548	724.547	-15.7575	717.944		-15.3858	0	-15.548	0	-15.7575	0
-15.257	0	-15.4836	0	-15.6932	0		-15.257	731.637	-15.4836	724.978	-15.6932	718.37		-15.257	0	-15.4836	0	-15.6932	0
-15.1927	0	-15.355	0	-15.5647	0		-15.1927	732.071	-15.355	725.835	-15.5647	719.216		-15.1927	0	-15.355	0	-15.5647	0
-15.064	0	-15.2907	0	-15.4361	0		-15.064	732.935	-15.2907	726.263	-15.4361	720.058		-15.064	0	-15.2907	0	-15.4361	0
-14.9997	0	-15.1621	0	-15.3719	0		-14.9997	733.366	-15.1621	727.114	-15.3719	720.478		-14.9997	0	-15.1621	0	-15.3719	0
-14.8711	0	-15.0978	0	-15.2434	0		-14.8711	734.223	-15.0978	727.539	-15.2434	721.314		-14.8711	0	-15.0978	0	-15.2434	0
-14.7426	0	-14.9693	0	-15.1792	0		-14.7426	735.077	-14.9693	728.383	-15.1792	721.731		-14.7426	0	-14.9693	0	-15.1792	0
-14.6783	0	-14.8409	0	-15.0509	0		-14.6783	735.503	-14.8409	729.224	-15.0509	722.562		-14.6783	0	-14.8409	0	-15.0509	0
-14.5499	0	-14.7767	0	-14.9867	0		-14.5499	736.35	-14.7767	729.642	-14.9867	722.976		-14.5499	0	-14.7767	0	-14.9867	0
-14.4856	0	-14.6483	0	-14.8584	0		-14.4856	736.772	-14.6483	730.476	-14.8584	723.8		-14.4856	0	-14.6483	0	-14.8584	0
-14.3573	0	-14.5842	0	-14.7943	0		-14.3573	737.612	-14.5842	730.891	-14.7943	724.211		-14.3573	0	-14.5842	0	-14.7943	0
-14.2931	0	-14.4559	0	-14.6661	0		-14.2931	738.031	-14.4559	731.718	-14.6661	725.029		-14.2931	0	-14.4559	0	-14.6661	0
-14.1648	0	-14.3918	0	-14.5379	0		-14.1648	738.863	-14.3918	732.13	-14.5379	725.843		-14.1648	0	-14.3918	0	-14.5379	0
-14.0365	0	-14.2635	0	-14.4739	0		-14.0365	739.691	-14.2635	732.951	-14.4739	726.249		-14.0365	0	-14.2635	0	-14.4739	0
-13.9724	0	-14.1994	0	-14.3458	0		-13.9724	740.103	-14.1994	733.36	-14.3458	727.057		-13.9724	0	-14.1994	0	-14.3458	0
-13.8442	0	-14.0713	0	-14.2818	0		-13.8442	740.924	-14.0713	734.173	-14.2818	727.459		-13.8442	0	-14.0713	0	-14.2818	0
-13.7802	0	-13.9432	0	-14.1538	0		-13.7802	741.334	-13.9432	734.983	-14.1538	728.26		-13.7802	0	-13.9432	0	-14.1538	0
-13.652	0	-13.8792	0	-14.0898	0		-13.652	742.148	-13.8792	735.386	-14.0898	728.659		-13.652	0	-13.8792	0	-14.0898	0
-13.588	0	-13.7511	0	-13.9618	0		-13.588	742.553	-13.7511	736.19	-13.9618	729.452		-13.588	0	-13.7511	0	-13.9618	0
-13.4599	0	-13.6871	0	-13.8979	0		-13.4599	743.359	-13.6871	736.59	-13.8979	729.847		-13.4599	0	-13.6871	0	-13.8979	0
-13.3959	0	-13.5592	0	-13.77	0		-13.3959	743.761	-13.5592	737.384	-13.77	730.635		-13.3959	0	-13.5592	0	-13.77	0
-13.268	0	-13.4952	0	-13.6422	0		-13.268	744.559	-13.4952	737.78	-13.6422	731.417		-13.268	0	-13.4952	0	-13.6422	0
-13.14	0	-13.3673	0	-13.5783	0		-13.14	745.352	-13.3673	738.566	-13.5783	731.806		-13.14	0	-13.3673	0	-13.5783	0
-13.0761	0	-13.2395	0	-13.4505	0		-13.0761	745.746	-13.2395	739.347	-13.4505	732.581		-13.0761	0	-13.2395	0	-13.4505	0
-12.9482	0	-13.1756	0	-13.3866	0		-12.9482	746.53	-13.1756	739.736	-13.3866	732.966		-12.9482	0	-13.1756	0	-13.3866	0
-12.8843	0	-13.0478	0	-13.2589	0		-12.8843	746.92	-13.0478	740.509	-13.2589	733.733		-12.8843	0	-13.0478	0	-13.2589	0
-12.7565	0	-12.984	0	-13.1951	0		-12.7565	747.695	-12.984	740.894	-13.1951	734.115		-12.7565	0	-12.984	0	-13.1951	0
-12.6926	0	-12.8562	0	-13.0675	0		-12.6926	748.081	-12.8562	741.658	-13.0675	734.874		-12.6926	0	-12.8562	0	-13.0675	0
-12.5649	0	-12.7924	0	-12.9399	0		-12.5649	748.847	-12.7924	742.039	-12.9399	735.628		-12.5649	0	-12.7924	0	-12.9399	0
-12.4372	0	-12.6647	0	-12.8761	0		-12.4372	749.607	-12.6647	742.795	-12.8761	736.003		-12.4372	0	-12.6647	0	-12.8761	0
-12.3734	0	-12.5372	0	-12.7486	0		-12.3734	749.985	-12.5372	743.546	-12.7486	736.748		-12.3734	0	-12.5372	0	-12.7486	0
-12.2458	0	-12.4734	0	-12.6848	0		-12.2458	750.736	-12.4734	743.919	-12.6848	737.119		-12.2458	0	-12.4734	0	-12.6848	0
-12.182	0	-12.3458	0	-12.5574	0		-12.182	751.11	-12.3458	744.661	-12.5574	737.855		-12.182	0	-12.3458	0	-12.5574	0
-12.0544	0	-12.2821	0	-12.4937	0		-12.0544	751.851	-12.2821	745.03	-12.4937	738.221		-12.0544	0	-12.2821	0	-12.4937	0
-11.9906	0	-12.1546	0	-12.3663	0		-11.9906	752.221	-12.1546	745.763	-12.3663	738.949		-11.9906	0	-12.1546	0	-12.3663	0
-11.8631	0	-12.0909	0	-12.2389	0		-11.8631	752.953	-12.0909	746.127	-12.2389	739.67		-11.8631	0	-12.0909	0	-12.2389	0
-11.7994	0	-11.9635	0	-12.1753	0		-11.7994	753.318	-11.9635	746.85	-12.1753	740.029		-11.7994	0	-11.9635	0	-12.1753	0
-11.672	0	-11.8998	0	-12.048	0		-11.672	754.041	-11.8998	747.21	-12.048	740.742		-11.672	0	-11.8998	0	-12.048	0
-11.5445	0	-11.7724	0	-11.9843	0		-11.5445	754.757	-11.7724	747.923	-11.9843	741.097		-11.5445	0	-11.7724	0	-11.9843	0
-11.4809	0	-11.6451	0	-11.8571	0		-11.4809	755.113	-11.6451	748.631	-11.8571	741.8		-11.4809	0	-11.6451	0	-11.8571	0
-11.3535	0	-11.5815	0	-11.7935	0		-11.3535	755.819	-11.5815	748.982	-11.7935	742.151		-11.3535	0	-11.5815	0	-11.7935	0
-11.2899	0	-11.4542	0	-11.6663	0		-11.2899	756.17	-11.4542	749.68	-11.6663	742.845		-11.2899	0	-11.4542	0	-11.6663	0
-11.1626	0	-11.3906	0	-11.5392	0		-11.1626	756.866	-11.3906	750.027	-11.5392	743.534		-11.1626	0	-11.3906	0	-11.5392	0
-11.099	0	-11.2634	0	-11.4756	0		-11.099	757.212	-11.2634	750.715	-11.4756	743.876		-11.099	0	-11.2634	0	-11.4756	0
-10.9717	0	-11.1998	0	-11.3485	0		-10.9717	757.897	-11.1998	751.057	-11.3485	744.556		-10.9717	0	-11.1998	0	-11.3485	0
-10.8445	0	-11.0727	0	-11.285	0		-10.8445	758.576	-11.0727	751.735	-11.285	744.893		-10.8445	0	-11.0727	0	-11.285	0
-10.781	0	-10.9456	0	-11.158	0		-10.781	758.913	-10.9456	752.406	-11.158	745.562		-10.781	0	-10.9456	0	-11.158	0
-10.6538	0	-10.882	0	-11.0945	0		-10.6538	759.581	-10.882	752.74	-11.0945	745.895		-10.6538	0	-10.882	0	-11.0945	0
-10.5903	0	-10.755	0	-10.9675	0		-10.5903	759.913	-10.755	753.401	-10.9675	746.553		-10.5903	0	-10.755	0	-10.9675	0
-10.4632	0	-10.6915	0	-10.8406	0		-10.4632	760.57	-10.6915	753.729	-10.8406	747.206		-10.4632	0	-10.6915	0	-10.8406	0
-10.3997	0	-10.5645	0	-10.7771	0		-10.3997	760.897	-10.5645	754.38	-10.7771	747.529		-10.3997	0	-10.5645	0	-10.7771	0
-10.2727	0	-10.4375	0	-10.6502	0		-10.2727	761.543	-10.4375	755.023	-10.6502	748.171		-10.2727	0	-10.4375	0	-10.6502	0
-10.1457	0	-10.3741	0	-10.5868	0		-10.1457	762.184	-10.3741	755.342	-10.5868	748.49		-10.1457	0	-10.3741	0	-10.5868	0
-10.0822	0	-10.2471	0	-10.46	0		-10.0822	762.502	-10.2471	755.974	-10.46	749.122		-10.0822	0	-10.2471	0	-10.46	0
-9.95524	0	-10.1837	0	-10.3966	0		-9.95524	763.131	-10.1837	756.288	-10.3966	749.436		-9.95524	0	-10.1837	0	-10.3966	0
-9.89179	0	-10.0569	0	-10.2698	0		-9.89179	763.443	-10.0569	756.912	-10.2698	750.057		-9.89179	0	-10.0569	0	-10.2698	0
-9.7649	0	-9.99343	0	-10.1431	0		-9.7649	764.059	-9.99343	757.221	-10.1431	750.673		-9.7649	0	-9.99343	0	-10.1431	0
-9.63804	0	-9.86663	0	-10.0797	0		-9.63804	764.668	-9.86663	757.832	-10.0797	750.978		-9.63804	0	-9.86663	0	-10.0797	0
-9.57462	0	-9.73986	0	-9.95304	0		-9.57462	764.969	-9.73986	758.435	-9.95304	751.583		-9.57462	0	-9.73986	0	-9.95304	0
-9.44782	0	-9.67648	0	-9.88971	0		-9.44782	765.566	-9.67648	758.734	-9.88971	751.883		-9.44782	0	-9.67648	0	-9.88971	0
-9.38442	0	-9.54976	0	-9.76307	0		-9.38442	765.862	-9.54976	759.326	-9.76307	752.476		-9.38442	0	-9.54976	0	-9.76307	0
-9.25766	0	-9.48641	0	-9.69976	0		-9.25766	766.446	-9.48641	759.619	-9.69976	752.77		-9.25766	0	-9.48641	0	-9.69976	0
-9.19429	0	-9.35973	0	-9.57317	0		-9.19429	766.735	-9.35973	760.199	-9.57317	753.352		-9.19429	0	-9.35973	0	-9.57317	0
-9.06757	0	-9.2964	0	-9.44661	0		-9.06757	767.307	-9.2964	760.487	-9.44661	753.925		-9.06757	0	-9.2964	0	-9.44661	0
-8.94088	0	-9.16977	0	-9.38334	0		-8.94088	767.87	-9.16977	761.054	-9.38334	754.21		-8.94088	0	-9.16977	0	-9.38334	0
-8.87755	0	-9.04316	0	-9.25682	0		-8.87755	768.149	-9.04316	761.614	-9.25682	754.771		-8.87755	0	-9.04316	0	-9.25682	0
-8.7509	0	-8.97987	0	-9.19358	0		-8.7509	768.7	-8.97987	761.891	-9.19358	755.05		-8.7509	0	-8.97987	0	-9.19358	0
-8.68759	0	-8.85331	0	-9.0671	0		-8.68759	768.973	-8.85331	762.438	-9.0671	755.599		-8.68759	0	-8.85331	0	-9.0671	0
-8.56098	0	-8.79004	0	-8.94066	0		-8.56098	769.51	-8.79004	762.709	-8.94066	756.141		-8.56098	0	-8.79004	0	-8.94066	0
-8.49769	0	-8.66352	0	-8.87745	0		-8.49769	769.777	-8.66352	763.243	-8.87745	756.409		-8.49769	0	-8.66352	0	-8.87745	0
-8.37113	0	-8.53702	0	-8.75104	0		-8.37113	770.301	-8.53702	763.769	-8.75104	756.938		-8.37113	0	-8.53702	0	-8.75104	0
-8.24459	0	-8.47379	0	-8.68785	0		-8.24459	770.817	-8.47379	764.029	-8.68785	757.2		-8.24459	0	-8.47379	0	-8.68785	0
-8.18133	0	-8.34733	0	-8.56149	0		-8.18133	771.072	-8.34733	764.542	-8.56149	757.717		-8.18133	0	-8.34733	0	-8.56149	0
-8.05483	0	-8.28412	0	-8.49832	0		-8.05483	771.574	-8.28412	764.795	-8.49832	757.973		-8.05483	0	-8.28412	0	-8.49832	0
-7.99159	0	-8.1577	0	-8.372	0		-7.99159	771.823	-8.1577	765.295	-8.372	758.477		-7.99159	0	-8.1577	0	-8.372	0
-7.86513	0	-8.0945	0	-8.2457	0		-7.86513	772.311	-8.0945	765.542	-8.2457	758.974		-7.86513	0	-8.0945	0	-8.2457	0
-7.73869	0	-7.96813	0	-8.18256	0		-7.73869	772.791	-7.96813	766.029	-8.18256	759.219		-7.73869	0	-7.96813	0	-8.18256	0
-7.67549	0	-7.84177	0	-8.0563	0		-7.67549	773.027	-7.84177	766.507	-8.0563	759.702		-7.67549	0	-7.84177	0	-8.0563	0
-7.54908	0	-7.7786	0	-7.99318	0		-7.54908	773.493	-7.7786	766.742	-7.99318	759.941		-7.54908	0	-7.7786	0	-7.99318	0
-7.48589	0	-7.65229	0	-7.86695	0		-7.48589	773.722	-7.65229	767.207	-7.86695	760.412		-7.48589	0	-7.65229	0	-7.86695	0
-7.35953	0	-7.58914	0	-7.74075	0		-7.35953	774.174	-7.58914	767.436	-7.74075	760.873		-7.35953	0	-7.58914	0	-7.74075	0
-7.29635	0	-7.46285	0	-7.67766	0		-7.29635	774.397	-7.46285	767.887	-7.67766	761.101		-7.29635	0	-7.46285	0	-7.67766	0
-7.17002	0	-7.39972	0	-7.5515	0		-7.17002	774.834	-7.39972	768.11	-7.5515	761.549		-7.17002	0	-7.39972	0	-7.5515	0
-7.0437	0	-7.27347	0	-7.48842	0		-7.0437	775.262	-7.27347	768.546	-7.48842	761.771		-7.0437	0	-7.27347	0	-7.48842	0
-6.98055	0	-7.14724	0	-7.36229	0		-6.98055	775.473	-7.14724	768.974	-7.36229	762.205		-6.98055	0	-7.14724	0	-7.36229	0
-6.85427	0	-7.08413	0	-7.29923	0		-6.85427	775.886	-7.08413	769.185	-7.29923	762.42		-6.85427	0	-7.08413	0	-7.29923	0
-6.79113	0	-6.95793	0	-7.17313	0		-6.79113	776.09	-6.95793	769.599	-7.17313	762.841		-6.79113	0	-6.95793	0	-7.17313	0
-6.66488	0	-6.89484	0	-7.04705	0		-6.66488	776.489	-6.89484	769.803	-7.04705	763.253		-6.66488	0	-6.89484	0	-7.04705	0
-6.53864	0	-6.76867	0	-6.98402	0		-6.53864	776.878	-6.76867	770.202	-6.98402	763.456		-6.53864	0	-6.76867	0	-6.98402	0
-6.47552	0	-6.64252	0	-6.85797	0		-6.47552	777.07	-6.64252	770.592	-6.85797	763.854		-6.47552	0	-6.64252	0	-6.85797	0
-6.34931	0	-6.57946	0	-6.79495	0		-6.34931	777.444	-6.57946	770.784	-6.79495	764.05		-6.34931	0	-6.57946	0	-6.79495	0
-6.28621	0	-6.45333	0	-6.66893	0		-6.28621	777.629	-6.45333	771.159	-6.66893	764.434		-6.28621	0	-6.45333	0	-6.66893	0
-6.16002	0	-6.39028	0	-6.54292	0		-6.16002	777.988	-6.39028	771.344	-6.54292	764.809		-6.16002	0	-6.39028	0	-6.54292	0
-6.09692	0	-6.26418	0	-6.47993	0		-6.09692	778.165	-6.26418	771.704	-6.47993	764.993		-6.09692	0	-6.26418	0	-6.47993	0
-6	0	-6.1381	0	-6.35394	0		-6	778.431	-6.1381	772.056	-6.35394	765.354		-6	0	-6.1381	0	-6.35394	0
-5.87384	0	-6.07506	0	-6.29096	0		-5.87384	778.767	-6.07506	772.228	-6.29096	765.531		-5.87384	0	-6.07506	0	-6.29096	0
-5.74769	2.69626e-18	-6	0	-6.165	0		-5.74769	779.094	-6	772.43	-6.165	765.878		-5.74769	3.10329e-21	-6	0	-6.165	0
-5.68463	1.3157e-17	-5.87395	0	-6.03905	0		-5.68463	779.253	-5.87395	772.76	-6.03905	766.215		-5.68463	1.66513e-20	-5.87395	0	-6.03905	0
-5.58683	1.76859e-16	-5.74791	1.17948e-18	-5.93703	0		-5.58683	779.487	-5.74791	773.08	-5.93703	766.481		-5.58683	7.06059e-19	-5.74791	1.27562e-21	-5.93703	0
-5.48259	1.98982e-15	-5.6849	5.98218e-18	-5.87407	0		-5.48259	779.691	-5.6849	773.237	-5.87407	766.642		-5.48259	1.17093e-17	-5.6849	7.17924e-21	-5.87407	0
-5.38626	8.63842e-15	-5.5724	1.0335e-16	-5.74816	4.62352e-19		-5.38626	779.834	-5.5724	773.505	-5.74816	766.957		-5.38626	5.7188e-17	-5.5724	1.98705e-19	-5.74816	4.72257e-22
-5.28908	2.83759e-14	-5.47835	8.86877e-16	-5.6852	2.91057e-18		-5.28908	779.928	-5.47835	773.698	-5.6852	767.111		-5.28908	1.83839e-16	-5.47835	3.53843e-18	-5.6852	2.9012e-21
-5.19066	8.01165e-14	-5.3888	3.43562e-15	-5.56021	2.90642e-17		-5.19066	779.968	-5.3888	773.848	-5.56021	767.406		-5.19066	4.81735e-16	-5.3888	1.65899e-17	-5.56021	3.2307e-20
-5.09384	1.91357e-13	-5.29584	1.07216e-14	-5.47597	2.40833e-16		-5.09384	779.785	-5.29584	773.965	-5.47597	767.589		-5.09384	1.03899e-15	-5.29584	5.44034e-17	-5.47597	6.61497e-19
-4.99533	4.01703e-13	-5.19913	2.93927e-14	-5.39109	9.54272e-16		-4.99533	779.504	-5.19913	774.04	-5.39109	767.747		-4.99533	1.97671e-15	-5.19913	1.45244e-16	-5.39109	3.53943e-18
-4.89538	7.85579e-13	-5.09966	7.28858e-14	-5.2808	3.89831e-15		-4.89538	779.191	-5.09966	774.069	-5.2808	767.913		-4.89538	3.61947e-15	-5.09966	3.3783e-16	-5.2808	1.7031e-17
-4.79257	1.51897e-12	-4.98867	1.74673e-13	-5.18738	1.07464e-14		-4.79257	778.846	-4.98867	773.887	-5.18738	768.013		-4.79257	6.62449e-15	-4.98867	7.36942e-16	-5.18738	4.58328e-17
-4.69517	2.80486e-12	-4.89899	3.19202e-13	-5.08836	2.70899e-14		-4.69517	778.494	-4.89899	773.634	-5.08836	768.076		-4.69517	1.15974e-14	-4.89899	1.24564e-15	-5.08836	1.0901e-16
-4.5927	5.34242e-12	-4.79504	5.98882e-13	-4.99933	5.68519e-14		-4.5927	778.104	-4.79504	773.308	-4.99933	768.098		-4.5927	2.07181e-14	-4.79504	2.1922e-15	-4.99933	2.13077e-16
-4.49717	9.76003e-12	-4.69829	1.03639e-12	-4.89203	1.24614e-13		-4.49717	777.733	-4.69829	772.987	-4.89203	768.07		-4.49717	3.51854e-14	-4.69829	3.62654e-15	-4.89203	4.28728e-16
-4.39254	1.90584e-11	-4.59675	1.81305e-12	-4.79614	2.31316e-13		-4.39254	777.354	-4.59675	772.629	-4.79614	767.829		-4.39254	6.24032e-14	-4.59675	6.06865e-15	-4.79614	7.38055e-16
-4.29186	3.69425e-11	-4.49915	3.07316e-12	-4.69466	4.10914e-13		-4.29186	777.061	-4.49915	772.269	-4.69466	767.52		-4.29186	1.08174e-13	-4.49915	9.83277e-15	-4.69466	1.22078e-15
-4.19063	7.39182e-11	-4.39567	5.35247e-12	-4.59983	6.71213e-13		-4.19063	776.975	-4.39567	771.866	-4.59983	767.215		-4.19063	1.88969e-13	-4.39567	1.62058e-14	-4.59983	1.89736e-15
-4.0995	1.42274e-10	-4.29785	9.02898e-12	-4.49983	1.0925e-12		-4.0995	776.901	-4.29785	771.488	-4.49983	766.873		-4.0995	3.14316e-13	-4.29785	2.57166e-14	-4.49983	2.95474e-15
-3.98427	3.43201e-10	-4.19051	1.60198e-11	-4.39524	1.78421e-12		-3.98427	776.826	-4.19051	771.105	-4.39524	766.506		-3.98427	6.02033e-13	-4.19051	4.23112e-14	-4.39524	4.62634e-15
-3.88217	8.01041e-10	-4.08886	2.76652e-11	-4.29404	2.83618e-12		-3.88217	776.775	-4.08886	770.797	-4.29404	766.141		-3.88217	1.08329e-12	-4.08886	6.74408e-14	-4.29404	7.05795e-15
-3.79535	1.74421e-09	-3.9897	4.76765e-11	-4.19513	4.42829e-12		-3.79535	776.742	-3.9897	770.698	-4.19513	765.762		-3.79535	1.80927e-12	-3.9897	1.06311e-13	-4.19513	1.05428e-14
-3.681	5.29112e-09	-3.88094	8.82905e-11	-4.09469	6.93293e-12		-3.681	776.715	-3.88094	770.593	-4.09469	765.377		-3.681	3.63811e-12	-3.88094	1.76178e-13	-4.09469	1.57275e-14
-3.5868	1.42327e-08	-3.78208	1.58415e-10	-3.99737	1.06926e-11		-3.5868	776.705	-3.78208	770.511	-3.99737	765.028		-3.5868	6.66279e-12	-3.78208	2.80421e-13	-3.99737	2.30767e-14
-3.48963	4.17391e-08	-3.69883	2.65835e-10	-3.89007	1.72375e-11		-3.48963	776.698	-3.69883	770.45	-3.89007	764.664		-3.48963	1.36146e-11	-3.69883	4.17479e-13	-3.89007	3.50368e-14
-3.38643	1.36788e-07	-3.58928	5.48018e-10	-3.78992	2.69635e-11		-3.38643	776.693	-3.58928	770.383	-3.78992	764.459		-3.38643	4.44672e-11	-3.58928	7.13347e-13	-3.78992	5.15706e-14
-3.27673	4.9847e-07	-3.49804	1.04891e-09	-3.69823	4.08422e-11		-3.27673	776.692	-3.49804	770.34	-3.69823	764.362		-3.27673	3.84535e-10	-3.49804	1.12598e-12	-3.69823	7.35127e-14
-3.2	1.2494e-06	-3.38135	2.57418e-09	-3.5845	6.92654e-11		-3.2	776.694	-3.38135	770.297	-3.5845	764.236		-3.2	2.24174e-09	-3.38135	2.05093e-12	-3.5845	1.14603e-13
-3.07491	5.89333e-06	-3.28286	5.86303e-09	-3.48128	1.13596e-10		-3.07491	776.696	-3.28286	770.269	-3.48128	764.131		-3.07491	3.68523e-08	-3.28286	3.45503e-12	-3.48128	1.72453e-13
-2.98191	1.97704e-05	-3.17926	1.47309e-08	-3.39433	1.74873e-10		-2.98191	776.7	-3.17926	770.244	-3.39433	764.05		-2.98191	2.36934e-07	-3.17926	6.14662e-12	-3.39433	2.44482e-13
-2.87077	8.68219e-05	-3.09795	3.15222e-08	-3.28082	3.14838e-10		-2.87077	776.712	-3.09795	770.226	-3.28082	763.957		-2.87077	1.66885e-06	-3.09795	1.01804e-11	-3.28082	3.88396e-13
-2.78729	0.000258969	-2.98476	9.46369e-08	-3.18544	5.30184e-10		-2.78729	776.735	-2.98476	770.201	-3.18544	763.89		-2.78729	6.04959e-06	-2.98476	2.75354e-11	-3.18544	5.77259e-13
-2.67393	0.00108	-2.88206	2.63964e-07	-3.08618	9.4102e-10		-2.67393	776.812	-2.88206	770.178	-3.08618	763.83		-2.67393	2.84576e-05	-2.88206	1.32397e-10	-3.08618	8.77626e-13
-2.5961	0.00277	-2.79545	6.38804e-07	-2.98413	1.76458e-09		-2.5961	776.933	-2.79545	770.157	-2.98413	763.776		-2.5961	7.51679e-05	-2.79545	7.52072e-10	-2.98413	1.35977e-12
-2.47882	0.01116	-2.67564	2.24097e-06	-2.87814	3.56818e-09		-2.47882	777.35	-2.67564	770.126	-2.87814	763.723		-2.47882	0.00032999	-2.67564	8.79303e-09	-2.87814	2.16465e-12
-2.39126	0.02863	-2.59304	5.53741e-06	-2.79486	6.44181e-09		-2.39126	778.023	-2.59304	770.104	-2.79486	763.684		-2.39126	0.00108	-2.59304	4.28486e-08	-2.79486	3.15054e-12
-2.27099	0.07522	-2.48358	1.94306e-05	-2.69343	1.38376e-08		-2.27099	779.915	-2.48358	770.072	-2.69343	763.636		-2.27099	0.00474	-2.48358	2.85305e-07	-2.69343	5.09317e-12
-2.17745	0.10915	-2.3867	5.99891e-05	-2.58809	3.21697e-08		-2.17745	782.372	-2.3867	770.045	-2.58809	763.585		-2.17745	0.01041	-2.3867	1.24256e-06	-2.58809	9.14722e-12
-2.07813	0.12648	-2.28844	0.000183674	-2.49032	7.28917e-08		-2.07813	785.362	-2.28844	770.023	-2.49032	763.535		-2.07813	0.01718	-2.28844	4.67903e-06	-2.49032	2.06557e-11
-1.97062	0.13464	-2.18257	0.000579642	-2.37596	1.94844e-07		-1.97062	788.706	-2.18257	770.019	-2.37596	763.473		-1.97062	0.02447	-2.18257	1.66293e-05	-2.37596	1.03517e-10
-1.89297	0.13851	-2.09488	0.00144	-2.2789	4.5533e-07		-1.89297	791.129	-2.09488	770.049	-2.2789	763.417		-1.89297	0.02959	-2.09488	4.30896e-05	-2.2789	5.90419e-10
-1.76737	0.146	-1.96718	0.00522	-2.18791	1.0253e-06		-1.76737	795.301	-1.96718	770.217	-2.18791	763.36		-1.76737	0.03822	-1.96718	0.000158546	-2.18791	3.09942e-09
-1.67879	0.14532	-1.89813	0.01033	-2.09176	2.49324e-06		-1.67879	798.232	-1.89813	770.424	-2.09176	763.295		-1.67879	0.04412	-1.89813	0.000328029	-2.09176	1.62726e-08
-1.58649	0.14103	-1.78652	0.02899	-1.98861	6.75492e-06		-1.58649	800.653	-1.78652	771.082	-1.98861	763.221		-1.58649	0.04897	-1.78652	0.00116	-1.98861	8.20394e-08
-1.48533	0.13769	-1.66526	0.07011	-1.87806	2.03677e-05		-1.48533	802.724	-1.66526	772.588	-1.87806	763.138		-1.48533	0.05311	-1.66526	0.00434	-1.87806	3.85101e-07
-1.38065	0.13732	-1.57821	0.10275	-1.79009	4.88999e-05		-1.38065	804.369	-1.57821	774.376	-1.79009	763.071		-1.38065	0.05644	-1.57821	0.00886	-1.79009	1.15747e-06
-1.27508	0.13999	-1.48595	0.12755	-1.69666	0.000120564		-1.27508	805.832	-1.48595	776.778	-1.69666	763.001		-1.27508	0.05939	-1.48595	0.01496	-1.69666	3.33336e-06
-1.17196	0.14471	-1.38846	0.14399	-1.5992	0.000296071		-1.17196	807.255	-1.38846	779.695	-1.5992	762.934		-1.17196	0.06218	-1.38846	0.02218	-1.5992	9.05866e-06
-1.07715	0.15112	-1.29886	0.15343	-1.49706	0.000724703		-1.07715	808.687	-1.29886	782.565	-1.49706	762.879		-1.07715	0.06481	-1.29886	0.02913	-1.49706	2.35362e-05
-0.98435	0.162	-1.176	0.16162	-1.38296	0.00189		-0.98435	810.279	-1.176	786.523	-1.38296	762.854		-0.98435	0.06747	-1.176	0.03845	-1.38296	6.26715e-05
-0.89455	0.18949	-1.06473	0.16899	-1.26134	0.00508		-0.89455	812.201	-1.06473	790.138	-1.26134	762.918		-0.89455	0.07044	-1.06473	0.04682	-1.26134	0.000169511
-0.76071	0.30686	-0.98727	0.17258	-1.18822	0.00915		-0.76071	816.265	-0.98727	792.689	-1.18822	763.039		-0.76071	0.07693	-0.98727	0.05266	-1.18822	0.000313961
-0.67663	0.45523	-0.86289	0.17318	-1.07931	0.02124		-0.67663	819.723	-0.86289	796.333	-1.07931	763.412		-0.67663	0.08327	-0.86289	0.06109	-1.07931	0.000844211
-0.59377	0.65504	-0.77602	0.17255	-0.97186	0.04483		-0.59377	823.574	-0.77602	798.238	-0.97186	764.159		-0.59377	0.0917	-0.77602	0.06565	-0.97186	0.00234
-0.45736	1.00605	-0.69082	0.17437	-0.86706	0.07947		-0.45736	830.554	-0.69082	799.803	-0.86706	765.484		-0.45736	0.11106	-0.69082	0.06948	-0.86706	0.00575
-0.35795	1.19706	-0.56239	0.1805	-0.7939	0.104		-0.35795	836.488	-0.56239	801.901	-0.7939	766.831		-0.35795	0.13324	-0.56239	0.07463	-0.7939	0.00948
-0.26017	1.28299	-0.47145	0.18623	-0.68036	0.1341		-0.26017	843.557	-0.47145	803.345	-0.68036	769.43		-0.26017	0.16362	-0.47145	0.07808	-0.68036	0.01673
-0.16807	1.29181	-0.37757	0.19465	-0.56802	0.15387		-0.16807	851.665	-0.37757	804.881	-0.56802	772.429		-0.16807	0.19182	-0.37757	0.08156	-0.56802	0.02498
-0.0774	1.27603	-0.28179	0.21025	-0.49442	0.16228		-0.0774	860.891	-0.28179	806.652	-0.49442	774.502		-0.0774	0.21112	-0.28179	0.08525	-0.49442	0.03058
0.00388	1.26447	-0.18458	0.25157	-0.38303	0.17245		0.00388	869.974	-0.18458	808.899	-0.38303	777.793		0.00388	0.21886	-0.18458	0.08967	-0.38303	0.03928
0.13002	1.25155	-0.08299	0.34663	-0.26393	0.17991		0.13002	885.024	-0.08299	811.859	-0.26393	781.557		0.13002	0.22006	-0.08299	0.09568	-0.26393	0.04897
0.21865	1.24013	0.02305	0.51537	-0.17575	0.18303		0.21865	896.034	0.02305	815.647	-0.17575	784.3		0.21865	0.21589	0.02305	0.10414	-0.17575	0.05593
0.31904	1.23779	0.13371	0.7604	-0.07717	0.18667		0.31904	909.033	0.13371	820.263	-0.07717	787.149		0.31904	0.21635	0.13371	0.11596	-0.07717	0.06323
0.4275	1.22577	0.24272	1.03416	0.02595	0.19172		0.4275	923.395	0.24272	825.357	0.02595	789.74		0.4275	0.21478	0.24272	0.1312	0.02595	0.07004
0.51256	1.22407	0.34851	1.27633	0.13159	0.20149		0.51256	935.226	0.34851	830.87	0.13159	792.117		0.51256	0.21545	0.34851	0.15075	0.13159	0.07655
0.63779	1.23331	0.40017	1.37162	0.23929	0.21228		0.63779	953.358	0.40017	833.842	0.23929	794.433		0.63779	0.21436	0.40017	0.16341	0.23929	0.08304
0.72143	1.24539	0.50093	1.5116	0.34892	0.22213		0.72143	965.885	0.50093	840.354	0.34892	796.641		0.72143	0.21511	0.50093	0.19442	0.34892	0.08927
0.80552	1.26156	0.64188	1.63381	0.40474	0.22746		0.80552	978.947	0.64188	851.244	0.40474	797.729		0.80552	0.21512	0.64188	0.23148	0.40474	0.09233
0.92854	1.29488	0.73143	1.68177	0.51784	0.23897		0.92854	998.955	0.73143	859.024	0.51784	799.874		0.92854	0.21738	0.73143	0.2482	0.51784	0.09824
1.00171	1.32632	0.81651	1.71014	0.63566	0.26097		1.00171	1011.75	0.81651	866.99	0.63566	802.177		1.00171	0.2236	0.81651	0.26213	0.63566	0.10425
1.10707	1.37863	0.90143	1.72258	0.75863	0.32435		1.10707	1031.09	0.90143	875.509	0.75863	805.046		1.10707	0.23172	0.90143	0.27404	0.75863	0.11134
1.20163	1.43124	1.03271	1.71737	0.81901	0.38307		1.20163	1049.23	1.03271	889.828	0.81901	806.704		1.20163	0.24156	1.03271	0.28849	0.81901	0.11552
1.30952	1.47341	1.11113	1.70908	0.93278	0.54662		1.30952	1069.57	1.11113	899.152	0.93278	810.21		1.30952	0.24556	1.11113	0.29396	0.93278	0.12498
1.40076	1.51798	1.23866	1.68533	1.04609	0.75832		1.40076	1087.14	1.23866	914.801	1.04609	814.087		1.40076	0.25148	1.23866	0.29071	1.04609	0.13662
1.51104	1.57384	1.32472	1.67101	1.10127	0.86886		1.51104	1108.53	1.32472	925.756	1.10127	816.103		1.51104	0.25616	1.32472	0.28994	1.10127	0.14313
1.60694	1.62415	1.41051	1.6588	1.20886	1.08517		1.60694	1127.43	1.41051	937.047	1.20886	820.314		1.60694	0.26064	1.41051	0.28915	1.20886	0.15763
1.70151	1.67296	1.53921	1.6435	1.31669	1.29378		1.70151	1146.36	1.53921	954.705	1.31669	825.031		1.70151	0.26262	1.53921	0.28721	1.31669	0.17551
1.80623	1.73213	1.62464	1.63478	1.42047	1.47232		1.80623	1167.51	1.62464	966.92	1.42047	830.117		1.80623	0.26265	1.62464	0.28615	1.42047	0.19756
1.90363	1.79735	1.71028	1.62765	1.5203	1.62317		1.90363	1188.35	1.71028	979.577	1.5203	835.637		1.90363	0.26713	1.71028	0.28388	1.5203	0.22334
2.01168	1.86799	1.83653	1.62756	1.61662	1.75638		2.01168	1211.63	1.83653	999.03	1.61662	841.607		2.01168	0.26701	1.83653	0.28389	1.61662	0.24893
2.10158	1.92317	1.91886	1.63019	1.71219	1.88092		2.10158	1231.21	1.91886	1012.27	1.71219	848.124		2.10158	0.2665	1.91886	0.28308	1.71219	0.2709
2.21546	2.0012	2.00107	1.63622	1.80706	1.99747		2.21546	1256.28	2.00107	1025.99	1.80706	855.063		2.21546	0.26779	2.00107	0.28378	1.80706	0.28815
2.31307	2.07627	2.12511	1.64988	1.94468	2.13908		2.31307	1277.73	2.12511	1047.64	1.94468	865.812		2.31307	0.26215	2.12511	0.28397	1.94468	0.3091
2.40297	2.13954	2.23173	1.67589	2.03429	2.20183		2.40297	1298.34	2.23173	1067.64	2.03429	873.286		2.40297	0.26517	2.23173	0.28864	2.03429	0.32355
2.50786	2.2174	2.30555	1.68836	2.12226	2.24326		2.50786	1322.3	2.30555	1081.78	2.12226	881.078		2.50786	0.26228	2.30555	0.28965	2.12226	0.33971
2.6088	2.29152	2.41184	1.7172	2.21022	2.26524		2.6088	1344.71	2.41184	1103.6	2.21022	889.393		2.6088	0.25372	2.41184	0.29551	2.21022	0.35431
2.70453	2.36927	2.50869	1.71959	2.34177	2.26877		2.70453	1367.52	2.50869	1123.11	2.34177	902.833		2.70453	0.25124	2.50869	0.29546	2.34177	0.37183
2.80547	2.46696	2.61499	1.72542	2.42946	2.25689		2.80547	1391.9	2.61499	1145.5	2.42946	912.453		2.80547	0.2491	2.61499	0.29409	2.42946	0.37985
2.9012	2.55488	2.71505	1.74493	2.51735	2.2392		2.9012	1415.12	2.71505	1166.87	2.51735	922.595		2.9012	0.24476	2.71505	0.29466	2.51735	0.385
3.02321	2.7158	2.82941	1.73824	2.60488	2.22291		3.02321	1445.94	2.82941	1190.75	2.60488	933.141		3.02321	0.23649	2.82941	0.28649	2.60488	0.38717
3.11461	2.8219	2.90855	1.74734	2.73568	2.20325		3.11461	1471.7	2.90855	1208.04	2.73568	949.63		3.11461	0.2402	2.90855	0.28427	2.73568	0.38689
3.20601	2.96868	3.03727	1.75317	2.82237	2.19441		3.20601	1498	3.03727	1237.09	2.82237	960.949		3.20601	0.23714	3.03727	0.28075	2.82237	0.38541
3.31074	3.13985	3.11476	1.78664	2.90924	2.18635		3.31074	1530.1	3.11476	1255.79	2.90924	972.551		3.31074	0.23835	3.11476	0.2852	2.90924	0.38215
3.40214	3.31718	3.21767	1.79223	3.03897	2.17264		3.40214	1558.79	3.21767	1279.35	3.03897	990.471		3.40214	0.23444	3.21767	0.28419	3.03897	0.37933
3.51019	3.55869	3.31142	1.78387	3.12466	2.15945		3.51019	1596.03	3.31142	1299.86	3.12466	1002.72		3.51019	0.2317	3.31142	0.27727	3.12466	0.37764
3.60742	3.76457	3.4222	1.7807	3.21036	2.14418		3.60742	1630.51	3.4222	1323.82	3.21036	1015.3		3.60742	0.2325	3.4222	0.26948	3.21036	0.37614
3.70199	3.9571	3.51546	1.81788	3.33829	2.1165		3.70199	1663.61	3.51546	1346.8	3.33829	1034.86		3.70199	0.22622	3.51546	0.27515	3.33829	0.37244
3.80671	4.1998	3.61755	1.81376	3.42279	2.09712		3.80671	1701.91	3.61755	1370.31	3.42279	1048.19		3.80671	0.22176	3.61755	0.27106	3.42279	0.36797
3.90727	4.39987	3.70853	1.8137	3.5057	2.08178		3.90727	1737.09	3.70853	1391.31	3.5057	1061.64		3.90727	0.2137	3.70853	0.26991	3.5057	0.36518
4.006	4.6056	3.80658	1.8032	3.6304	2.05916		4.006	1772.94	3.80658	1413.85	3.6304	1082.32		4.006	0.2088	3.80658	0.26539	3.6304	0.36086
4.1019	4.78504	3.92005	1.79156	3.712	2.04556		4.1019	1806.44	3.92005	1440.01	3.712	1096.2		4.1019	0.20186	3.92005	0.25946	3.712	0.35781
4.20979	4.9858	4.01103	1.80799	3.83497	2.02585		4.20979	1843.62	4.01103	1462.99	3.83497	1117.65		4.20979	0.19435	4.01103	0.2582	3.83497	0.35428
4.30688	5.1504	4.11292	1.81115	3.91662	2.01519		4.30688	1876.15	4.11292	1488.83	3.91662	1132.15		4.30688	0.18688	4.11292	0.25732	3.91662	0.34953
4.40998	5.32889	4.21098	1.8048	4.03835	2.00538		4.40998	1909.93	4.21098	1514.26	4.03835	1154.26		4.40998	0.1772	4.21098	0.25022	4.03835	0.346
4.50707	5.46076	4.31307	1.82484	4.11853	1.99938		4.50707	1939.97	4.31307	1543.19	4.11853	1169.17		4.50707	0.16934	4.31307	0.24768	4.11853	0.34485
4.60883	5.60769	4.41113	1.85632	4.23078	1.99577		4.60883	1970.92	4.41113	1572.49	4.23078	1190.9		4.60883	0.16249	4.41113	0.24744	4.23078	0.34265
4.70846	5.72842	4.52212	1.85698	4.30331	1.98612		4.70846	1998.79	4.52212	1605.94	4.30331	1205.05		4.70846	0.15353	4.52212	0.2402	4.30331	0.34084
4.80076	5.84794	4.62447	1.88402	4.42295	1.96056		4.80076	2024.49	4.62447	1638.73	4.42295	1228.19		4.80076	0.15151	4.62447	0.23287	4.42295	0.33421
4.90252	5.9607	4.71019	1.91316	4.50247	1.94169		4.90252	2050.18	4.71019	1668.25	4.50247	1244.2		4.90252	0.14263	4.71019	0.23188	4.50247	0.33117
5.00322	6.05818	4.81208	1.94808	4.63088	1.90367		5.00322	2074.9	4.81208	1703.79	4.63088	1270.55		5.00322	0.13658	4.81208	0.22836	4.63088	0.32511
5.10284	6.14966	4.90395	1.9484	4.70117	1.8873		5.10284	2097.67	4.90395	1735.03	4.70117	1285.32		5.10284	0.12859	4.90395	0.22239	4.70117	0.3214
5.20833	6.25558	5.00293	1.95943	4.82768	1.84521		5.20833	2121.79	5.00293	1769.75	4.82768	1311.1		5.20833	0.12734	5.00293	0.22023	4.82768	0.31356
5.30266	6.3251	5.10774	1.95385	4.92889	1.81331		5.30266	2140.43	5.10774	1804.54	4.92889	1331.6		5.30266	0.117	5.10774	0.21165	4.92889	0.30949
5.41308	6.41777	5.20918	1.9335	5.00781	1.77517		5.41308	2162.32	5.20918	1837.87	5.00781	1346.58		5.41308	0.11267	5.20918	0.2016	5.00781	0.29711
5.50165	6.47768	5.30351	1.92022	5.11884	1.7529		5.50165	2178.67	5.30351	1868.03	5.11884	1368.74		5.50165	0.11254	5.30351	0.1931	5.11884	0.2923
5.61087	6.54323	5.40236	1.90292	5.22963	1.71073		5.61087	2197.4	5.40236	1898.83	5.22963	1389.97		5.61087	0.10512	5.40236	0.18576	5.22963	0.282
5.70783	6.60098	5.50497	1.86866	5.30837	1.69311		5.70783	2213.53	5.50497	1928.46	5.30837	1405.32		5.70783	0.10343	5.50497	0.17366	5.30837	0.27878
5.80746	6.64213	5.60382	1.8461	5.42715	1.65976		5.80746	2228.45	5.60382	1956.58	5.42715	1428.69		5.80746	0.09745	5.60382	0.16507	5.42715	0.27032
5.90456	6.68324	5.70723	1.81502	5.50595	1.64081		5.90456	2242.16	5.70723	1984.05	5.50595	1444.29		5.90456	0.09352	5.70723	0.1544	5.50595	0.26715
6.01005	6.71707	5.80039	1.78209	5.61616	1.62365		6.01005	2256.16	5.80039	2007.47	5.61616	1466.73		6.01005	0.08991	5.80039	0.14643	5.61616	0.26307
6.10115	6.74402	5.90287	1.74611	5.71232	1.59324		6.10115	2267.38	5.90287	2031.55	5.71232	1485.44		6.10115	0.08646	5.90287	0.14085	5.71232	0.25876
6.20411	6.76802	6.01	1.70345	5.81478	1.57878		6.20411	2279.2	6.01	2055.57	5.81478	1506.71		6.20411	0.08372	6.01	0.13045	5.81478	0.25414
6.30853	6.7863	6.10782	1.67385	5.91069	1.56833		6.30853	2289.91	6.10782	2076.16	5.91069	1526.49		6.30853	0.07869	6.10782	0.12634	5.91069	0.25236
6.4031	6.79936	6.20214	1.63632	6.01258	1.5448		6.4031	2298.9	6.20214	2095.2	6.01258	1547.71		6.4031	0.07674	6.20214	0.11957	6.01258	0.24873
6.51099	6.80539	6.30928	1.60353	6.11447	1.52359		6.51099	2307.82	6.30928	2115.1	6.11447	1568.91		6.51099	0.07124	6.30928	0.11504	6.11447	0.24614
6.60822	6.80782	6.40606	1.56855	6.21668	1.49703		6.60822	2315.52	6.40606	2132.41	6.21668	1589.81		6.60822	0.0681	6.40606	0.10915	6.21668	0.23889
6.70278	6.79949	6.50026	1.53725	6.31259	1.49681		6.70278	2321.89	6.50026	2147.82	6.31259	1610.83		6.70278	0.06852	6.50026	0.10628	6.31259	0.23706
6.81067	6.78755	6.60636	1.49419	6.41423	1.48234		6.81067	2328.42	6.60636	2164.99	6.41423	1634.46		6.81067	0.06288	6.60636	0.1013	6.41423	0.23625
6.9064	6.77752	6.70511	1.45833	6.5048	1.46529		6.9064	2333.31	6.70511	2179.19	6.5048	1655.8		6.9064	0.05928	6.70511	0.09737	6.5048	0.23491
7.0167	6.75738	6.80396	1.41876	6.62415	1.41844		7.0167	2337.99	6.80396	2192.62	6.62415	1683.89		7.0167	0.05557	6.80396	0.09343	6.62415	0.22638
7.12206	6.74279	6.9054	1.3797	6.70224	1.41303		7.12206	2342.03	6.9054	2205.26	6.70224	1703.94		7.12206	0.05241	6.9054	0.089	6.70224	0.22758
7.20635	6.71855	7.00322	1.34329	6.81092	1.35608		7.20635	2345.13	7.00322	2217.52	6.81092	1728.81		7.20635	0.0522	7.00322	0.08437	6.81092	0.21315
7.30395	6.69012	7.10104	1.30134	6.9176	1.31878		7.30395	2347.66	7.10104	2227.81	6.9176	1752.94		7.30395	0.05007	7.10104	0.08017	6.9176	0.20601
7.42991	6.64792	7.20352	1.26374	7.00293	1.29235		7.42991	2349.94	7.20352	2238.63	7.00293	1772.78		7.42991	0.04592	7.20352	0.07631	7.00293	0.1986
7.51446	6.62375	7.3025	1.225	7.10437	1.26232		7.51446	2351.49	7.3025	2247.22	7.10437	1795.08		7.51446	0.04528	7.3025	0.07174	7.10437	0.19132
7.60551	6.59148	7.40136	1.18783	7.21104	1.22011		7.60551	2352.5	7.40136	2255.51	7.21104	1818.11		7.60551	0.04312	7.40136	0.0672	7.21104	0.18097
7.71672	6.55486	7.5028	1.14633	7.30523	1.18866		7.71672	2353.26	7.5028	2262.73	7.30523	1837.36		7.71672	0.04145	7.5028	0.06354	7.30523	0.17502
7.82475	6.51827	7.60295	1.10929	7.40506	1.15229		7.82475	2353.9	7.60295	2269.15	7.40506	1857.42		7.82475	0.03967	7.60295	0.06011	7.40506	0.16935
7.93458	6.47929	7.7018	1.07412	7.51664	1.10623		7.93458	2354.13	7.7018	2274.8	7.51664	1877.4		7.93458	0.03833	7.7018	0.05736	7.51664	0.1592
8.00463	6.45553	7.81243	1.02963	7.61083	1.08707		8.00463	2354.27	7.81243	2279.86	7.61083	1894.66		8.00463	0.0373	7.81243	0.05194	7.61083	0.15426
8.12169	6.41274	7.90704	0.99762	7.71388	1.05869		8.12169	2353.79	7.90704	2283.48	7.71388	1912.01		8.12169	0.03603	7.90704	0.04873	7.71388	0.14893
8.22384	6.37729	8.00312	0.97508	7.80807	1.02656		8.22384	2353.55	8.00312	2286.73	7.80807	1927.8		8.22384	0.0354	8.00312	0.04846	7.80807	0.14218
8.31971	6.34098	8.12321	0.93296	7.9021	1.00864		8.31971	2352.89	8.12321	2289.37	7.9021	1942.98		8.31971	0.03459	8.12321	0.04379	7.9021	0.13714
8.43809	6.30188	8.20893	0.91336	8.00354	0.96939		8.43809	2352.11	8.20893	2291.63	8.00354	1957.99		8.43809	0.03368	8.20893	0.04215	8.00354	0.12948
8.51651	6.27547	8.31992	0.87786	8.10804	0.95123		8.51651	2351.48	8.31992	2293.18	8.10804	1973.3		8.51651	0.03305	8.31992	0.03865	8.10804	0.12475
8.63424	6.23774	8.4016	0.85754	8.20223	0.93187		8.63424	2350.51	8.4016	2294.18	8.20223	1986.44		8.63424	0.03267	8.4016	0.03745	8.20223	0.12041
8.70414	6.21411	8.50395	0.82679	8.31655	0.91135		8.70414	2349.85	8.50395	2294.65	8.31655	2001.12		8.70414	0.03226	8.50395	0.03428	8.31655	0.1159
8.82296	6.17785	8.60604	0.80527	8.4138	0.89397		8.82296	2348.7	8.60604	2295.06	8.4138	2013.96		8.82296	0.03094	8.60604	0.033	8.4138	0.11306
8.9005	6.15389	8.70184	0.77939	8.5022	0.87732		8.9005	2347.92	8.70184	2294.63	8.5022	2025.21		8.9005	0.03121	8.70184	0.03165	8.5022	0.1091
9.0197	6.11624	8.8115	0.75792	8.61233	0.84604		9.0197	2346.56	8.8115	2294.16	8.61233	2037.47		9.0197	0.03011	8.8115	0.02875	8.61233	0.10306
9.13988	6.07849	8.9384	0.7358	8.70056	0.83344		9.13988	2345.11	8.9384	2293.41	8.70056	2047.11		9.13988	0.02948	8.9384	0.02796	8.70056	0.1001
9.22006	6.05414	9.01702	0.72222	8.802	0.80586		9.22006	2344.11	9.01702	2292.71	8.802	2056.99		9.22006	0.02868	9.01702	0.027	8.802	0.09541
9.33194	6.02079	9.11918	0.70869	8.90344	0.79086		9.33194	2342.71	9.11918	2291.8	8.90344	2067.03		9.33194	0.02856	9.11918	0.02663	8.90344	0.09226
9.41128	5.99803	9.22932	0.69129	9.00198	0.77148		9.41128	2341.7	9.22932	2290.54	9.00198	2075.77		9.41128	0.02772	9.22932	0.0252	9.00198	0.0901
9.53063	5.96262	9.30017	0.68122	9.11227	0.74612		9.53063	2340.04	9.30017	2289.66	9.11227	2084.6		9.53063	0.02721	9.30017	0.02452	9.11227	0.08639
9.61054	5.93899	9.40699	0.66663	9.20067	0.72766		9.61054	2338.92	9.40699	2288.45	9.20067	2091.4		9.61054	0.02678	9.40699	0.02483	9.20067	0.08207
9.73036	5.90435	9.52318	0.64501	9.30049	0.7084		9.73036	2337.2	9.52318	2286.67	9.30049	2098.75		9.73036	0.02612	9.52318	0.02227	9.30049	0.08105
9.80219	5.88352	9.60233	0.63422	9.40193	0.68065		9.80219	2336.21	9.60233	2285.43	9.40193	2105.14		9.80219	0.02611	9.60233	0.02192	9.40193	0.07532
9.92108	5.84912	9.73061	0.61825	9.50627	0.66379		9.92108	2334.31	9.73061	2283.34	9.50627	2111.8		9.92108	0.02537	9.73061	0.02072	9.50627	0.07262
10.0307	5.81828	9.80768	0.6102	9.60932	0.6434		10.0307	2332.69	9.80768	2282.2	9.60932	2117.37		10.0307	0.02519	9.80768	0.0204	9.60932	0.06986
10.1096	5.79581	9.91	0.59847	9.70335	0.62736		10.1096	2331.34	9.91	2280.37	9.70335	2122.25		10.1096	0.02344	9.91	0.01996	9.70335	0.06741
10.2281	5.76153	10.0123	0.58687	9.81029	0.60832		10.2281	2329.33	10.0123	2278.53	9.81029	2127.23		10.2281	0.02388	10.0123	0.01951	9.81029	0.06472
10.3068	5.73996	10.1147	0.57562	9.90754	0.59222		10.3068	2328.01	10.1147	2276.67	9.90754	2131.35		10.3068	0.02324	10.1147	0.0189	9.90754	0.06252
10.4248	5.70628	10.2079	0.56466	10.0088	0.57508		10.4248	2325.95	10.2079	2274.82	10.0088	2135.21		10.4248	0.02266	10.2079	0.01818	10.0088	0.05956
10.5052	5.68333	10.3241	0.55267	10.1103	0.55432		10.5052	2324.49	10.3241	2272.62	10.1103	2138.52		10.5052	0.02232	10.3241	0.01742	10.1103	0.05727
10.6254	5.64961	10.4012	0.5457	10.2044	0.53878		10.6254	2322.36	10.4012	2271.08	10.2044	2141.37		10.6254	0.02152	10.4012	0.01729	10.2044	0.0536
10.7037	5.62701	10.5174	0.53383	10.3021	0.52354		10.7037	2320.91	10.5174	2268.66	10.3021	2144.09		10.7037	0.02157	10.5174	0.01683	10.3021	0.05152
10.8221	5.59419	10.6197	0.5242	10.4164	0.50481		10.8221	2318.78	10.6197	2266.53	10.4164	2146.58		10.8221	0.02134	10.6197	0.01641	10.4164	0.04879
10.9329	5.56212	10.7221	0.5149	10.5048	0.4931		10.9329	2316.73	10.7221	2264.36	10.5048	2148.27		10.9329	0.02087	10.7221	0.01555	10.5048	0.0478
11.004	5.54146	10.8039	0.50725	10.6024	0.47547		11.004	2315.41	10.8039	2262.6	10.6024	2149.76		11.004	0.02026	10.8039	0.01545	10.6024	0.04572
11.1067	5.51115	10.9176	0.49686	10.7129	0.45997		11.1067	2313.59	10.9176	2260.12	10.7129	2151.17		11.1067	0.0216	10.9176	0.01481	10.7129	0.04338
11.2263	5.47491	11.0033	0.48939	10.8151	0.44629		11.2263	2311.23	11.0033	2258.22	10.8151	2151.96		11.2263	0.01964	11.0033	0.01433	10.8151	0.04139
11.3056	5.45123	11.1196	0.47996	10.911	0.43506		11.3056	2309.7	11.1196	2255.59	10.911	2152.49		11.3056	0.01962	11.1196	0.01381	10.911	0.03938
11.4172	5.41902	11.2014	0.47406	11.0132	0.4253		11.4172	2307.51	11.2014	2253.76	11.0132	2153.09		11.4172	0.01907	11.2014	0.01364	11.0132	0.03885
11.5364	5.38433	11.3038	0.46582	11.1151	0.41399		11.5364	2305.11	11.3038	2251.36	11.1151	2153.67		11.5364	0.01906	11.3038	0.01301	11.1151	0.03757
11.6251	5.35793	11.4064	0.4587	11.211	0.3977		11.6251	2303.39	11.4064	2248.9	11.211	2153.55		11.6251	0.01911	11.4064	0.01297	11.211	0.0348
11.736	5.32555	11.5176	0.45071	11.3088	0.39022		11.736	2301.07	11.5176	2246.26	11.3088	2153.63		11.736	0.01838	11.5176	0.01241	11.3088	0.03422
11.8161	5.30223	11.6148	0.44449	11.413	0.37492		11.8161	2299.41	11.6148	2243.98	11.413	2153.33		11.8161	0.01816	11.6148	0.0123	11.413	0.03248
11.9276	5.27021	11.7089	0.439	11.5217	0.36428		11.9276	2297.09	11.7089	2241.76	11.5217	2152.93		11.9276	0.01801	11.7089	0.01225	11.5217	0.03152
12.0384	5.23966	11.8122	0.43185	11.6336	0.3505		12.0384	2294.77	11.8122	2239.27	11.6336	2152.11		12.0384	0.0178	11.8122	0.01168	11.6336	0.02982
12.1093	5.22015	11.9039	0.42577	11.7051	0.34368		12.1093	2293.29	11.9039	2237.06	11.7051	2151.57		12.1093	0.01739	11.9039	0.01149	11.7051	0.02877
12.2223	5.18771	12.0072	0.41945	11.8168	0.33104		12.2223	2290.96	12.0072	2234.55	11.8168	2150.69		12.2223	0.01794	12.0072	0.01138	11.8168	0.02721
12.3324	5.15622	12.1217	0.41235	11.9368	0.32024		12.3324	2288.51	12.1217	2231.72	11.9368	2149.47		12.3324	0.01683	12.1217	0.01089	11.9368	0.0259
12.412	5.1335	12.2135	0.40737	12.008	0.31508		12.412	2286.77	12.2135	2229.49	12.008	2148.77		12.412	0.0166	12.2135	0.01076	12.008	0.0248
12.5158	5.10365	12.3168	0.40097	12.1199	0.30546		12.5158	2284.53	12.3168	2226.89	12.1199	2147.47		12.5158	0.01699	12.3168	0.01016	12.1199	0.02413
12.6192	5.07461	12.414	0.3965	12.218	0.29718		12.6192	2282.27	12.414	2224.47	12.218	2146.16		12.6192	0.01645	12.414	0.0103	12.218	0.02306
12.7296	5.04299	12.5172	0.39064	12.308	0.2904		12.7296	2279.8	12.5172	2221.89	12.308	2145.06		12.7296	0.01654	12.5172	0.01009	12.308	0.0226
12.8252	5.01633	12.609	0.38552	12.4006	0.2844		12.8252	2277.62	12.609	2219.58	12.4006	2143.87		12.8252	0.0155	12.609	0.00987	12.4006	0.02231
12.9271	4.98683	12.7008	0.38085	12.5307	0.27542		12.9271	2275.38	12.7008	2217.27	12.5307	2141.87		12.9271	0.01686	12.7008	0.00992	12.5307	0.02157
13.0064	4.96431	12.8041	0.37523	12.603	0.27011		13.0064	2273.56	12.8041	2214.67	12.603	2140.77		13.0064	0.0165	12.8041	0.00969	12.603	0.02063
13.11	4.93455	12.9161	0.37084	12.7236	0.2622		13.11	2271.27	12.9161	2211.92	12.7236	2138.77		13.11	0.01623	12.9161	0.01012	12.7236	0.01946
13.207	4.90706	13.0042	0.36557	12.837	0.25554		13.207	2269.08	13.0042	2209.7	12.837	2136.89		13.207	0.01646	13.0042	0.00935	12.837	0.01875
13.3244	4.87405	13.1162	0.36041	12.9098	0.25291		13.3244	2266.35	13.1162	2206.86	12.9098	2135.76		13.3244	0.0153	13.1162	0.00921	12.9098	0.01955
13.436	4.84277	13.2058	0.35628	13.0083	0.24552		13.436	2263.77	13.2058	2204.61	13.0083	2134.05		13.436	0.01525	13.2058	0.00918	13.0083	0.01793
13.5142	4.82083	13.3045	0.35146	13.1131	0.24059		13.5142	2262.06	13.3045	2202.06	13.1131	2132.27		13.5142	0.01666	13.3045	0.00883	13.1131	0.0177
13.6087	4.7944	13.4073	0.34719	13.2175	0.23459		13.6087	2259.82	13.4073	2199.48	13.2175	2130.43		13.6087	0.0152	13.4073	0.00878	13.2175	0.01705
13.7061	4.76715	13.5028	0.34323	13.3302	0.22858		13.7061	2257.52	13.5028	2197.05	13.3302	2128.32		13.7061	0.01468	13.5028	0.00878	13.3302	0.01616
13.8347	4.7315	13.6144	0.3385	13.4031	0.22629		13.8347	2254.53	13.6144	2194.22	13.4031	2127.01		13.8347	0.01457	13.6144	0.00867	13.4031	0.01625
13.915	4.7099	13.7097	0.33488	13.516	0.22028		13.915	2252.64	13.7097	2191.79	13.516	2124.86		13.915	0.01485	13.7097	0.00857	13.516	0.01521
14.0192	4.6823	13.8125	0.33097	13.6289	0.21619		14.0192	2250.24	13.8125	2189.16	13.6289	2122.76		14.0192	0.01525	13.8125	0.00853	13.6289	0.01543
14.1314	4.65361	13.908	0.3273	13.7271	0.21132		14.1314	2247.57	13.908	2186.72	13.7271	2120.83		14.1314	0.01424	13.908	0.00839	13.7271	0.01453
14.203	4.63526	14.0035	0.32395	13.8317	0.20813		14.203	2245.87	14.0035	2184.26	13.8317	2118.82		14.203	0.01403	14.0035	0.00829	13.8317	0.01446
14.314	4.60687	14.1154	0.32012	13.9041	0.20541		14.314	2243.24	14.1154	2181.36	13.9041	2117.4		14.314	0.01395	14.1154	0.00831	13.9041	0.01451
14.4031	4.58421	14.2236	0.31649	14.0023	0.20069		14.4031	2241.15	14.2236	2178.57	14.0023	2115.42		14.4031	0.01428	14.2236	0.0083	14.0023	0.01405
14.5061	4.55747	14.3062	0.31385	14.1059	0.19725		14.5061	2238.73	14.3062	2176.47	14.1059	2113.4		14.5061	0.01607	14.3062	0.00815	14.1059	0.01387
14.6031	4.53233	14.4184	0.31008	14.2088	0.19253		14.6031	2236.38	14.4184	2173.59	14.2088	2111.35		14.6031	0.01446	14.4184	0.00806	14.2088	0.01326
14.7017	4.5061	14.5081	0.3088	14.3116	0.18879		14.7017	2234.08	14.5081	2171.31	14.3116	2109.24		14.7017	0.01565	14.5081	0.00845	14.3116	0.01277
14.8064	4.47929	14.6102	0.30515	14.4014	0.18614		14.8064	2231.56	14.6102	2168.71	14.4014	2107.38		14.8064	0.01528	14.6102	0.00857	14.4014	0.01264
14.919	4.45131	14.7018	0.30197	14.519	0.18245		14.919	2228.91	14.7018	2166.4	14.519	2105.02		14.919	0.01518	14.7018	0.00837	14.519	0.01303
15.0172	4.42722	14.8022	0.29865	14.6105	0.17889		15.0172	2226.54	14.8022	2163.84	14.6105	2103.14		15.0172	0.01398	14.8022	0.00843	14.6105	0.01216
15.1072	4.40449	14.9078	0.29517	14.7048	0.17556		15.1072	2224.41	14.9078	2161.15	14.7048	2101.23		15.1072	0.01478	14.9078	0.00827	14.7048	0.01211
15.2197	4.37704	15.0086	0.29183	14.8064	0.17205		15.2197	2221.73	15.0086	2158.58	14.8064	2099.13		15.2197	0.01507	15.0086	0.00806	14.8064	0.01157
15.3237	4.35175	15.1092	0.28886	14.9123	0.16837		15.3237	2219.26	15.1092	2156.02	14.9123	2096.86		15.3237	0.01429	15.1092	0.00788	14.9123	0.01113
15.4072	4.33086	15.2011	0.28582	15.0234	0.16434		15.4072	2217.28	15.2011	2153.65	15.0234	2094.48		15.4072	0.01523	15.2011	0.00773	15.0234	0.01065
15.5372	4.29977	15.3105	0.28276	15.1033	0.16163		15.5372	2214.14	15.3105	2150.87	15.1033	2092.73		15.5372	0.01407	15.3105	0.00792	15.1033	0.01038
15.6097	4.28209	15.4024	0.27976	15.2238	0.15895		15.6097	2212.43	15.4024	2148.5	15.2238	2090.12		15.6097	0.01507	15.4024	0.00758	15.2238	0.01023
15.722	4.25647	15.5057	0.27746	15.3087	0.15718		15.722	2209.73	15.5057	2145.86	15.3087	2088.29		15.722	0.01411	15.5057	0.00766	15.3087	0.00991
15.8029	4.23791	15.6	0.27488	15.4145	0.15505		15.8029	2207.81	15.6	2143.44	15.4145	2085.94		15.8029	0.01452	15.6	0.00764	15.4145	0.00976
15.9244	4.21062	15.7022	0.2719	15.5256	0.15248		15.9244	2204.93	15.7022	2140.8	15.5256	2083.47		15.9244	0.01421	15.7022	0.00756	15.5256	0.00961
16.0027	4.19254	15.8141	0.26914	15.6055	0.15069		16.0027	2203.13	15.8141	2137.93	15.6055	2081.68		16.0027	0.0162	15.8141	0.0075	15.6055	0.00954
16.1063	4.16729	15.9228	0.26625	15.7166	0.1486		16.1063	2200.69	15.9228	2135.11	15.7166	2079.24		16.1063	0.01547	15.9228	0.00725	15.7166	0.00925
16.2042	4.14406	16.0015	0.26554	15.813	0.1469		16.2042	2198.32	16.0015	2133.13	15.813	2077.1		16.2042	0.01439	16.0015	0.00753	15.813	0.00939
16.3173	4.11746	16.1149	0.263	15.9052	0.14529		16.3173	2195.64	16.1149	2130.25	15.9052	2075.04		16.3173	0.01469	16.1149	0.00761	15.9052	0.0094
16.4327	4.09156	16.2101	0.26072	16.0108	0.14471		16.4327	2192.94	16.2101	2127.81	16.0108	2072.77		16.4327	0.01567	16.2101	0.0076	16.0108	0.00984
16.5324	4.07032	16.324	0.25822	16.1072	0.14233		16.5324	2190.59	16.324	2124.92	16.1072	2070.64		16.5324	0.01472	16.324	0.00776	16.1072	0.00952
16.6051	4.05486	16.4013	0.25683	16.2016	0.14036		16.6051	2188.88	16.4013	2123	16.2016	2068.56		16.6051	0.01479	16.4013	0.0078	16.2016	0.00938
16.71	4.03238	16.52	0.25437	16.3221	0.13775		16.71	2186.43	16.52	2119.99	16.3221	2065.89		16.71	0.0158	16.52	0.00768	16.3221	0.00897
16.8311	4.00767	16.6121	0.25275	16.4138	0.13603		16.8311	2183.58	16.6121	2117.66	16.4138	2063.84		16.8311	0.01526	16.6121	0.00777	16.4138	0.00891
16.9123	3.99114	16.7181	0.25072	16.5248	0.13421		16.9123	2181.68	16.7181	2114.97	16.5248	2061.41		16.9123	0.01527	16.7181	0.00784	16.5248	0.00892
17.0343	3.96676	16.8243	0.24863	16.6192	0.13276		17.0343	2178.83	16.8243	2112.28	16.6192	2059.32		17.0343	0.01522	16.8243	0.00787	16.6192	0.00898
17.1071	3.95251	16.9384	0.24616	16.7109	0.13132		17.1071	2177.13	16.9384	2109.41	16.7109	2057.27		17.1071	0.01507	16.9384	0.00785	16.7109	0.00898
17.2299	3.92839	17.0173	0.24482	16.8052	0.12986		17.2299	2174.27	17.0173	2107.45	16.8052	2055.21		17.2299	0.01523	17.0173	0.00792	16.8052	0.009
17.3036	3.91427	17.1159	0.2424	16.9113	0.12777		17.3036	2172.56	17.1159	2104.96	16.9113	2052.83		17.3036	0.01562	17.1159	0.00778	16.9113	0.00842
17.4363	3.88842	17.2297	0.24007	17.0246	0.12614		17.4363	2169.5	17.2297	2102.11	17.0246	2050.28		17.4363	0.01548	17.2297	0.00766	17.0246	0.00837
17.5281	3.87059	17.3035	0.23897	17.1298	0.12488		17.5281	2167.41	17.3035	2100.28	17.1298	2047.95		17.5281	0.0164	17.3035	0.00772	17.1298	0.00846
17.6018	3.85639	17.4241	0.23691	17.2139	0.124		17.6018	2165.71	17.4241	2097.29	17.2139	2046.07		17.6018	0.01689	17.4241	0.00786	17.2139	0.0085
17.7017	3.83783	17.5158	0.23517	17.3302	0.12477		17.7017	2163.4	17.5158	2095	17.3302	2043.52		17.7017	0.01613	17.5158	0.00781	17.3302	0.00898
17.8161	3.8167	17.6158	0.23328	17.403	0.12338		17.8161	2160.77	17.6158	2092.51	17.403	2041.92		17.8161	0.01628	17.6158	0.0078	17.403	0.00901
17.9389	3.79432	17.7315	0.23135	17.5195	0.12103		17.9389	2157.93	17.7315	2089.64	17.5195	2039.34		17.9389	0.01622	17.7315	0.00774	17.5195	0.00874
18.0122	3.78118	17.8142	0.23002	17.6128	0.12018		18.0122	2156.24	17.8142	2087.59	17.6128	2037.27		18.0122	0.01628	17.8142	0.00779	17.6128	0.00863
18.1354	3.75929	17.9302	0.2282	17.7115	0.11821		18.1354	2153.4	17.9302	2084.73	17.7115	2035.04		18.1354	0.01651	17.9302	0.00785	17.7115	0.00824
18.2171	3.74498	18.0041	0.22711	17.8021	0.11706		18.2171	2151.51	18.0041	2082.91	17.8021	2033.04		18.2171	0.0163	18.0041	0.00792	17.8021	0.00851
18.3395	3.72381	18.1192	0.22518	17.9008	0.1154		18.3395	2148.69	18.1192	2080.07	17.9008	2030.82		18.3395	0.01658	18.1192	0.00807	17.9008	0.00847
18.4218	3.70975	18.2112	0.22381	18.0154	0.11374		18.4218	2146.79	18.2112	2077.82	18.0154	2028.25		18.4218	0.01673	18.2112	0.00796	18.0154	0.00803
18.5369	3.69016	18.3348	0.22184	18.109	0.11264		18.5369	2144.16	18.3348	2074.78	18.109	2026.16		18.5369	0.01709	18.3348	0.00798	18.109	0.00832
18.6175	3.67602	18.4293	0.22057	18.2102	0.11087		18.6175	2142.36	18.4293	2072.49	18.2102	2023.88		18.6175	0.01875	18.4293	0.00801	18.2102	0.00798
18.7164	3.65867	18.5069	0.21967	18.3255	0.10933		18.7164	2140.12	18.5069	2070.61	18.3255	2021.27		18.7164	0.01819	18.5069	0.00806	18.3255	0.00773
18.8092	3.64202	18.602	0.21887	18.4404	0.10797		18.8092	2138.02	18.602	2068.31	18.4404	2018.66		18.8092	0.01827	18.602	0.00822	18.4404	0.0077
18.91	3.62481	18.7059	0.21747	18.5143	0.10698		18.91	2135.7	18.7059	2065.8	18.5143	2016.99		18.91	0.01741	18.7059	0.00823	18.5143	0.00748
19.0253	3.60549	18.8271	0.2157	18.6112	0.10771		19.0253	2133.09	18.8271	2062.87	18.6112	2014.84		19.0253	0.01796	18.8271	0.00824	18.6112	0.00789
19.1072	3.59204	18.9078	0.21443	18.7323	0.10564		19.1072	2131.24	18.9078	2060.91	18.7323	2012.08		19.1072	0.01806	18.9078	0.00819	18.7323	0.00761
19.2303	3.57221	19.0158	0.21321	18.8242	0.10491		19.2303	2128.44	19.0158	2058.33	18.8242	2010.01		19.2303	0.018	19.0158	0.00825	18.8242	0.00766
19.3046	3.56017	19.1385	0.2116	18.9067	0.10399		19.3046	2126.77	19.1385	2055.37	18.9067	2008.12		19.3046	0.01902	19.1385	0.00833	18.9067	0.00753
19.4271	3.54114	19.213	0.21079	19.0309	0.1033		19.4271	2123.99	19.213	2053.58	19.0309	2005.3		19.4271	0.01846	19.213	0.0083	19.0309	0.00745
19.5091	3.52851	19.3369	0.20952	19.1047	0.10305		19.5091	2122.14	19.3369	2050.61	19.1047	2003.63		19.5091	0.01852	19.3369	0.00829	19.1047	0.00754
19.6327	3.50976	19.4105	0.20871	19.2292	0.10242		19.6327	2119.35	19.4105	2048.84	19.2292	2000.81		19.6327	0.0185	19.4105	0.00834	19.2292	0.00771
19.7147	3.49743	19.5342	0.20726	19.312	0.10168		19.7147	2117.5	19.5342	2045.88	19.312	1998.95		19.7147	0.01872	19.5342	0.00849	19.312	0.00779
19.8116	3.4826	19.6174	0.20625	19.4275	0.10071		19.8116	2115.37	19.6174	2043.89	19.4275	1996.35		19.8116	0.02057	19.6174	0.0085	19.4275	0.00764
19.91	3.46752	19.7005	0.20528	19.51	0.1001		19.91	2113.16	19.7005	2041.91	19.51	1994.49		19.91	0.01999	19.7005	0.00864	19.51	0.00766
20.0101	3.45257	19.8347	0.20375	19.6353	0.09899		20.0101	2110.89	19.8347	2038.72	19.6353	1991.66		20.0101	0.01875	19.8347	0.00888	19.6353	0.00772
20.1343	3.43426	19.9093	0.20294	19.7109	0.09868		20.1343	2108.1	19.9093	2036.96	19.7109	1989.97		20.1343	0.01937	19.9093	0.00881	19.7109	0.00788
20.2163	3.42244	20.0045	0.20217	19.8186	0.09818		20.2163	2106.27	20.0045	2034.71	19.8186	1987.56		20.2163	0.01972	20.0045	0.00885	19.8186	0.00796
20.3398	3.40478	20.112	0.20101	19.9043	0.09745		20.3398	2103.51	20.112	2032.16	19.9043	1985.65		20.3398	0.01985	20.112	0.00872	19.9043	0.00807
20.4145	3.39409	20.231	0.19996	20.0199	0.09614		20.4145	2101.85	20.231	2029.34	20.0199	1983.04		20.4145	0.02057	20.231	0.00878	20.0199	0.00784
20.5299	3.37817	20.3138	0.19918	20.1125	0.09562		20.5299	2099.27	20.3138	2027.38	20.1125	1980.97		20.5299	0.02005	20.3138	0.00876	20.1125	0.00773
20.604	3.36775	20.4067	0.19857	20.2197	0.09509		20.604	2097.61	20.4067	2025.19	20.2197	1978.56		20.604	0.02005	20.4067	0.00887	20.2197	0.00785
20.711	3.35277	20.508	0.19786	20.3268	0.09469		20.711	2095.24	20.508	2022.81	20.3268	1976.15		20.711	0.02074	20.508	0.00899	20.3268	0.00786
20.826	3.33718	20.6242	0.19684	20.4099	0.09433		20.826	2092.67	20.6242	2020.07	20.4099	1974.28		20.826	0.02064	20.6242	0.00913	20.4099	0.00785
20.9062	3.32599	20.7402	0.19587	20.5265	0.09426		20.9062	2090.93	20.7402	2017.35	20.5265	1971.65		20.9062	0.02227	20.7402	0.00921	20.5265	0.00781
21.0065	3.31273	20.8236	0.19516	20.6092	0.09432		21.0065	2088.69	20.8236	2015.4	20.6092	1969.79		21.0065	0.02081	20.8236	0.00928	20.6092	0.00788
21.1308	3.29611	20.917	0.1945	20.7341	0.09391		21.1308	2085.95	20.917	2013.23	20.7341	1966.99		21.1308	0.02142	20.917	0.0095	20.7341	0.00812
21.2141	3.28519	21.0005	0.19358	20.8079	0.09393		21.2141	2084.11	21.0005	2011.29	20.8079	1965.36		21.2141	0.02152	21.0005	0.00957	20.8079	0.00824
21.3382	3.26921	21.1203	0.19277	20.9054	0.09347		21.3382	2081.38	21.1203	2008.51	20.9054	1963.19		21.3382	0.0219	21.1203	0.00971	20.9054	0.00841
21.4209	3.25854	21.224	0.19184	21.0235	0.09295		21.4209	2079.56	21.224	2006.12	21.0235	1960.57		21.4209	0.02206	21.224	0.00972	21.0235	0.00852
21.5038	3.24792	21.3324	0.19078	21.1114	0.09267		21.5038	2077.74	21.3324	2003.61	21.1114	1958.64		21.5038	0.02216	21.3324	0.00965	21.1114	0.00861
21.6274	3.23239	21.4066	0.1902	21.209	0.09205		21.6274	2075.02	21.4066	2001.89	21.209	1956.48		21.6274	0.02233	21.4066	0.0096	21.209	0.00858
21.71	3.22204	21.531	0.18927	21.3091	0.09156		21.71	2073.2	21.531	1999.01	21.3091	1954.26		21.71	0.02251	21.531	0.00963	21.3091	0.00843
21.8346	3.20667	21.6058	0.18887	21.4121	0.09133		21.8346	2070.47	21.6058	1997.29	21.4121	1951.97		21.8346	0.02266	21.6058	0.0097	21.4121	0.00845
21.9104	3.19722	21.7135	0.18837	21.5295	0.0908		21.9104	2068.83	21.7135	1994.81	21.5295	1949.36		21.9104	0.02365	21.7135	0.00986	21.5295	0.00859
22.0317	3.1822	21.839	0.18751	21.6132	0.09057		22.0317	2066.18	21.839	1991.92	21.6132	1947.51		22.0317	0.02349	21.839	0.00994	21.6132	0.00861
22.1068	3.17283	21.923	0.18708	21.7394	0.09025		22.1068	2064.54	21.923	1990	21.7394	1944.72		22.1068	0.02374	21.923	0.01003	21.7394	0.00866
22.2268	3.15855	22.0068	0.18663	21.824	0.0901		22.2268	2061.94	22.0068	1988.08	21.824	1942.85		22.2268	0.02434	22.0068	0.01015	21.824	0.00875
22.3018	3.14964	22.1327	0.18594	21.9083	0.09016		22.3018	2060.31	22.1327	1985.2	21.9083	1940.99		22.3018	0.02438	22.1327	0.01038	21.9083	0.0089
22.418	3.13598	22.2163	0.18543	22.0341	0.08999		22.418	2057.79	22.2163	1983.3	22.0341	1938.22		22.418	0.02442	22.2163	0.01042	22.0341	0.00896
22.5387	3.12215	22.3419	0.18456	22.1096	0.09002		22.5387	2055.17	22.3419	1980.45	22.1096	1936.57		22.5387	0.02473	22.3419	0.01052	22.1096	0.00916
22.6217	3.1127	22.4179	0.18413	22.2233	0.09005		22.6217	2053.38	22.4179	1978.73	22.2233	1934.09		22.6217	0.02497	22.4179	0.01065	22.2233	0.00936
22.7051	3.1032	22.5017	0.18359	22.3315	0.08972		22.7051	2051.58	22.5017	1976.83	22.3315	1931.72		22.7051	0.02489	22.5017	0.01062	22.3315	0.00937
22.8309	3.0889	22.6192	0.18304	22.4327	0.08948		22.8309	2048.85	22.6192	1974.18	22.4327	1929.51		22.8309	0.02488	22.6192	0.01063	22.4327	0.0094
22.9128	3.07938	22.7029	0.18258	22.517	0.08931		22.9128	2047.11	22.7029	1972.28	22.517	1927.67		22.9128	0.02665	22.7029	0.01074	22.517	0.00941
23.0212	3.067	22.8204	0.18208	22.6	0.08923		23.0212	2044.8	22.8204	1969.63	22.6	1925.87		23.0212	0.02705	22.8204	0.01089	22.6	0.00942
23.1301	3.05451	22.9047	0.18172	22.7258	0.08904		23.1301	2042.46	22.9047	1967.73	22.7258	1923.13		23.1301	0.02648	22.9047	0.01093	22.7258	0.00948
23.2132	3.04513	23.0303	0.1813	22.8098	0.08889		23.2132	2040.66	23.0303	1964.92	22.8098	1921.31		23.2132	0.02616	23.0303	0.01111	22.8098	0.00958
23.338	3.03152	23.1141	0.18101	22.937	0.08869		23.338	2037.98	23.1141	1963.04	22.937	1918.56		23.338	0.02685	23.1141	0.01125	22.937	0.00969
23.4216	3.02249	23.2406	0.18055	23.0193	0.08858		23.4216	2036.2	23.2406	1960.22	23.0193	1916.78		23.4216	0.02719	23.2406	0.01141	23.0193	0.00982
23.5057	3.01338	23.3248	0.18012	23.104	0.08837		23.5057	2034.4	23.3248	1958.35	23.104	1914.95		23.5057	0.02733	23.3248	0.01151	23.104	0.0099
23.623	3.00089	23.4095	0.1797	23.2216	0.0882		23.623	2031.89	23.4095	1956.47	23.2216	1912.42		23.623	0.02742	23.4095	0.01159	23.2216	0.01001
23.7061	2.99231	23.5361	0.17911	23.3053	0.08804		23.7061	2030.12	23.5361	1953.66	23.3053	1910.62		23.7061	0.0277	23.5361	0.01174	23.3053	0.01
23.8324	2.97919	23.6197	0.17873	23.432	0.08796		23.8324	2027.42	23.6197	1951.81	23.432	1907.89		23.8324	0.02787	23.6197	0.01183	23.432	0.00996
23.9159	2.97053	23.7038	0.17832	23.5171	0.08803		23.9159	2025.65	23.7038	1949.95	23.5171	1906.06		23.9159	0.02828	23.7038	0.01192	23.5171	0.01002
24.0244	2.95917	23.8177	0.17791	23.6343	0.08816		24.0244	2023.36	23.8177	1947.44	23.6343	1903.54		24.0244	0.02906	23.8177	0.01201	23.6343	0.01019
24.1084	2.95067	23.9244	0.17762	23.7186	0.08811		24.1084	2021.58	23.9244	1945.09	23.7186	1901.74		24.1084	0.02907	23.9244	0.01208	23.7186	0.01032
24.2346	2.93777	24.0317	0.17737	23.8046	0.08813		24.2346	2018.91	24.0317	1942.74	23.8046	1899.9		24.2346	0.02959	24.0317	0.01217	23.8046	0.01037
24.3191	2.92934	24.1046	0.1772	23.9252	0.0882		24.3191	2017.13	24.1046	1941.14	23.9252	1897.34		24.3191	0.02992	24.1046	0.01227	23.9252	0.01057
24.4407	2.91725	24.2197	0.17683	24.04	0.08818		24.4407	2014.57	24.2197	1938.62	24.04	1894.9		24.4407	0.03024	24.2197	0.01243	24.04	0.01076
24.5247	2.90901	24.3379	0.17658	24.1259	0.08813		24.5247	2012.81	24.3379	1936.04	24.1259	1893.08		24.5247	0.03047	24.3379	0.01258	24.1259	0.01078
24.6089	2.9008	24.4139	0.17644	24.2123	0.08798		24.6089	2011.04	24.4139	1934.38	24.2123	1891.26		24.6089	0.03063	24.4139	0.01269	24.2123	0.01079
24.7345	2.88877	24.5282	0.17614	24.3341	0.08792		24.7345	2008.41	24.5282	1931.9	24.3341	1888.68		24.7345	0.03072	24.5282	0.01283	24.3341	0.01077
24.8187	2.88076	24.603	0.17596	24.4199	0.08785		24.8187	2006.64	24.603	1930.27	24.4199	1886.87		24.8187	0.03086	24.603	0.0129	24.4199	0.01081
24.9277	2.87014	24.7135	0.17575	24.5044	0.08788		24.9277	2004.37	24.7135	1927.88	24.5044	1885.08		24.9277	0.03161	24.7135	0.01303	24.5044	0.01087
25.0119	2.86226	24.8225	0.17551	24.6315	0.0881		25.0119	2002.61	24.8225	1925.52	24.6315	1882.39		25.0119	0.0317	24.8225	0.01317	24.6315	0.01096
25.1309	2.85095	24.9313	0.1753	24.7175	0.08824		25.1309	2000.14	24.9313	1923.18	24.7175	1880.58		25.1309	0.03233	24.9313	0.01334	24.7175	0.01105
25.2153	2.84301	25.0048	0.17518	24.8039	0.0884		25.2153	1998.39	25.0048	1921.6	24.8039	1878.76		25.2153	0.03263	25.0048	0.01343	24.8039	0.0112
25.3	2.83505	25.1188	0.175	24.92	0.08884		25.3	1996.63	25.1188	1919.15	24.92	1876.33		25.3	0.03292	25.1188	0.01358	24.92	0.01142
25.4266	2.82333	25.2039	0.17473	25.0306	0.08917		25.4266	1994.02	25.2039	1917.33	25.0306	1874.02		25.4266	0.03353	25.2039	0.01368	25.0306	0.01162
25.5029	2.81625	25.3319	0.17448	25.1069	0.0892		25.5029	1992.45	25.3319	1914.59	25.1069	1872.44		25.5029	0.03418	25.3319	0.01384	25.1069	0.01175
25.6301	2.80474	25.4169	0.17435	25.2313	0.08908		25.6301	1989.83	25.4169	1912.78	25.2313	1869.85		25.6301	0.03412	25.4169	0.01395	25.2313	0.01192
25.7151	2.79697	25.5016	0.17423	25.3166	0.08903		25.7151	1988.08	25.5016	1910.98	25.3166	1868.09		25.7151	0.03431	25.5016	0.01404	25.3166	0.01197
25.8106	2.78813	25.6299	0.17397	25.4033	0.08895		25.8106	1986.13	25.6299	1908.25	25.4033	1866.29		25.8106	0.03511	25.6299	0.01423	25.4033	0.01202
25.9296	2.77745	25.7092	0.17388	25.5317	0.08883		25.9296	1983.69	25.7092	1906.57	25.5317	1863.64		25.9296	0.03533	25.7092	0.01434	25.5317	0.01207
26.0149	2.76988	25.8339	0.17376	25.6182	0.08879		26.0149	1981.94	25.8339	1903.93	25.6182	1861.85		26.0149	0.03529	25.8339	0.01452	25.6182	0.01209
26.128	2.75979	25.9203	0.17361	25.7351	0.08893		26.128	1979.64	25.9203	1902.11	25.7351	1859.45		26.128	0.03607	25.9203	0.01462	25.7351	0.01213
26.2103	2.75257	26.0059	0.17349	25.8187	0.08911		26.2103	1977.96	26.0059	1900.31	25.8187	1857.72		26.2103	0.03612	26.0059	0.0147	25.8187	0.0122
26.3375	2.74134	26.1261	0.17336	25.9056	0.0893		26.3375	1975.38	26.1261	1897.78	25.9056	1855.94		26.3375	0.03662	26.1261	0.01482	25.9056	0.01228
26.4229	2.73382	26.2053	0.17327	26.0339	0.08962		26.4229	1973.64	26.2053	1896.12	26.0339	1853.31		26.4229	0.03687	26.2053	0.01494	26.0339	0.01245
26.5069	2.72642	26.3338	0.17309	26.1139	0.08972		26.5069	1971.94	26.3338	1893.43	26.1139	1851.67		26.5069	0.03719	26.3338	0.01511	26.1139	0.01255
26.626	2.71607	26.4195	0.17299	26.241	0.08989		26.626	1969.54	26.4195	1891.64	26.241	1849.08		26.626	0.03786	26.4195	0.01525	26.241	0.01272
26.7023	2.70944	26.5061	0.17289	26.3269	0.08999		26.7023	1968.01	26.5061	1889.83	26.3269	1847.33		26.7023	0.03824	26.5061	0.0154	26.3269	0.01286
26.8217	2.69918	26.6257	0.1728	26.4127	0.09003		26.8217	1965.61	26.6257	1887.35	26.4127	1845.59		26.8217	0.0386	26.6257	0.01559	26.4127	0.01298
26.9066	2.69191	26.7123	0.17275	26.5362	0.09012		26.9066	1963.9	26.7123	1885.55	26.5362	1843.09		26.9066	0.03856	26.7123	0.01574	26.5362	0.01311
27.0291	2.68135	26.8415	0.1727	26.6195	0.09019		27.0291	1961.44	26.8415	1882.88	26.6195	1841.4		27.0291	0.03918	26.8415	0.01595	26.6195	0.01317
27.115	2.67399	26.9267	0.17263	26.7054	0.09025		27.115	1959.72	26.9267	1881.13	26.7054	1839.67		27.115	0.03941	26.9267	0.01606	26.7054	0.01319
27.2337	2.66381	27.0087	0.17256	26.8369	0.09045		27.2337	1957.35	27.0087	1879.44	26.8369	1837.02		27.2337	0.0399	27.0087	0.01617	26.8369	0.0133
27.31	2.65732	27.1382	0.17244	26.9216	0.09053		27.31	1955.83	27.1382	1876.78	26.9216	1835.32		27.31	0.04017	27.1382	0.01628	26.9216	0.01341
27.4393	2.64638	27.2242	0.17238	27.0378	0.09074		27.4393	1953.25	27.2242	1875.02	27.0378	1832.98		27.4393	0.04043	27.2242	0.01637	27.0378	0.01355
27.5154	2.63984	27.3101	0.17235	27.1228	0.0909		27.5154	1951.75	27.3101	1873.27	27.1228	1831.28		27.5154	0.04095	27.3101	0.01645	27.1228	0.01366
27.6337	2.62994	27.4217	0.1723	27.2085	0.09109		27.6337	1949.4	27.4217	1870.99	27.2085	1829.57		27.6337	0.04147	27.4217	0.0166	27.2085	0.01376
27.7193	2.62281	27.5327	0.17235	27.3374	0.09129		27.7193	1947.71	27.5327	1868.73	27.3374	1827		27.7193	0.04162	27.5327	0.01675	27.3374	0.01391
27.8042	2.61575	27.6075	0.17234	27.4101	0.09148		27.8042	1946.03	27.6075	1867.22	27.4101	1825.55		27.8042	0.04189	27.6075	0.01687	27.4101	0.01399
27.9273	2.60544	27.7236	0.17231	27.5187	0.09167		27.9273	1943.6	27.7236	1864.86	27.5187	1823.4		27.9273	0.04226	27.7236	0.01707	27.5187	0.01413
28.0073	2.59875	27.806	0.17226	27.6286	0.09187		28.0073	1942.02	27.806	1863.2	27.6286	1821.22		28.0073	0.04251	27.806	0.01718	27.6286	0.01429
28.1253	2.5889	27.9261	0.17222	27.7043	0.092		28.1253	1939.7	27.9261	1860.78	27.7043	1819.73		28.1253	0.04295	27.9261	0.01735	27.7043	0.01438
28.2033	2.58239	28.005	0.17219	27.8248	0.09214		28.2033	1938.17	28.005	1859.19	27.8248	1817.36		28.2033	0.04326	28.005	0.01746	27.8248	0.01446
28.3099	2.57331	28.121	0.17222	27.9038	0.09228		28.3099	1936.09	28.121	1856.86	27.9038	1815.8		28.3099	0.04382	28.121	0.01762	27.9038	0.0145
28.4015	2.5655	28.2344	0.17224	28.0198	0.09254		28.4015	1934.31	28.2344	1854.6	28.0198	1813.53		28.4015	0.04426	28.2344	0.01774	28.0198	0.0146
28.514	2.55611	28.3093	0.17223	28.1329	0.09276		28.514	1932.11	28.3093	1853.1	28.1329	1811.31		28.514	0.04455	28.3093	0.01782	28.1329	0.01475
28.6396	2.54572	28.422	0.17228	28.2069	0.09296		28.6396	1929.67	28.422	1850.85	28.2069	1809.86		28.6396	0.0449	28.422	0.01795	28.2069	0.01485
28.7219	2.53894	28.5384	0.17235	28.3148	0.09324		28.7219	1928.07	28.5384	1848.54	28.3148	1807.76		28.7219	0.04529	28.5384	0.01811	28.3148	0.01501
28.8024	2.53224	28.6219	0.17236	28.4251	0.09349		28.8024	1926.52	28.6219	1846.89	28.4251	1805.62		28.8024	0.04552	28.6219	0.01822	28.4251	0.01519
28.921	2.52238	28.7091	0.17237	28.5003	0.09366		28.921	1924.22	28.7091	1845.16	28.5003	1804.17		28.921	0.04593	28.7091	0.01832	28.5003	0.01529
29.0348	2.51293	28.8391	0.17242	28.6252	0.09377		29.0348	1922.03	28.8391	1842.59	28.6252	1801.76		29.0348	0.04621	28.8391	0.01849	28.6252	0.01544
29.1053	2.50703	28.9272	0.17248	28.712	0.09385		29.1053	1920.67	28.9272	1840.86	28.712	1800.08		29.1053	0.04645	28.9272	0.01861	28.712	0.0155
29.2149	2.498	29.0084	0.17252	28.8002	0.09403		29.2149	1918.56	29.0084	1839.26	28.8002	1798.38		29.2149	0.04677	29.0084	0.01871	28.8002	0.01556
29.3279	2.48859	29.1205	0.17262	28.9304	0.09431		29.3279	1916.39	29.1205	1837.06	28.9304	1795.88		29.3279	0.04718	29.1205	0.01888	28.9304	0.01566
29.4121	2.48167	29.2333	0.17274	29.018	0.09452		29.4121	1914.78	29.2333	1834.86	29.018	1794.21		29.4121	0.04744	29.2333	0.01905	29.018	0.01574
29.5361	2.47142	29.3105	0.17279	29.1048	0.09471		29.5361	1912.41	29.3105	1833.35	29.1048	1792.54		29.5361	0.04802	29.3105	0.01916	29.1048	0.01583
29.6165	2.46479	29.4335	0.1729	29.2179	0.09508		29.6165	1910.88	29.4335	1830.96	29.2179	1790.39		29.6165	0.04839	29.4335	0.01931	29.2179	0.01596
29.7351	2.45496	29.5151	0.17297	29.3346	0.09549		29.7351	1908.62	29.5151	1829.37	29.3346	1788.17		29.7351	0.04884	29.5151	0.01941	29.3346	0.0161
29.8135	2.44842	29.6348	0.17309	29.4157	0.0957		29.8135	1907.14	29.6348	1827.06	29.4157	1786.63		29.8135	0.04902	29.6348	0.01954	29.4157	0.01619
29.9061	2.44048	29.7128	0.17318	29.5359	0.09592		29.9061	1905.39	29.7128	1825.55	29.5359	1784.35		29.9061	0.04951	29.7128	0.01964	29.5359	0.01634
30.0214	2.43086	29.8275	0.17325	29.6147	0.09611		30.0214	1903.21	29.8275	1823.34	29.6147	1782.87		30.0214	0.04959	29.8275	0.01977	29.6147	0.01646
30.1032	2.42395	29.9348	0.17335	29.7311	0.09637		30.1032	1901.66	29.9348	1821.28	29.7311	1780.68		30.1032	0.04977	29.9348	0.01991	29.7311	0.01657
30.2295	2.4132	30.0106	0.17342	29.8362	0.0966		30.2295	1899.28	30.0106	1819.82	29.8362	1778.71		30.2295	0.05014	30.0106	0.02001	29.8362	0.01668
30.312	2.40621	30.1278	0.17352	29.9036	0.09675		30.312	1897.73	30.1278	1817.58	29.9036	1777.45		30.312	0.05046	30.1278	0.02016	29.9036	0.01676
30.4326	2.39596	30.2118	0.17357	30.018	0.09703		30.4326	1895.48	30.2118	1815.98	30.018	1775.31		30.4326	0.05094	30.2118	0.02027	30.018	0.01688
30.5116	2.38925	30.3428	0.17368	30.1364	0.09742		30.5116	1894	30.3428	1813.49	30.1364	1773.11		30.5116	0.05129	30.3428	0.02045	30.1364	0.01699
30.6297	2.37913	30.4298	0.17378	30.2246	0.0976		30.6297	1891.8	30.4298	1811.84	30.2246	1771.47		30.6297	0.05171	30.4298	0.02055	30.2246	0.01707
30.7008	2.373	30.5173	0.17386	30.312	0.09781		30.7008	1890.48	30.5173	1810.18	30.312	1769.85		30.7008	0.05209	30.5173	0.02066	30.312	0.01716
30.8128	2.36338	30.6365	0.17397	30.4434	0.09818		30.8128	1888.4	30.6365	1807.93	30.4434	1767.42		30.8128	0.05243	30.6365	0.02081	30.4434	0.01728
30.9111	2.35481	30.7114	0.17406	30.5309	0.0984		30.9111	1886.58	30.7114	1806.52	30.5309	1765.81		30.9111	0.05273	30.7114	0.02089	30.5309	0.01739
31.0406	2.34376	30.8254	0.1742	30.6197	0.09862		31.0406	1884.19	30.8254	1804.37	30.6197	1764.17		31.0406	0.05291	30.8254	0.02102	30.6197	0.01749
31.1281	2.33637	30.9045	0.1743	30.701	0.09888		31.1281	1882.58	30.9045	1802.89	30.701	1762.68		31.1281	0.05315	30.9045	0.02111	30.701	0.01759
31.2153	2.32899	31.0288	0.17445	30.8153	0.09919		31.2153	1880.97	31.0288	1800.56	30.8153	1760.59		31.2153	0.05341	31.0288	0.02125	30.8153	0.01772
31.3025	2.3217	31.1098	0.17457	30.9353	0.09955		31.3025	1879.37	31.1098	1799.05	30.9353	1758.4		31.3025	0.05366	31.1098	0.02134	30.9353	0.01785
31.434	2.31071	31.2285	0.17476	31.0164	0.09974		31.434	1876.96	31.2285	1796.84	31.0164	1756.92		31.434	0.05406	31.2285	0.02148	31.0164	0.01794
31.5218	2.30344	31.3057	0.17489	31.136	0.10003		31.5218	1875.36	31.3057	1795.41	31.136	1754.75		31.5218	0.05431	31.3057	0.02158	31.136	0.01807
31.61	2.2962	31.4003	0.17502	31.2144	0.10025		31.61	1873.75	31.4003	1793.66	31.2144	1753.33		31.61	0.05458	31.4003	0.0217	31.2144	0.01815
31.7423	2.28531	31.5102	0.17519	31.3303	0.10056		31.7423	1871.34	31.5102	1791.63	31.3303	1751.23		31.7423	0.05494	31.5102	0.02185	31.3303	0.01826
31.8301	2.27815	31.6265	0.17536	31.4067	0.10077		31.8301	1869.75	31.6265	1789.49	31.4067	1749.85		31.8301	0.05522	31.6265	0.02201	31.4067	0.01833
31.9129	2.27127	31.712	0.1755	31.5206	0.10106		31.9129	1868.25	31.712	1787.92	31.5206	1747.8		31.9129	0.05559	31.712	0.02211	31.5206	0.01846
32.0431	2.2606	31.8001	0.17562	31.6384	0.10141		32.0431	1865.89	31.8001	1786.31	31.6384	1745.69		32.0431	0.05596	31.8001	0.02222	31.6384	0.0186
32.1313	2.25344	31.9324	0.17584	31.7235	0.10163		32.1313	1864.3	31.9324	1783.89	31.7235	1744.16		32.1313	0.05624	31.9324	0.02238	31.7235	0.0187
32.2195	2.24627	32.0208	0.17598	31.8111	0.10185		32.2195	1862.71	32.0208	1782.28	31.8111	1742.6		32.2195	0.05649	32.0208	0.02249	31.8111	0.0188
32.3076	2.23918	32.1028	0.17614	31.9436	0.10221		32.3076	1861.12	32.1028	1780.79	31.9436	1740.24		32.3076	0.05682	32.1028	0.02259	31.9436	0.01893
32.4338	2.22896	32.2153	0.17639	32.0318	0.1024		32.4338	1858.86	32.2153	1778.74	32.0318	1738.67		32.4338	0.05724	32.2153	0.02272	32.0318	0.01903
32.5218	2.22186	32.3297	0.17661	32.1204	0.10267		32.5218	1857.28	32.3297	1776.67	32.1204	1737.1		32.5218	0.05753	32.3297	0.02286	32.1204	0.01912
32.6101	2.21474	32.4094	0.17676	32.2019	0.10292		32.6101	1855.7	32.4094	1775.23	32.2019	1735.65		32.6101	0.05777	32.4094	0.02297	32.2019	0.01919
32.7425	2.20416	32.5333	0.17699	32.3143	0.10329		32.7425	1853.34	32.5333	1773	32.3143	1733.67		32.7425	0.05812	32.5333	0.02311	32.3143	0.0193
32.8161	2.19821	32.614	0.17714	32.4428	0.10363		32.8161	1852.03	32.614	1771.55	32.4428	1731.4		32.8161	0.05839	32.614	0.0232	32.4428	0.01943
32.9111	2.19053	32.732	0.17735	32.5314	0.10384		32.9111	1850.34	32.732	1769.44	32.5314	1729.85		32.9111	0.05873	32.732	0.02334	32.5314	0.01952
33.0443	2.18019	32.8089	0.1775	32.6205	0.1041		33.0443	1847.97	32.8089	1768.06	32.6205	1728.29		33.0443	0.05886	32.8089	0.02343	32.6205	0.01961
33.1335	2.17333	32.9227	0.17773	32.7083	0.10434		33.1335	1846.39	32.9227	1766.03	32.7083	1726.75		33.1335	0.05904	32.9227	0.02358	32.7083	0.01972
33.212	2.16727	33.0372	0.17796	32.8422	0.10475		33.212	1845	33.0372	1763.99	32.8422	1724.41		33.212	0.0593	33.0372	0.02373	32.8422	0.01988
33.3356	2.15792	33.1164	0.17812	32.9127	0.10497		33.3356	1842.82	33.1164	1762.58	32.9127	1723.18		33.3356	0.05965	33.1164	0.02383	32.9127	0.01996
33.4244	2.15129	33.2057	0.17829	33.0023	0.10524		33.4244	1841.26	33.2057	1761	33.0023	1721.63		33.4244	0.05983	33.2057	0.02394	33.0023	0.02006
33.513	2.14474	33.3392	0.17855	33.1367	0.10563		33.513	1839.69	33.3392	1758.64	33.1367	1719.3		33.513	0.06008	33.3392	0.0241	33.1367	0.02023
33.6021	2.13825	33.4283	0.17873	33.2187	0.10589		33.6021	1838.13	33.4283	1757.07	33.2187	1717.88		33.6021	0.06034	33.4283	0.0242	33.2187	0.02031
33.7303	2.12896	33.5108	0.1789	33.3053	0.10617		33.7303	1835.88	33.5108	1755.62	33.3053	1716.38		33.7303	0.0608	33.5108	0.0243	33.3053	0.02041
33.8201	2.12254	33.6236	0.17915	33.4382	0.10653		33.8201	1834.31	33.6236	1753.63	33.4382	1714.09		33.8201	0.06096	33.6236	0.02443	33.4382	0.02055
33.9088	2.11617	33.737	0.17942	33.5274	0.10681		33.9088	1832.76	33.737	1751.65	33.5274	1712.56		33.9088	0.06118	33.737	0.02455	33.5274	0.02066
34.0428	2.10659	33.8153	0.17959	33.6012	0.10705		34.0428	1830.43	33.8153	1750.28	33.6012	1711.29		34.0428	0.06149	33.8153	0.02464	33.6012	0.02075
34.1318	2.10029	33.9387	0.17987	33.7135	0.10743		34.1318	1828.88	33.9387	1748.12	33.7135	1709.37		34.1318	0.06171	33.9387	0.02479	33.7135	0.02089
34.2075	2.09485	34.0199	0.18005	33.8013	0.1077		34.2075	1827.56	34.0199	1746.71	33.8013	1707.87		34.2075	0.06203	34.0199	0.02488	33.8013	0.021
34.33	2.08618	34.1385	0.18033	33.9216	0.10807		34.33	1825.44	34.1385	1744.65	33.9216	1705.82		34.33	0.06231	34.1385	0.02503	33.9216	0.02114
34.4199	2.07997	34.2156	0.1805	34.0013	0.10833		34.4199	1823.89	34.2156	1743.31	34.0013	1704.47		34.4199	0.06238	34.2156	0.02512	34.0013	0.02123
34.5096	2.07387	34.322	0.18075	34.1181	0.10868		34.5096	1822.34	34.322	1741.47	34.1181	1702.49		34.5096	0.06257	34.322	0.02525	34.1181	0.02136
34.6419	2.06495	34.4361	0.18101	34.2046	0.10894		34.6419	1820.05	34.4361	1739.5	34.2046	1701.02		34.6419	0.06294	34.4361	0.02539	34.2046	0.02146
34.7314	2.059	34.5147	0.18119	34.3037	0.10924		34.7314	1818.51	34.5147	1738.15	34.3037	1699.35		34.7314	0.06321	34.5147	0.02548	34.3037	0.02157
34.8211	2.05306	34.6008	0.18139	34.4147	0.10957		34.8211	1816.97	34.6008	1736.67	34.4147	1697.47		34.8211	0.06348	34.6008	0.02559	34.4147	0.0217
34.9106	2.04713	34.7328	0.18167	34.5308	0.10989		34.9106	1815.44	34.7328	1734.41	34.5308	1695.52		34.9106	0.06369	34.7328	0.02574	34.5308	0.02184
35.0002	2.04132	34.8226	0.18189	34.612	0.1101		35.0002	1813.91	34.8226	1732.87	34.612	1694.16		35.0002	0.06386	34.8226	0.02585	34.612	0.02193
35.1354	2.03265	34.9121	0.18211	34.7391	0.11048		35.1354	1811.59	34.9121	1731.34	34.7391	1692.03		35.1354	0.0642	34.9121	0.02595	34.7391	0.02207
35.2263	2.02692	35.0242	0.1824	34.8283	0.11074		35.2263	1810.05	35.0242	1729.43	34.8283	1690.54		35.2263	0.06444	35.0242	0.02608	34.8283	0.02217
35.3166	2.02128	35.1373	0.1827	34.9193	0.11098		35.3166	1808.51	35.1373	1727.51	34.9193	1689.02		35.3166	0.06462	35.1373	0.02622	34.9193	0.02228
35.4066	2.01573	35.2157	0.18292	35.0087	0.11122		35.4066	1806.98	35.2157	1726.18	35.0087	1687.53		35.4066	0.06481	35.2157	0.02631	35.0087	0.02238
35.5425	2.00754	35.3388	0.18323	35.1432	0.11161		35.5425	1804.68	35.3388	1724.1	35.1432	1685.3		35.5425	0.06507	35.3388	0.02646	35.1432	0.02252
35.6327	2.00217	35.4193	0.18342	35.2337	0.11187		35.6327	1803.15	35.4193	1722.74	35.2337	1683.8		35.6327	0.06526	35.4193	0.02656	35.2337	0.02262
35.7026	1.99797	35.5436	0.18374	35.3238	0.11211		35.7026	1801.97	35.5436	1720.65	35.3238	1682.3		35.7026	0.06553	35.5436	0.0267	35.3238	0.02272
35.8382	1.99009	35.6261	0.18394	35.408	0.11235		35.8382	1799.69	35.6261	1719.26	35.408	1680.91		35.8382	0.06574	35.6261	0.0268	35.408	0.02281
35.9287	1.98491	35.7351	0.18422	35.5384	0.11276		35.9287	1798.16	35.7351	1717.43	35.5384	1678.76		35.9287	0.06588	35.7351	0.02693	35.5384	0.02296
36.0155	1.97988	35.8105	0.18443	35.629	0.11306		36.0155	1796.71	35.8105	1716.17	35.629	1677.27		36.0155	0.06613	35.8105	0.02702	35.629	0.02306
36.1064	1.97468	35.934	0.18476	35.7433	0.11343		36.1064	1795.18	35.934	1714.1	35.7433	1675.39		36.1064	0.06628	35.934	0.02717	35.7433	0.02319
36.2415	1.96705	36.025	0.18499	35.835	0.11372		36.2415	1792.92	36.025	1712.59	35.835	1673.89		36.2415	0.06658	36.025	0.02728	35.835	0.0233
36.3323	1.96202	36.1153	0.18521	35.9266	0.114		36.3323	1791.41	36.1153	1711.08	35.9266	1672.4		36.3323	0.06681	36.1153	0.02738	35.9266	0.0234
36.423	1.95703	36.2061	0.18545	36.0177	0.11429		36.423	1789.89	36.2061	1709.58	36.0177	1670.91		36.423	0.067	36.2061	0.02749	36.0177	0.0235
36.5148	1.9521	36.3266	0.18578	36.1084	0.11457		36.5148	1788.37	36.3266	1707.58	36.1084	1669.43		36.5148	0.06716	36.3266	0.02763	36.1084	0.0236
36.6059	1.94723	36.4012	0.18599	36.2445	0.11499		36.6059	1786.85	36.4012	1706.35	36.2445	1667.22		36.6059	0.06735	36.4012	0.02772	36.2445	0.02376
36.7421	1.94013	36.5151	0.1863	36.3358	0.11527		36.7421	1784.6	36.5151	1704.46	36.3358	1665.74		36.7421	0.06765	36.5151	0.02786	36.3358	0.02386
36.8329	1.93545	36.6365	0.18666	36.4274	0.11557		36.8329	1783.09	36.6365	1702.47	36.4274	1664.25		36.8329	0.06782	36.6365	0.028	36.4274	0.02396
36.9236	1.93081	36.7179	0.18689	36.5204	0.11584		36.9236	1781.59	36.7179	1701.13	36.5204	1662.75		36.9236	0.06801	36.7179	0.0281	36.5204	0.02407
37.0012	1.92685	36.8368	0.18723	36.6118	0.11613		37.0012	1780.32	36.8368	1699.18	36.6118	1661.28		37.0012	0.06825	36.8368	0.02824	36.6118	0.02417
37.1329	1.92031	36.9281	0.1875	36.7025	0.11643		37.1329	1778.15	36.9281	1697.68	36.7025	1659.82		37.1329	0.0684	36.9281	0.02835	36.7025	0.02427
37.2248	1.91585	37.033	0.18782	36.8268	0.11682		37.2248	1776.64	37.033	1695.97	36.8268	1657.82		37.2248	0.06855	37.033	0.02848	36.8268	0.02442
37.3163	1.9115	37.1078	0.18805	36.9179	0.11711		37.3163	1775.13	37.1078	1694.75	36.9179	1656.36		37.3163	0.06872	37.1078	0.02857	36.9179	0.02452
37.408	1.90721	37.2241	0.1884	37.0305	0.11746		37.408	1773.63	37.2241	1692.86	37.0305	1654.55		37.408	0.06889	37.2241	0.02871	37.0305	0.02464
37.5441	1.90087	37.3122	0.18867	37.1221	0.11777		37.5441	1771.41	37.3122	1691.43	37.1221	1653.09		37.5441	0.06912	37.3122	0.02882	37.1221	0.02475
37.6352	1.89668	37.4038	0.18893	37.2141	0.11806		37.6352	1769.92	37.4038	1689.95	37.2141	1651.62		37.6352	0.06928	37.4038	0.02893	37.2141	0.02485
37.727	1.89251	37.5416	0.18934	37.3067	0.11837		37.727	1768.43	37.5416	1687.72	37.3067	1650.15		37.727	0.06943	37.5416	0.0291	37.3067	0.02496
37.8194	1.88835	37.6249	0.1896	37.4451	0.11884		37.8194	1766.92	37.6249	1686.38	37.4451	1647.95		37.8194	0.06958	37.6249	0.0292	37.4451	0.02512
37.9103	1.8843	37.7367	0.18996	37.5371	0.11915		37.9103	1765.45	37.7367	1684.58	37.5371	1646.5		37.9103	0.0697	37.7367	0.02933	37.5371	0.02523
38.0371	1.87865	37.8127	0.19019	37.6294	0.11948		38.0371	1763.39	37.8127	1683.36	37.6294	1645.04		38.0371	0.06993	37.8127	0.02942	37.6294	0.02534
38.1287	1.87466	37.9334	0.19058	37.7209	0.11981		38.1287	1761.91	37.9334	1681.42	37.7209	1643.6		38.1287	0.07008	37.9334	0.02957	37.7209	0.02545
38.22	1.87078	38.0151	0.19083	37.8132	0.12014		38.22	1760.44	38.0151	1680.12	37.8132	1642.14		38.22	0.07023	38.0151	0.02967	37.8132	0.02556
38.3119	1.86695	38.1003	0.1911	37.904	0.12047		38.3119	1758.95	38.1003	1678.76	37.904	1640.72		38.3119	0.07039	38.1003	0.02977	37.904	0.02567
38.4033	1.8632	38.238	0.19152	38.0347	0.12093		38.4033	1757.48	38.238	1676.57	38.0347	1638.67		38.4033	0.07055	38.238	0.02994	38.0347	0.02582
38.5305	1.85803	38.3126	0.19175	38.1226	0.12125		38.5305	1755.44	38.3126	1675.38	38.1226	1637.29		38.5305	0.07085	38.3126	0.03003	38.1226	0.02592
38.6042	1.85502	38.425	0.1921	38.2045	0.12155		38.6042	1754.26	38.425	1673.6	38.2045	1636.02		38.6042	0.07105	38.425	0.03017	38.2045	0.02602
38.7373	1.84968	38.5027	0.19235	38.3094	0.12193		38.7373	1752.12	38.5027	1672.37	38.3094	1634.38		38.7373	0.07124	38.5027	0.03027	38.3094	0.02614
38.8296	1.84605	38.6323	0.19275	38.4426	0.12242		38.8296	1750.65	38.6323	1670.33	38.4426	1632.31		38.8296	0.07141	38.6323	0.03042	38.4426	0.0263
38.9218	1.84246	38.7201	0.19302	38.5348	0.12275		38.9218	1749.18	38.7201	1668.94	38.5348	1630.89		38.9218	0.07154	38.7201	0.03053	38.5348	0.02641
39.0141	1.83894	38.8121	0.1933	38.6171	0.12305		39.0141	1747.71	38.8121	1667.5	38.6171	1629.61		39.0141	0.07171	38.8121	0.03064	38.6171	0.0265
39.1071	1.83547	38.9336	0.19368	38.7035	0.12336		39.1071	1746.23	38.9336	1665.59	38.7035	1628.28		39.1071	0.07185	38.9336	0.03078	38.7035	0.02661
39.2456	1.83041	39.0083	0.19392	38.8409	0.12386		39.2456	1744.03	39.0083	1664.43	38.8409	1626.17		39.2456	0.07207	39.0083	0.03087	38.8409	0.02677
39.3339	1.82721	39.1233	0.19429	38.9334	0.12419		39.3339	1742.63	39.1233	1662.63	38.9334	1624.74		39.3339	0.07225	39.1233	0.03101	38.9334	0.02687
39.4162	1.82423	39.205	0.19456	39.0275	0.12452		39.4162	1741.33	39.205	1661.36	39.0275	1623.3		39.4162	0.07239	39.205	0.03111	39.0275	0.02698
39.5443	1.81965	39.3272	0.19495	39.1208	0.12485		39.5443	1739.31	39.3272	1659.46	39.1208	1621.87		39.5443	0.07259	39.3272	0.03125	39.1208	0.02708
39.6231	1.81686	39.4064	0.19521	39.2143	0.12518		39.6231	1738.07	39.4064	1658.23	39.2143	1620.45		39.6231	0.07272	39.4064	0.03135	39.2143	0.02719
39.7155	1.8137	39.5288	0.1956	39.3036	0.12549		39.7155	1736.62	39.5288	1656.34	39.3036	1619.09		39.7155	0.07282	39.5288	0.0315	39.3036	0.02728
39.8087	1.81055	39.602	0.19584	39.4388	0.12596		39.8087	1735.15	39.602	1655.21	39.4388	1617.03		39.8087	0.07297	39.602	0.03158	39.4388	0.02744
39.9017	1.80745	39.7154	0.1962	39.527	0.12628		39.9017	1733.7	39.7154	1653.46	39.527	1615.69		39.9017	0.07309	39.7154	0.03172	39.527	0.02754
40.0406	1.80292	39.8308	0.19657	39.6357	0.12667		40.0406	1731.52	39.8308	1651.69	39.6357	1614.05		40.0406	0.07327	39.8308	0.03186	39.6357	0.02766
40.1337	1.79997	39.923	0.19687	39.7206	0.12697		40.1337	1730.07	39.923	1650.28	39.7206	1612.77		40.1337	0.0734	39.923	0.03197	39.7206	0.02775
40.2263	1.79708	40.0154	0.19715	39.8078	0.12728		40.2263	1728.63	40.0154	1648.86	39.8078	1611.45		40.2263	0.07354	40.0154	0.03208	39.8078	0.02785
40.3186	1.79426	40.1088	0.19745	39.9469	0.12777		40.3186	1727.19	40.1088	1647.44	39.9469	1609.36		40.3186	0.07366	40.1088	0.03219	39.9469	0.028
40.4121	1.79145	40.2214	0.19783	40.0408	0.1281		40.4121	1725.74	40.2214	1645.72	40.0408	1607.95		40.4121	0.07381	40.2214	0.03232	40.0408	0.0281
40.5052	1.78867	40.3352	0.19821	40.1358	0.12844		40.5052	1724.3	40.3352	1644	40.1358	1606.53		40.5052	0.07394	40.3352	0.03246	40.1358	0.02821
40.645	1.78454	40.4148	0.19848	40.2304	0.12877		40.645	1722.14	40.4148	1642.79	40.2304	1605.12		40.645	0.07415	40.4148	0.03255	40.2304	0.02831
40.7376	1.78186	40.5386	0.19888	40.3244	0.12911		40.7376	1720.71	40.5386	1640.92	40.3244	1603.71		40.7376	0.07429	40.5386	0.0327	40.3244	0.02841
40.8273	1.77929	40.6188	0.19915	40.4201	0.12945		40.8273	1719.33	40.6188	1639.71	40.4201	1602.29		40.8273	0.07442	40.6188	0.03279	40.4201	0.02851
40.9101	1.77695	40.705	0.19943	40.5095	0.12976		40.9101	1718.06	40.705	1638.41	40.5095	1600.96		40.9101	0.07457	40.705	0.03289	40.5095	0.02861
41.0037	1.7743	40.818	0.1998	40.6409	0.13024		41.0037	1716.62	40.818	1636.71	40.6409	1599.02		41.0037	0.07465	40.818	0.03303	40.6409	0.02876
41.1444	1.77037	40.9313	0.20017	40.734	0.13058		41.1444	1714.47	40.9313	1635.01	40.734	1597.64		41.1444	0.07482	40.9313	0.03316	40.734	0.02886
41.2372	1.76784	41.01	0.20043	40.816	0.13088		41.2372	1713.05	41.01	1633.84	40.816	1596.43		41.2372	0.07493	41.01	0.03325	40.816	0.02895
41.331	1.7653	41.1042	0.20073	40.9364	0.13131		41.331	1711.62	41.1042	1632.43	40.9364	1594.66		41.331	0.07506	41.1042	0.03337	40.9364	0.02908
41.407	1.76326	41.2439	0.20117	41.0338	0.13166		41.407	1710.47	41.2439	1630.35	41.0338	1593.23		41.407	0.07519	41.2439	0.03353	41.0338	0.02919
41.521	1.76024	41.3389	0.20147	41.1268	0.132		41.521	1708.74	41.3389	1628.94	41.1268	1591.87		41.521	0.07539	41.3389	0.03365	41.1268	0.02929
41.6421	1.75711	41.4143	0.20172	41.2216	0.13235		41.6421	1706.9	41.4143	1627.82	41.2216	1590.48		41.6421	0.07556	41.4143	0.03373	41.2216	0.0294
41.7257	1.75494	41.5276	0.20209	41.3177	0.13271		41.7257	1705.64	41.5276	1626.15	41.3177	1589.08		41.7257	0.07567	41.5276	0.03386	41.3177	0.0295
41.8074	1.75285	41.6059	0.20236	41.4128	0.13306		41.8074	1704.4	41.6059	1624.99	41.4128	1587.69		41.8074	0.07577	41.6059	0.03396	41.4128	0.02961
41.9264	1.74986	41.7298	0.20276	41.5094	0.13343		41.9264	1702.61	41.7298	1623.17	41.5094	1586.29		41.9264	0.07591	41.7298	0.0341	41.5094	0.02971
42.0038	1.74796	41.8108	0.20302	41.6032	0.13379		42.0038	1701.45	41.8108	1621.98	41.6032	1584.93		42.0038	0.07601	41.8108	0.03419	41.6032	0.02982
42.1192	1.74512	41.929	0.2034	41.7406	0.13433		42.1192	1699.72	41.929	1620.25	41.7406	1582.95		42.1192	0.0762	41.929	0.03433	41.7406	0.02997
42.2453	1.74203	42.0302	0.20372	41.8295	0.13468		42.2453	1697.83	42.0302	1618.77	41.8295	1581.66		42.2453	0.07634	42.0302	0.03444	41.8295	0.03007
42.3391	1.73979	42.1066	0.20397	41.9236	0.13505		42.3391	1696.42	42.1066	1617.65	41.9236	1580.31		42.3391	0.07644	42.1066	0.03453	41.9236	0.03018
42.4318	1.73762	42.2253	0.20436	42.0158	0.13542		42.4318	1695.04	42.2253	1615.92	42.0158	1578.99		42.4318	0.07655	42.2253	0.03467	42.0158	0.03028
42.526	1.73543	42.3195	0.20466	42.1075	0.13578		42.526	1693.64	42.3195	1614.55	42.1075	1577.67		42.526	0.07665	42.3195	0.03478	42.1075	0.03038
42.6176	1.73335	42.4428	0.20506	42.2013	0.13615		42.6176	1692.28	42.4428	1612.77	42.2013	1576.33		42.6176	0.07676	42.4428	0.03491	42.2013	0.03049
42.7079	1.73133	42.5372	0.20536	42.3434	0.13671		42.7079	1690.94	42.5372	1611.4	42.3434	1574.31		42.7079	0.07688	42.5372	0.03502	42.3434	0.03065
42.8007	1.72929	42.6128	0.20561	42.4355	0.13707		42.8007	1689.56	42.6128	1610.31	42.4355	1573		42.8007	0.07698	42.6128	0.0351	42.4355	0.03075
42.9321	1.72644	42.7267	0.20598	42.5306	0.13745		42.9321	1687.62	42.7267	1608.67	42.5306	1571.65		42.9321	0.07718	42.7267	0.03523	42.5306	0.03086
43.0166	1.72465	42.8054	0.20624	42.6269	0.13783		43.0166	1686.38	42.8054	1607.54	42.6269	1570.28		43.0166	0.0773	42.8054	0.03531	42.6269	0.03097
43.111	1.72266	42.9299	0.20666	42.7219	0.13821		43.111	1684.99	42.9299	1605.76	42.7219	1568.94		43.111	0.07739	42.9299	0.03544	42.7219	0.03107
43.2356	1.72007	43.0111	0.20692	42.8177	0.13859		43.2356	1683.16	43.0111	1604.6	42.8177	1567.59		43.2356	0.07756	43.0111	0.03553	42.8177	0.03118
43.3263	1.71821	43.1295	0.20732	42.9081	0.13895		43.3263	1681.83	43.1295	1602.91	42.9081	1566.32		43.3263	0.07765	43.1295	0.03566	42.9081	0.03128
43.4203	1.71629	43.2376	0.20767	43.0396	0.13946		43.4203	1680.45	43.2376	1601.37	43.0396	1564.47		43.4203	0.07776	43.2376	0.03577	43.0396	0.03143
43.5157	1.7144	43.3147	0.20793	43.1331	0.13983		43.5157	1679.06	43.3147	1600.28	43.1331	1563.16		43.5157	0.07789	43.3147	0.03586	43.1331	0.03153
43.6098	1.71255	43.4422	0.20835	43.2164	0.14015		43.6098	1677.69	43.4422	1598.47	43.2164	1562		43.6098	0.07802	43.4422	0.036	43.2164	0.03163
43.7054	1.71069	43.538	0.20866	43.3067	0.1405		43.7054	1676.3	43.538	1597.12	43.3067	1560.74		43.7054	0.07815	43.538	0.0361	43.3067	0.03173
43.8439	1.70804	43.6239	0.20893	43.4015	0.14088		43.8439	1674.3	43.6239	1595.91	43.4015	1559.42		43.8439	0.07833	43.6239	0.03619	43.4015	0.03184
43.9355	1.70632	43.7195	0.20923	43.5443	0.14142		43.9355	1672.97	43.7195	1594.57	43.5443	1557.44		43.9355	0.07843	43.7195	0.0363	43.5443	0.032
44.0308	1.70453	43.8333	0.2096	43.6381	0.14178		44.0308	1671.6	43.8333	1592.97	43.6381	1556.14		44.0308	0.07856	43.8333	0.03642	43.6381	0.0321
44.1261	1.70276	43.9099	0.20985	43.7342	0.14216		44.1261	1670.22	43.9099	1591.9	43.7342	1554.81		44.1261	0.07868	43.9099	0.0365	43.7342	0.03221
44.2207	1.70102	44.0313	0.21024	43.8299	0.14254		44.2207	1668.86	44.0313	1590.2	43.8299	1553.49		44.2207	0.0788	44.0313	0.03663	43.8299	0.03232
44.3141	1.69932	44.1146	0.21052	43.9266	0.14293		44.3141	1667.52	44.1146	1589.04	43.9266	1552.16		44.3141	0.0789	44.1146	0.03672	43.9266	0.03243
44.405	1.69769	44.2359	0.21091	44.0106	0.14327		44.405	1666.22	44.2359	1587.36	44.0106	1551.01		44.405	0.07901	44.2359	0.03685	44.0106	0.03252
44.5364	1.69533	44.3144	0.21117	44.138	0.14379		44.5364	1664.35	44.3144	1586.27	44.138	1549.26		44.5364	0.07915	44.3144	0.03693	44.138	0.03266
44.6303	1.69367	44.4301	0.21154	44.2202	0.14412		44.6303	1663.01	44.4301	1584.67	44.2202	1548.14		44.6303	0.07924	44.4301	0.03705	44.2202	0.03276
44.727	1.69197	44.5081	0.2118	44.3004	0.14445		44.727	1661.63	44.5081	1583.6	44.3004	1547.05		44.727	0.07934	44.5081	0.03714	44.3004	0.03285
44.8218	1.69034	44.6439	0.21225	44.4146	0.1449		44.8218	1660.29	44.6439	1581.73	44.4146	1545.5		44.8218	0.07943	44.6439	0.03728	44.4146	0.03298
44.9182	1.68872	44.7398	0.21257	44.5341	0.1454		44.9182	1658.92	44.7398	1580.41	44.5341	1543.87		44.9182	0.07954	44.7398	0.03739	44.5341	0.03311
45.0089	1.68719	44.8344	0.21289	44.6235	0.14577		45.0089	1657.64	44.8344	1579.12	44.6235	1542.66		45.0089	0.07965	44.8344	0.03749	44.6235	0.03321
45.1012	1.68566	44.9308	0.21322	44.72	0.14618		45.1012	1656.33	44.9308	1577.8	44.72	1541.36		45.1012	0.07974	44.9308	0.03759	44.72	0.03333
45.2453	1.68331	45.0279	0.21354	44.817	0.14658		45.2453	1654.31	45.0279	1576.48	44.817	1540.05		45.2453	0.0799	45.0279	0.0377	44.817	0.03344
45.3407	1.68178	45.1242	0.21387	44.9038	0.14695		45.3407	1652.97	45.1242	1575.17	44.9038	1538.89		45.3407	0.07999	45.1242	0.0378	44.9038	0.03353
45.4362	1.68028	45.2206	0.21419	45.0197	0.14743		45.4362	1651.63	45.2206	1573.86	45.0197	1537.33		45.4362	0.08009	45.2206	0.0379	45.0197	0.03366
45.519	1.67898	45.3014	0.21446	45.1397	0.14794		45.519	1650.47	45.3014	1572.76	45.1397	1535.73		45.519	0.08018	45.3014	0.03799	45.1397	0.0338
45.6071	1.67762	45.4422	0.21493	45.2255	0.1483		45.6071	1649.24	45.4422	1570.86	45.2255	1534.58		45.6071	0.08025	45.4422	0.03814	45.2255	0.03389
45.7007	1.6762	45.5241	0.21521	45.3092	0.14864		45.7007	1647.93	45.5241	1569.76	45.3092	1533.47		45.7007	0.08034	45.5241	0.03822	45.3092	0.03398
45.8458	1.67401	45.615	0.21551	45.431	0.14913		45.8458	1645.92	45.615	1568.53	45.431	1531.85		45.8458	0.08048	45.615	0.03832	45.431	0.03412
45.9419	1.67257	45.7115	0.21583	45.51	0.14945		45.9419	1644.58	45.7115	1567.24	45.51	1530.8		45.9419	0.08057	45.7115	0.03842	45.51	0.03421
46.039	1.67113	45.8091	0.21615	45.6282	0.14992		46.039	1643.24	45.8091	1565.93	45.6282	1529.24		46.039	0.08068	45.8091	0.03853	45.6282	0.03434
46.1302	1.66979	45.906	0.21646	45.7099	0.15024		46.1302	1641.98	45.906	1564.64	45.7099	1528.16		46.1302	0.08076	45.906	0.03863	45.7099	0.03443
46.2225	1.66845	46.0035	0.21678	45.808	0.15063		46.2225	1640.71	46.0035	1563.34	45.808	1526.87		46.2225	0.08084	46.0035	0.03874	45.808	0.03454
46.3188	1.66706	46.1004	0.2171	45.9045	0.151		46.3188	1639.38	46.1004	1562.05	45.9045	1525.6		46.3188	0.08093	46.1004	0.03884	45.9045	0.03465
46.4037	1.66586	46.2461	0.21757	46.0033	0.15139		46.4037	1638.21	46.2461	1560.11	46.0033	1524.3		46.4037	0.08101	46.2461	0.03899	46.0033	0.03476
46.5349	1.66401	46.3437	0.21789	46.12	0.15184		46.5349	1636.41	46.3437	1558.82	46.12	1522.78		46.5349	0.08114	46.3437	0.0391	46.12	0.03488
46.6332	1.66265	46.4413	0.2182	46.2384	0.15232		46.6332	1635.07	46.4413	1557.53	46.2384	1521.23		46.6332	0.08123	46.4413	0.0392	46.2384	0.03501
46.7227	1.66142	46.5374	0.21851	46.3231	0.15266		46.7227	1633.85	46.5374	1556.26	46.3231	1520.13		46.7227	0.0813	46.5374	0.0393	46.3231	0.03511
46.816	1.66013	46.6352	0.21883	46.4081	0.15299		46.816	1632.58	46.6352	1554.98	46.4081	1519.02		46.816	0.08139	46.6352	0.0394	46.4081	0.0352
46.9132	1.6588	46.733	0.21914	46.5316	0.15348		46.9132	1631.25	46.733	1553.69	46.5316	1517.42		46.9132	0.08146	46.733	0.03951	46.5316	0.03534
47.0098	1.65749	46.8306	0.21945	46.6116	0.1538		47.0098	1629.94	46.8306	1552.42	46.6116	1516.39		47.0098	0.08154	46.8306	0.03961	46.6116	0.03542
47.106	1.65621	46.9131	0.21971	46.7198	0.15422		47.106	1628.64	46.9131	1551.34	46.7198	1514.99		47.106	0.08162	46.9131	0.0397	46.7198	0.03554
47.2012	1.65494	47.0105	0.22002	46.8002	0.15454		47.2012	1627.35	47.0105	1550.07	46.8002	1513.95		47.2012	0.0817	47.0105	0.0398	46.8002	0.03563
47.3396	1.65311	47.1071	0.22032	46.9414	0.15509		47.3396	1625.48	47.1071	1548.81	46.9414	1512.14		47.3396	0.08182	47.1071	0.0399	46.9414	0.03579
47.4363	1.65184	47.2064	0.22064	47.0399	0.15547		47.4363	1624.18	47.2064	1547.52	47.0399	1510.88		47.4363	0.08189	47.2064	0.04	47.0399	0.03589
47.5329	1.65057	47.3046	0.22095	47.1378	0.15585		47.5329	1622.88	47.3046	1546.25	47.1378	1509.62		47.5329	0.08199	47.3046	0.0401	47.1378	0.036
47.6295	1.64933	47.4027	0.22126	47.2159	0.15616		47.6295	1621.59	47.4027	1544.98	47.2159	1508.63		47.6295	0.08206	47.4027	0.0402	47.2159	0.03608
47.7239	1.64812	47.5492	0.22172	47.3339	0.15662		47.7239	1620.33	47.5492	1543.09	47.3339	1507.12		47.7239	0.08215	47.5492	0.04035	47.3339	0.03621
47.803	1.64711	47.6466	0.22202	47.4179	0.15695		47.803	1619.27	47.6466	1541.84	47.4179	1506.06		47.803	0.08222	47.6466	0.04045	47.4179	0.0363
47.9455	1.64532	47.7455	0.22233	47.5038	0.15729		47.9455	1617.37	47.7455	1540.57	47.5038	1504.97		47.9455	0.08232	47.7455	0.04055	47.5038	0.03639
48.0437	1.64409	47.843	0.22263	47.6287	0.15778		48.0437	1616.07	47.843	1539.32	47.6287	1503.39		48.0437	0.08239	47.843	0.04065	47.6287	0.03653
48.1408	1.6429	47.9408	0.22294	47.7094	0.1581		48.1408	1614.78	47.9408	1538.07	47.7094	1502.37		48.1408	0.08246	47.9408	0.04075	47.7094	0.03661
48.2398	1.64168	48.0385	0.22325	47.8284	0.15858		48.2398	1613.47	48.0385	1536.82	47.8284	1500.87		48.2398	0.08253	48.0385	0.04085	47.8284	0.03674
48.3348	1.64052	48.1367	0.22355	47.9091	0.1589		48.3348	1612.21	48.1367	1535.57	47.9091	1499.85		48.3348	0.0826	48.1367	0.04095	47.9091	0.03683
48.4274	1.6394	48.2354	0.22385	48.0007	0.15926		48.4274	1610.99	48.2354	1534.32	48.0007	1498.7		48.4274	0.08267	48.2354	0.04105	48.0007	0.03693
48.5242	1.63824	48.3346	0.22415	48.1324	0.15977		48.5242	1609.71	48.3346	1533.06	48.1324	1497.06		48.5242	0.08274	48.3346	0.04115	48.1324	0.03707
48.622	1.63706	48.4337	0.22445	48.2316	0.16016		48.622	1608.43	48.4337	1531.81	48.2316	1495.82		48.622	0.08282	48.4337	0.04125	48.2316	0.03717
48.7192	1.63589	48.5324	0.22475	48.3103	0.16047		48.7192	1607.15	48.5324	1530.56	48.3103	1494.84		48.7192	0.08288	48.5324	0.04135	48.3103	0.03726
48.8191	1.63471	48.6311	0.22505	48.4286	0.16093		48.8191	1605.85	48.6311	1529.32	48.4286	1493.37		48.8191	0.08295	48.6311	0.04145	48.4286	0.03739
48.9431	1.63322	48.7306	0.22535	48.5115	0.16126		48.9431	1604.23	48.7306	1528.07	48.5115	1492.34		48.9431	0.08305	48.7306	0.04155	48.5115	0.03747
49.038	1.63211	48.8296	0.22565	48.6406	0.16177		49.038	1602.99	48.8296	1526.83	48.6406	1490.74		49.038	0.0831	48.8296	0.04164	48.6406	0.03761
49.1328	1.63099	48.9288	0.22595	48.7238	0.1621		49.1328	1601.76	48.9288	1525.59	48.7238	1489.71		49.1328	0.08317	48.9288	0.04174	48.7238	0.0377
49.23	1.62984	49.0275	0.22625	48.805	0.16242		49.23	1600.5	49.0275	1524.36	48.805	1488.71		49.23	0.08323	49.0275	0.04184	48.805	0.03778
49.329	1.62871	49.1272	0.22656	48.9222	0.16286		49.329	1599.21	49.1272	1523.12	48.9222	1487.27		49.329	0.08329	49.1272	0.04194	48.9222	0.03791
49.4252	1.62758	49.226	0.22686	49.0033	0.16317		49.4252	1597.97	49.226	1521.89	49.0033	1486.28		49.4252	0.08336	49.226	0.04204	49.0033	0.03799
49.5183	1.62652	49.3255	0.22717	49.1448	0.16373		49.5183	1596.77	49.3255	1520.66	49.1448	1484.55		49.5183	0.08342	49.3255	0.04213	49.1448	0.03814
49.6157	1.62541	49.4253	0.22747	49.2456	0.16411		49.6157	1595.52	49.4253	1519.43	49.2456	1483.32		49.6157	0.08349	49.4253	0.04223	49.2456	0.03825
49.7143	1.6243	49.5249	0.22778	49.3444	0.1645		49.7143	1594.25	49.5249	1518.2	49.3444	1482.11		49.7143	0.08355	49.5249	0.04233	49.3444	0.03835
49.8119	1.62321	49.6145	0.22805	49.4231	0.16481		49.8119	1593	49.6145	1517.09	49.4231	1481.16		49.8119	0.08361	49.6145	0.04242	49.4231	0.03844
49.9073	1.62215	49.705	0.22833	49.5022	0.16511		49.9073	1591.78	49.705	1515.98	49.5022	1480.2		49.9073	0.08367	49.705	0.0425	49.5022	0.03852
50.0355	1.62074	49.8372	0.22874	49.6284	0.1656		50.0355	1590.14	49.8372	1514.36	49.6284	1478.67		50.0355	0.08376	49.8372	0.04263	49.6284	0.03865
50.1313	1.6197	49.9235	0.229	49.7146	0.16594		50.1313	1588.92	49.9235	1513.31	49.7146	1477.63		50.1313	0.08382	49.9235	0.04272	49.7146	0.03874
50.2306	1.61864	50.0046	0.22924	49.8396	0.16642		50.2306	1587.66	50.0046	1512.32	49.8396	1476.12		50.2306	0.08386	50.0046	0.04279	49.8396	0.03887
50.3289	1.61759	50.137	0.22963	49.9205	0.16674		50.3289	1586.41	50.137	1510.7	49.9205	1475.15		50.3289	0.08392	50.137	0.04292	49.9205	0.03895
50.4274	1.61656	50.238	0.22994	50.0005	0.16704		50.4274	1585.16	50.238	1509.48	50.0005	1474.19		50.4274	0.08397	50.238	0.04302	50.0005	0.03904
50.5237	1.61556	50.337	0.23023	50.124	0.16752		50.5237	1583.95	50.337	1508.28	50.124	1472.71		50.5237	0.08403	50.337	0.04312	50.124	0.03916
50.6178	1.61458	50.4379	0.23053	50.2209	0.16789		50.6178	1582.76	50.4379	1507.06	50.2209	1471.55		50.6178	0.08408	50.4379	0.04322	50.2209	0.03926
50.7164	1.61358	50.5374	0.23083	50.3235	0.16828		50.7164	1581.52	50.5374	1505.85	50.3235	1470.33		50.7164	0.08413	50.5374	0.04331	50.3235	0.03937
50.8067	1.61266	50.638	0.23113	50.4222	0.16865		50.8067	1580.39	50.638	1504.64	50.4222	1469.16		50.8067	0.08419	50.638	0.04341	50.4222	0.03947
50.9033	1.61169	50.7385	0.23143	50.5013	0.16896		50.9033	1579.17	50.7385	1503.44	50.5013	1468.22		50.9033	0.08423	50.7385	0.0435	50.5013	0.03955
51.043	1.61029	50.8375	0.23173	50.6215	0.16942		51.043	1577.43	50.8375	1502.25	50.6215	1466.79		51.043	0.08431	50.8375	0.04359	50.6215	0.03968
51.1317	1.60942	50.9379	0.23202	50.7077	0.16974		51.1317	1576.32	50.9379	1501.05	50.7077	1465.78		51.1317	0.08436	50.9379	0.04369	50.7077	0.03976
51.2306	1.60844	51.0387	0.23233	50.8366	0.17024		51.2306	1575.09	51.0387	1499.85	50.8366	1464.26		51.2306	0.08441	51.0387	0.04378	50.8366	0.0399
51.3315	1.60745	51.1309	0.2326	50.9196	0.17055		51.3315	1573.84	51.1309	1498.75	50.9196	1463.28		51.3315	0.08446	51.1309	0.04387	50.9196	0.03998
51.4299	1.60649	51.221	0.23287	51.0007	0.17086		51.4299	1572.62	51.221	1497.68	51.0007	1462.33		51.4299	0.08451	51.221	0.04395	51.0007	0.04006
51.5305	1.60551	51.3208	0.23317	51.1218	0.17132		51.5305	1571.37	51.3208	1496.49	51.1218	1460.91		51.5305	0.08456	51.3208	0.04404	51.1218	0.04018
51.6241	1.60461	51.4226	0.23347	51.2061	0.17163		51.6241	1570.22	51.4226	1495.29	51.2061	1459.93		51.6241	0.08461	51.4226	0.04414	51.2061	0.04027
51.7205	1.60369	51.5233	0.23378	51.3086	0.17202		51.7205	1569.03	51.5233	1494.1	51.3086	1458.73		51.7205	0.08466	51.5233	0.04423	51.3086	0.04037
51.82	1.60274	51.6241	0.23408	51.4114	0.1724		51.82	1567.81	51.6241	1492.91	51.4114	1457.53		51.82	0.08471	51.6241	0.04432	51.4114	0.04047
51.91	1.6019	51.7247	0.23438	51.5039	0.17275		51.91	1566.7	51.7247	1491.73	51.5039	1456.46		51.91	0.08475	51.7247	0.04441	51.5039	0.04057
52.0072	1.60099	51.8242	0.23468	51.6232	0.17319		52.0072	1565.51	51.8242	1490.56	51.6232	1455.08		52.0072	0.0848	51.8242	0.0445	51.6232	0.04068
52.1445	1.5997	51.9239	0.23498	51.7052	0.1735		52.1445	1563.84	51.9239	1489.4	51.7052	1454.13		52.1445	0.08487	51.9239	0.04459	51.7052	0.04076
52.2406	1.59883	52.0268	0.23529	51.8373	0.174		52.2406	1562.67	52.0268	1488.2	51.8373	1452.61		52.2406	0.08491	52.0268	0.04468	51.8373	0.04089
52.3418	1.59791	52.1226	0.23557	51.9224	0.17431		52.3418	1561.44	52.1226	1487.08	51.9224	1451.63		52.3418	0.08495	52.1226	0.04477	51.9224	0.04098
52.4417	1.59699	52.2231	0.23587	52.0052	0.17462		52.4417	1560.22	52.2231	1485.91	52.0052	1450.68		52.4417	0.085	52.2231	0.04486	52.0052	0.04106
52.5416	1.59609	52.3238	0.23617	52.1267	0.17506		52.5416	1559.02	52.3238	1484.74	52.1267	1449.29		52.5416	0.08504	52.3238	0.04494	52.1267	0.04117
52.6382	1.59521	52.4271	0.23647	52.2087	0.17536		52.6382	1557.85	52.4271	1483.54	52.2087	1448.35		52.6382	0.08509	52.4271	0.04504	52.2087	0.04125
52.7334	1.59436	52.529	0.23677	52.3013	0.17569		52.7334	1556.7	52.529	1482.37	52.3013	1447.29		52.7334	0.08513	52.529	0.04513	52.3013	0.04134
52.8336	1.59347	52.6106	0.23701	52.404	0.17606		52.8336	1555.5	52.6106	1481.43	52.404	1446.12		52.8336	0.08517	52.6106	0.0452	52.404	0.04144
52.9248	1.59266	52.7343	0.23737	52.5093	0.17644		52.9248	1554.4	52.7343	1480.01	52.5093	1444.93		52.9248	0.08521	52.7343	0.0453	52.5093	0.04154
53.0226	1.59179	52.8229	0.23764	52.6294	0.17687		53.0226	1553.23	52.8229	1478.99	52.6294	1443.56		53.0226	0.08526	52.8229	0.04538	52.6294	0.04166
53.1036	1.59106	52.9119	0.2379	52.71	0.17716		53.1036	1552.26	52.9119	1477.97	52.71	1442.65		53.1036	0.0853	52.9119	0.04546	52.71	0.04174
53.2364	1.58988	53.0406	0.23828	52.8407	0.17763		53.2364	1550.68	53.0406	1476.5	52.8407	1441.18		53.2364	0.08536	53.0406	0.04557	52.8407	0.04186
53.3356	1.58899	53.113	0.2385	52.9275	0.17793		53.3356	1549.5	53.113	1475.67	52.9275	1440.2		53.3356	0.08541	53.113	0.04563	52.9275	0.04194
53.4359	1.58812	53.2346	0.23886	53.0118	0.17823		53.4359	1548.3	53.2346	1474.29	53.0118	1439.25		53.4359	0.08545	53.2346	0.04573	53.0118	0.04202
53.5366	1.58723	53.3276	0.23914	53.1346	0.17866		53.5366	1547.11	53.3276	1473.24	53.1346	1437.88		53.5366	0.0855	53.3276	0.04581	53.1346	0.04214
53.6371	1.58635	53.4308	0.23944	53.2161	0.17895		53.6371	1545.92	53.4308	1472.07	53.2161	1436.97		53.6371	0.08554	53.4308	0.0459	53.2161	0.04222
53.7382	1.58547	53.533	0.23974	53.3005	0.17924		53.7382	1544.73	53.533	1470.91	53.3005	1436.02		53.7382	0.08559	53.533	0.04598	53.3005	0.0423
53.8392	1.5846	53.6253	0.24	53.4061	0.17961		53.8392	1543.54	53.6253	1469.87	53.4061	1434.85		53.8392	0.08564	53.6253	0.04606	53.4061	0.04239
53.9313	1.58381	53.7067	0.24024	53.5118	0.17998		53.9313	1542.46	53.7067	1468.96	53.5118	1433.67		53.9313	0.08568	53.7067	0.04613	53.5118	0.04249
54.0299	1.58298	53.836	0.24062	53.6049	0.1803		54.0299	1541.3	53.836	1467.5	53.6049	1432.64		54.0299	0.08572	53.836	0.04624	53.6049	0.04258
54.1136	1.58226	53.9258	0.24088	53.7253	0.18072		54.1136	1540.32	53.9258	1466.5	53.7253	1431.3		54.1136	0.08576	53.9258	0.04631	53.7253	0.04269
54.2316	1.58127	54.013	0.24113	53.8083	0.18101		54.2316	1538.95	54.013	1465.52	53.8083	1430.39		54.2316	0.08582	54.013	0.04638	53.8083	0.04277
54.3326	1.58042	54.1394	0.2415	53.9411	0.18148		54.3326	1537.77	54.1394	1464.12	53.9411	1428.92		54.3326	0.08586	54.1394	0.04648	53.9411	0.04289
54.4335	1.57957	54.2172	0.24171	54.0265	0.18177		54.4335	1536.6	54.2172	1463.25	54.0265	1427.99		54.4335	0.08591	54.2172	0.04654	54.0265	0.04297
54.5327	1.57875	54.3015	0.24195	54.1096	0.18206		54.5327	1535.45	54.3015	1462.31	54.1096	1427.07		54.5327	0.08595	54.3015	0.04661	54.1096	0.04304
54.6345	1.57791	54.4494	0.24236	54.231	0.18246		54.6345	1534.27	54.4494	1460.68	54.231	1425.75		54.6345	0.08599	54.4494	0.04673	54.231	0.04315
54.7362	1.57709	54.5005	0.2425	54.3146	0.18274		54.7362	1533.09	54.5005	1460.11	54.3146	1424.83		54.7362	0.08603	54.5005	0.04677	54.3146	0.04323
54.8375	1.57627	54.6058	0.2428	54.4175	0.18309		54.8375	1531.93	54.6058	1458.95	54.4175	1423.71		54.8375	0.08608	54.6058	0.04686	54.4175	0.04332
54.94	1.57544	54.7282	0.24314	54.5224	0.18345		54.94	1530.75	54.7282	1457.6	54.5224	1422.57		54.94	0.08612	54.7282	0.04695	54.5224	0.04342
55.0316	1.5747	54.8114	0.24337	54.6273	0.1838		55.0316	1529.7	54.8114	1456.69	54.6273	1421.43		55.0316	0.08617	54.8114	0.04702	54.6273	0.04351
55.1334	1.57388	54.9003	0.24362	54.7075	0.18407		55.1334	1528.53	54.9003	1455.71	54.7075	1420.56		55.1334	0.08621	54.9003	0.04709	54.7075	0.04359
55.2182	1.5732	55.0303	0.24398	54.8306	0.18449		55.2182	1527.56	55.0303	1454.29	54.8306	1419.23		55.2182	0.08626	55.0303	0.04719	54.8306	0.0437
55.312	1.57245	55.1155	0.24422	54.9202	0.1848		55.312	1526.49	55.1155	1453.36	54.9202	1418.26		55.312	0.0863	55.1155	0.04726	54.9202	0.04378
55.4131	1.57165	55.2318	0.24454	55.0072	0.18509		55.4131	1525.34	55.2318	1452.1	55.0072	1417.33		55.4131	0.08634	55.2318	0.04735	55.0072	0.04385
55.5144	1.57085	55.3158	0.24478	55.1333	0.18552		55.5144	1524.19	55.3158	1451.18	55.1333	1415.97		55.5144	0.08638	55.3158	0.04741	55.1333	0.04396
55.6147	1.57005	55.4098	0.24503	55.2152	0.1858		55.6147	1523.06	55.4098	1450.16	55.2152	1415.1		55.6147	0.08642	55.4098	0.04748	55.2152	0.04404
55.7178	1.56924	55.5136	0.24532	55.3398	0.18622		55.7178	1521.89	55.5136	1449.04	55.3398	1413.76		55.7178	0.08647	55.5136	0.04756	55.3398	0.04415
55.8194	1.56845	55.6132	0.2456	55.4427	0.18656		55.8194	1520.74	55.6132	1447.96	55.4427	1412.66		55.8194	0.08651	55.6132	0.04764	55.4427	0.04424
55.92	1.56768	55.7361	0.24593	55.5472	0.18691		55.92	1519.61	55.7361	1446.64	55.5472	1411.55		55.92	0.08655	55.7361	0.04773	55.5472	0.04433
56.0125	1.56695	55.8189	0.24616	55.6004	0.18709		56.0125	1518.57	55.8189	1445.75	55.6004	1410.99		56.0125	0.08659	55.8189	0.04779	55.6004	0.04438
56.1132	1.56619	55.9076	0.24641	55.7329	0.18754		56.1132	1517.44	55.9076	1444.8	55.7329	1409.58		56.1132	0.08663	55.9076	0.04786	55.7329	0.04449
56.2361	1.56524	56.0371	0.24677	55.8144	0.18781		56.2361	1516.07	56.0371	1443.41	55.8144	1408.72		56.2361	0.08669	56.0371	0.04796	55.8144	0.04456
56.3364	1.56449	56.1229	0.247	55.9017	0.1881		56.3364	1514.95	56.1229	1442.49	55.9017	1407.8		56.3364	0.08673	56.1229	0.04802	55.9017	0.04464
56.4381	1.56373	56.2303	0.2473	56.0335	0.18854		56.4381	1513.82	56.2303	1441.35	56.0335	1406.41		56.4381	0.08677	56.2303	0.0481	56.0335	0.04475
56.5403	1.56296	56.3138	0.24753	56.1182	0.18882		56.5403	1512.68	56.3138	1440.46	56.1182	1405.52		56.5403	0.08681	56.3138	0.04816	56.1182	0.04482
56.6419	1.56221	56.4028	0.24778	56.2009	0.18909		56.6419	1511.56	56.4028	1439.52	56.2009	1404.65		56.6419	0.08685	56.4028	0.04823	56.2009	0.04489
56.7229	1.5616	56.5069	0.24806	56.3246	0.18949		56.7229	1510.66	56.5069	1438.41	56.3246	1403.35		56.7229	0.08688	56.5069	0.0483	56.3246	0.045
56.8041	1.56099	56.6105	0.24834	56.4186	0.1898		56.8041	1509.76	56.6105	1437.32	56.4186	1402.37		56.8041	0.08692	56.6105	0.04838	56.4186	0.04508
56.9335	1.56004	56.7023	0.24859	56.5254	0.19015		56.9335	1508.34	56.7023	1436.35	56.5254	1401.25		56.9335	0.08697	56.7023	0.04845	56.5254	0.04517
57.0219	1.55939	56.8257	0.24891	56.6323	0.1905		57.0219	1507.37	56.8257	1435.05	56.6323	1400.14		57.0219	0.087	56.8257	0.04854	56.6323	0.04526
57.1076	1.55877	56.9143	0.24915	56.7135	0.19077		57.1076	1506.43	56.9143	1434.12	56.7135	1399.3		57.1076	0.08703	56.9143	0.0486	56.7135	0.04532
57.2278	1.55789	57.0042	0.24939	56.836	0.19115		57.2278	1505.11	57.0042	1433.18	56.836	1398.03		57.2278	0.08707	57.0042	0.04867	56.836	0.04543
57.31	1.5573	57.1345	0.24974	56.9239	0.19143		57.31	1504.21	57.1345	1431.81	56.9239	1397.12		57.31	0.0871	57.1345	0.04876	56.9239	0.0455
57.4469	1.55631	57.2064	0.24994	57.0125	0.19172		57.4469	1502.72	57.2064	1431.06	57.0125	1396.21		57.4469	0.08715	57.2064	0.04881	57.0125	0.04557
57.5486	1.5556	57.3281	0.25027	57.1407	0.19212		57.5486	1501.61	57.3281	1429.8	57.1407	1394.89		57.5486	0.08718	57.3281	0.0489	57.1407	0.04568
57.6507	1.55489	57.4229	0.25052	57.2236	0.19239		57.6507	1500.51	57.4229	1428.81	57.2236	1394.03		57.6507	0.08721	57.4229	0.04896	57.2236	0.04575
57.732	1.5543	57.5297	0.2508	57.306	0.19265		57.732	1499.63	57.5297	1427.7	57.306	1393.19		57.732	0.08724	57.5297	0.04904	57.306	0.04581
57.8134	1.55373	57.6293	0.25107	57.4421	0.19307		57.8134	1498.75	57.6293	1426.67	57.4421	1391.8		57.8134	0.08727	57.6293	0.04911	57.4421	0.04592
57.9431	1.55284	57.7235	0.25132	57.5472	0.1934		57.9431	1497.35	57.7235	1425.7	57.5472	1390.72		57.9431	0.08732	57.7235	0.04917	57.5472	0.04601
58.0316	1.55222	57.8056	0.25153	57.6009	0.19357		58.0316	1496.39	57.8056	1424.85	57.6009	1390.18		58.0316	0.08735	57.8056	0.04923	57.6009	0.04605
58.1175	1.55163	57.9366	0.25188	57.7359	0.19399		58.1175	1495.47	57.9366	1423.51	57.7359	1388.8		58.1175	0.08738	57.9366	0.04932	57.7359	0.04616
58.201	1.55106	58.0264	0.25211	57.8174	0.19424		58.201	1494.58	58.0264	1422.59	57.8174	1387.98		58.201	0.08741	58.0264	0.04938	57.8174	0.04623
58.3219	1.55024	58.1149	0.25235	57.9024	0.19451		58.3219	1493.28	58.1149	1421.68	57.9024	1387.11		58.3219	0.08745	58.1149	0.04944	57.9024	0.04629
58.408	1.54967	58.2016	0.25258	58.0359	0.19492		58.408	1492.37	58.2016	1420.79	58.0359	1385.76		58.408	0.08748	58.2016	0.0495	58.0359	0.0464
58.5125	1.54898	58.3223	0.2529	58.1217	0.19518		58.5125	1491.25	58.3223	1419.56	58.1217	1384.9		58.5125	0.08751	58.3223	0.04959	58.1217	0.04647
58.6154	1.5483	58.4118	0.25313	58.2052	0.19543		58.6154	1490.16	58.4118	1418.65	58.2052	1384.06		58.6154	0.08754	58.4118	0.04965	58.2052	0.04653
58.7078	1.54769	58.5161	0.2534	58.3294	0.19581		58.7078	1489.18	58.5161	1417.59	58.3294	1382.81		58.7078	0.08758	58.5161	0.04972	58.3294	0.04663
58.8304	1.54688	58.6219	0.25367	58.423	0.19609		58.8304	1487.88	58.6219	1416.52	58.423	1381.87		58.8304	0.08762	58.6219	0.04979	58.423	0.0467
58.9342	1.54621	58.7155	0.25391	58.5309	0.19641		58.9342	1486.78	58.7155	1415.58	58.5309	1380.8		58.9342	0.08766	58.7155	0.04985	58.5309	0.04678
59.0355	1.54556	58.842	0.25423	58.6374	0.19673		59.0355	1485.72	58.842	1414.3	58.6374	1379.73		59.0355	0.08769	58.842	0.04994	58.6374	0.04687
59.1365	1.54492	58.9326	0.25446	58.7319	0.19701		59.1365	1484.66	58.9326	1413.39	58.7319	1378.79		59.1365	0.08772	58.9326	0.05	58.7319	0.04694
59.2345	1.54429	59.0247	0.25469	58.8133	0.19725		59.2345	1483.63	59.0247	1412.46	58.8133	1377.98		59.2345	0.08776	59.0247	0.05006	58.8133	0.047
59.3376	1.54365	59.1139	0.25491	58.9433	0.19763		59.3376	1482.55	59.1139	1411.57	58.9433	1376.69		59.3376	0.08779	59.1139	0.05012	58.9433	0.0471
59.4417	1.54301	59.201	0.25513	59.032	0.19789		59.4417	1481.46	59.201	1410.7	59.032	1375.82		59.4417	0.08782	59.201	0.05017	59.032	0.04717
59.5446	1.54236	59.3222	0.25544	59.118	0.19814		59.5446	1480.39	59.3222	1409.49	59.118	1374.97		59.5446	0.08786	59.3222	0.05025	59.118	0.04723
59.6475	1.54172	59.4115	0.25567	59.2017	0.19839		59.6475	1479.32	59.4115	1408.6	59.2017	1374.14		59.6475	0.0879	59.4115	0.05031	59.2017	0.0473
59.751	1.54108	59.5169	0.25593	59.3261	0.19875		59.751	1478.25	59.5169	1407.55	59.3261	1372.92		59.751	0.08793	59.5169	0.05038	59.3261	0.04739
59.8033	1.54076	59.6236	0.2562	59.4221	0.19903		59.8033	1477.7	59.6236	1406.49	59.4221	1371.98		59.8033	0.08795	59.6236	0.05045	59.4221	0.04746
59.9064	1.54013	59.7168	0.25643	59.5304	0.19934		59.9064	1476.64	59.7168	1405.57	59.5304	1370.91		59.9064	0.08798	59.7168	0.05051	59.5304	0.04754
60.0104	1.53952	59.8411	0.25674	59.6388	0.19965		60.0104	1475.57	59.8411	1404.34	59.6388	1369.86		60.0104	0.08801	59.8411	0.05059	59.6388	0.04762
60.1138	1.53889	59.9304	0.25697	59.7207	0.19989		60.1138	1474.5	59.9304	1403.46	59.7207	1369.06		60.1138	0.08805	59.9304	0.05065	59.7207	0.04769
60.2173	1.53827	60.0206	0.25719	59.8025	0.20013		60.2173	1473.44	60.0206	1402.58	59.8025	1368.26		60.2173	0.08808	60.0206	0.05071	59.8025	0.04775
60.32	1.53766	60.1081	0.25741	59.9329	0.2005		60.32	1472.39	60.1081	1401.72	59.9329	1366.99		60.32	0.08811	60.1081	0.05076	59.9329	0.04784
60.4232	1.53706	60.2287	0.25771	60.022	0.20076		60.4232	1471.33	60.2287	1400.54	60.022	1366.13		60.4232	0.08814	60.2287	0.05084	60.022	0.04791
60.5276	1.53644	60.3132	0.25792	60.1085	0.20101		60.5276	1470.27	60.3132	1399.71	60.1085	1365.29		60.5276	0.08818	60.3132	0.05089	60.1085	0.04797
60.6313	1.53584	60.4025	0.25815	60.2341	0.20136		60.6313	1469.21	60.4025	1398.84	60.2341	1364.08		60.6313	0.08821	60.4025	0.05095	60.2341	0.04806
60.7375	1.53522	60.5089	0.25841	60.3174	0.2016		60.7375	1468.13	60.5089	1397.81	60.3174	1363.28		60.7375	0.08825	60.5089	0.05101	60.3174	0.04812
60.8414	1.53461	60.6144	0.25867	60.4137	0.20186		60.8414	1467.08	60.6144	1396.78	60.4137	1362.35		60.8414	0.08828	60.6144	0.05108	60.4137	0.04819
60.9443	1.53402	60.7082	0.2589	60.524	0.20217		60.9443	1466.04	60.7082	1395.87	60.524	1361.29		60.9443	0.08831	60.7082	0.05114	60.524	0.04827
61.0393	1.53349	60.8329	0.25921	60.6345	0.20248		61.0393	1465.08	60.8329	1394.67	60.6345	1360.24		61.0393	0.08834	60.8329	0.05122	60.6345	0.04835
61.144	1.53289	60.9224	0.25943	60.7165	0.20271		61.144	1464.03	60.9224	1393.8	60.7165	1359.45		61.144	0.08838	60.9224	0.05127	60.7165	0.04841
61.2298	1.53241	61.0125	0.25966	60.8406	0.20306		61.2298	1463.17	61.0125	1392.94	60.8406	1358.27		61.2298	0.08841	61.0125	0.05133	60.8406	0.04849
61.3234	1.53189	61.1427	0.25998	60.9296	0.2033		61.3234	1462.23	61.1427	1391.69	60.9296	1357.42		61.3234	0.08844	61.1427	0.05141	60.9296	0.04856
61.4267	1.53132	61.2285	0.26019	61.0187	0.20355		61.4267	1461.19	61.2285	1390.87	61.0187	1356.58		61.4267	0.08847	61.2285	0.05146	61.0187	0.04862
61.53	1.53076	61.3151	0.2604	61.1052	0.20378		61.53	1460.16	61.3151	1390.04	61.1052	1355.76		61.53	0.0885	61.3151	0.05152	61.1052	0.04868
61.6358	1.53018	61.4124	0.26064	61.2309	0.20413		61.6358	1459.11	61.4124	1389.11	61.2309	1354.57		61.6358	0.08854	61.4124	0.05158	61.2309	0.04877
61.7414	1.5296	61.5165	0.26089	61.3147	0.20436		61.7414	1458.06	61.5165	1388.12	61.3147	1353.78		61.7414	0.08857	61.5165	0.05164	61.3147	0.04883
61.8451	1.52903	61.6211	0.26115	61.4099	0.20462		61.8451	1457.03	61.6211	1387.12	61.4099	1352.88		61.8451	0.08861	61.6211	0.05171	61.4099	0.04889
61.9496	1.52847	61.7039	0.26135	61.522	0.20492		61.9496	1456	61.7039	1386.34	61.522	1351.83		61.9496	0.08864	61.7039	0.05176	61.522	0.04897
62.051	1.52793	61.8321	0.26166	61.634	0.20522		62.051	1454.99	61.8321	1385.13	61.634	1350.78		62.051	0.08867	61.8321	0.05184	61.634	0.04905
62.1032	1.52766	61.9237	0.26188	61.716	0.20545		62.1032	1454.48	61.9237	1384.26	61.716	1350.01		62.1032	0.08869	61.9237	0.05189	61.716	0.0491
62.2285	1.52699	62.014	0.2621	61.841	0.20578		62.2285	1453.25	62.014	1383.41	61.841	1348.85		62.2285	0.08873	62.014	0.05195	61.841	0.04919
62.3317	1.52646	62.1022	0.26232	61.9326	0.20602		62.3317	1452.23	62.1022	1382.58	61.9326	1347.99		62.3317	0.08876	62.1022	0.052	61.9326	0.04925
62.4385	1.5259	62.2322	0.26263	62.0214	0.20626		62.4385	1451.19	62.2322	1381.36	62.0214	1347.17		62.4385	0.08879	62.2322	0.05208	62.0214	0.04931
62.544	1.52536	62.3198	0.26284	62.1075	0.20649		62.544	1450.16	62.3198	1380.54	62.1075	1346.37		62.544	0.08883	62.3198	0.05213	62.1075	0.04937
62.6503	1.52481	62.4195	0.26307	62.2331	0.20682		62.6503	1449.12	62.4195	1379.61	62.2331	1345.21		62.6503	0.08886	62.4195	0.05219	62.2331	0.04945
62.7025	1.52455	62.5287	0.26333	62.3177	0.20704		62.7025	1448.61	62.5287	1378.59	62.3177	1344.42		62.7025	0.08888	62.5287	0.05226	62.3177	0.04951
62.8072	1.52401	62.6344	0.26358	62.4164	0.20729		62.8072	1447.59	62.6344	1377.61	62.4164	1343.51		62.8072	0.08891	62.6344	0.05232	62.4164	0.04957
62.9103	1.52349	62.717	0.26377	62.5258	0.20758		62.9103	1446.59	62.717	1376.85	62.5258	1342.51		62.9103	0.08894	62.717	0.05237	62.5258	0.04964
63.0438	1.52282	62.8038	0.26397	62.6351	0.20786		63.0438	1445.3	62.8038	1376.04	62.6351	1341.5		63.0438	0.08898	62.8038	0.05243	62.6351	0.04972
63.1497	1.5223	62.9436	0.26429	62.7171	0.20808		63.1497	1444.28	62.9436	1374.75	62.7171	1340.75		63.1497	0.08901	62.9436	0.05251	62.7171	0.04977
63.237	1.52186	63.0347	0.2645	62.8004	0.20829		63.237	1443.44	63.0347	1373.91	62.8004	1339.99		63.237	0.08904	63.0347	0.05256	62.8004	0.04982
63.3431	1.52134	63.123	0.26471	62.9348	0.20864		63.3431	1442.42	63.123	1373.1	62.9348	1338.76		63.3431	0.08907	63.123	0.05262	62.9348	0.04991
63.4498	1.52082	63.2098	0.26491	63.0232	0.20886		63.4498	1441.4	63.2098	1372.3	63.0232	1337.96		63.4498	0.0891	63.2098	0.05267	63.0232	0.04997
63.503	1.52056	63.3435	0.26521	63.1088	0.20908		63.503	1440.89	63.3435	1371.08	63.1088	1337.18		63.503	0.08912	63.3435	0.05275	63.1088	0.05002
63.6082	1.52005	63.4526	0.26546	63.2345	0.2094		63.6082	1439.88	63.4526	1370.08	63.2345	1336.04		63.6082	0.08915	63.4526	0.05281	63.2345	0.0501
63.7121	1.51954	63.508	0.26558	63.3204	0.20961		63.7121	1438.89	63.508	1369.57	63.3204	1335.26		63.7121	0.08918	63.508	0.05284	63.3204	0.05016
63.819	1.51903	63.6154	0.26582	63.4303	0.20989		63.819	1437.87	63.6154	1368.6	63.4303	1334.27		63.819	0.08921	63.6154	0.0529	63.4303	0.05023
63.9237	1.51853	63.7401	0.2661	63.5403	0.21017		63.9237	1436.88	63.7401	1367.46	63.5403	1333.28		63.9237	0.08924	63.7401	0.05298	63.5403	0.0503
64.027	1.51805	63.8273	0.26629	63.634	0.21041		64.027	1435.9	63.8273	1366.67	63.634	1332.44		64.027	0.08927	63.8273	0.05303	63.634	0.05036
64.1329	1.51756	63.9219	0.2665	63.7163	0.21061		64.1329	1434.9	63.9219	1365.82	63.7163	1331.7		64.1329	0.0893	63.9219	0.05308	63.7163	0.05041
64.2284	1.51711	64.013	0.2667	63.801	0.21082		64.2284	1434	64.013	1364.99	63.801	1330.94		64.2284	0.08933	64.013	0.05313	63.801	0.05046
64.3319	1.51662	64.1013	0.26689	63.9379	0.21116		64.3319	1433.02	64.1013	1364.2	63.9379	1329.71		64.3319	0.08937	64.1013	0.05318	63.9379	0.05055
64.439	1.51614	64.2322	0.26717	64.0256	0.21138		64.439	1432.02	64.2322	1363.02	64.0256	1328.93		64.439	0.08939	64.2322	0.05326	64.0256	0.0506
64.545	1.51564	64.323	0.26737	64.1108	0.21159		64.545	1431.03	64.323	1362.21	64.1108	1328.17		64.545	0.08943	64.323	0.05331	64.1108	0.05065
64.6514	1.51515	64.4298	0.2676	64.237	0.21189		64.6514	1430.03	64.4298	1361.25	64.237	1327.05		64.6514	0.08946	64.4298	0.05336	64.237	0.05073
64.7048	1.51491	64.5359	0.26782	64.3342	0.21213		64.7048	1429.53	64.5359	1360.3	64.3342	1326.19		64.7048	0.08947	64.5359	0.05342	64.3342	0.05079
64.8107	1.51443	64.633	0.26803	64.4469	0.2124		64.8107	1428.55	64.633	1359.44	64.4469	1325.2		64.8107	0.0895	64.633	0.05348	64.4469	0.05086
64.9069	1.514	64.7167	0.2682	64.5032	0.21253		64.9069	1427.65	64.7167	1358.69	64.5032	1324.7		64.9069	0.08953	64.7167	0.05352	64.5032	0.05089
65.0128	1.51353	64.8047	0.26839	64.6011	0.21277		65.0128	1426.67	64.8047	1357.91	64.6011	1323.84		65.0128	0.08956	64.8047	0.05357	64.6011	0.05095
65.1314	1.513	64.9416	0.26867	64.7256	0.21307		65.1314	1425.57	64.9416	1356.7	64.7256	1322.74		65.1314	0.08959	64.9416	0.05364	64.7256	0.05103
65.2306	1.51255	65.0295	0.26886	64.815	0.21328		65.2306	1424.66	65.0295	1355.92	64.815	1321.96		65.2306	0.08962	65.0295	0.05369	64.815	0.05108
65.3358	1.5121	65.1103	0.26902	64.906	0.2135		65.3358	1423.69	65.1103	1355.21	64.906	1321.16		65.3358	0.08965	65.1103	0.05373	64.906	0.05114
65.442	1.51163	65.2422	0.2693	65.0371	0.21381		65.442	1422.71	65.2422	1354.04	65.0371	1320.01		65.442	0.08968	65.2422	0.0538	65.0371	0.05121
65.5477	1.51116	65.3427	0.2695	65.1217	0.21401		65.5477	1421.74	65.3427	1353.16	65.1217	1319.28		65.5477	0.08971	65.3427	0.05386	65.1217	0.05126
65.6015	1.51092	65.4505	0.26973	65.2061	0.21421		65.6015	1421.25	65.4505	1352.22	65.2061	1318.54		65.6015	0.08973	65.4505	0.05391	65.2061	0.05131
65.7065	1.51047	65.5033	0.26984	65.3036	0.21444		65.7065	1420.29	65.5033	1351.75	65.3036	1317.69		65.7065	0.08976	65.5033	0.05394	65.3036	0.05137
65.8137	1.51001	65.6416	0.27012	65.4173	0.2147		65.8137	1419.31	65.6416	1350.55	65.4173	1316.71		65.8137	0.08979	65.6416	0.05401	65.4173	0.05144
65.9094	1.5096	65.727	0.27029	65.5311	0.21497		65.9094	1418.44	65.727	1349.8	65.5311	1315.73		65.9094	0.08982	65.727	0.05405	65.5311	0.0515
66.0138	1.50916	65.8184	0.27047	65.6142	0.21517		66.0138	1417.49	65.8184	1349.01	65.6142	1315.01		66.0138	0.08985	65.8184	0.0541	65.6142	0.05155
66.1079	1.50875	65.9094	0.27065	65.7414	0.21546		66.1079	1416.64	65.9094	1348.22	65.7414	1313.91		66.1079	0.08988	65.9094	0.05415	65.7414	0.05162
66.2123	1.50832	66.0409	0.27091	65.8339	0.21567		66.2123	1415.69	66.0409	1347.08	65.8339	1313.12		66.2123	0.08991	66.0409	0.05421	65.8339	0.05168
66.319	1.50787	66.1067	0.27105	65.9236	0.21588		66.319	1414.73	66.1067	1346.51	65.9236	1312.35		66.319	0.08994	66.1067	0.05425	65.9236	0.05173
66.4254	1.50743	66.2381	0.2713	66.0106	0.21607		66.4254	1413.77	66.2381	1345.37	66.0106	1311.6		66.4254	0.08997	66.2381	0.05431	66.0106	0.05178
66.532	1.50698	66.3465	0.27152	66.1378	0.21636		66.532	1412.81	66.3465	1344.44	66.1378	1310.52		66.532	0.09	66.3465	0.05437	66.1378	0.05185
66.6406	1.50654	66.4003	0.27162	66.2243	0.21656		66.6406	1411.84	66.4003	1343.98	66.2243	1309.78		66.6406	0.09003	66.4003	0.05439	66.2243	0.0519
66.747	1.5061	66.5105	0.27184	66.3359	0.21681		66.747	1410.89	66.5105	1343.03	66.3359	1308.83		66.747	0.09006	66.5105	0.05445	66.3359	0.05196
66.8439	1.5057	66.6366	0.27208	66.4472	0.21706		66.8439	1410.02	66.6366	1341.96	66.4472	1307.89		66.8439	0.09009	66.6366	0.05451	66.4472	0.05202
66.9511	1.50527	66.7242	0.27225	66.5043	0.21719		66.9511	1409.07	66.7242	1341.21	66.5043	1307.4		66.9511	0.09012	66.7242	0.05456	66.5043	0.05205
67.0052	1.50505	66.8173	0.27243	66.6292	0.21747		67.0052	1408.59	66.8173	1340.42	66.6292	1306.35		67.0052	0.09013	66.8173	0.0546	66.6292	0.05212
67.1275	1.50456	66.9077	0.2726	66.7151	0.21766		67.1275	1407.5	66.9077	1339.65	66.7151	1305.62		67.1275	0.09017	66.9077	0.05465	66.7151	0.05217
67.2346	1.50414	67.0388	0.27285	66.8076	0.21786		67.2346	1406.55	67.0388	1338.53	66.8076	1304.84		67.2346	0.0902	67.0388	0.05471	66.8076	0.05222
67.3438	1.50371	67.1265	0.27301	66.9411	0.21815		67.3438	1405.59	67.1265	1337.79	66.9411	1303.72		67.3438	0.09023	67.1265	0.05475	66.9411	0.05229
67.4501	1.5033	67.2184	0.27319	67.0268	0.21834		67.4501	1404.65	67.2184	1337.02	67.0268	1303.01		67.4501	0.09026	67.2184	0.0548	67.0268	0.05234
67.5033	1.50309	67.3273	0.27339	67.1115	0.21852		67.5033	1404.18	67.3273	1336.1	67.1115	1302.3		67.5033	0.09027	67.3273	0.05485	67.1115	0.05238
67.6114	1.50267	67.4336	0.27359	67.2538	0.21883		67.6114	1403.23	67.4336	1335.2	67.2538	1301.11		67.6114	0.0903	67.4336	0.0549	67.2538	0.05246
67.7195	1.50227	67.5308	0.27377	67.3071	0.21894		67.7195	1402.28	67.5308	1334.39	67.3071	1300.66		67.7195	0.09033	67.5308	0.05495	67.3071	0.05249
67.8234	1.50187	67.6154	0.27393	67.4209	0.21918		67.8234	1401.38	67.6154	1333.68	67.4209	1299.72		67.8234	0.09036	67.6154	0.05499	67.4209	0.05255
67.9035	1.50156	67.7045	0.27409	67.5175	0.21939		67.9035	1400.68	67.7045	1332.93	67.5175	1298.92		67.9035	0.09038	67.7045	0.05503	67.5175	0.0526
68.0173	1.50113	67.8427	0.27435	67.6011	0.21956		68.0173	1399.68	67.8427	1331.78	67.6011	1298.23		68.0173	0.09041	67.8427	0.05509	67.6011	0.05265
68.1189	1.50077	67.9322	0.27451	67.7344	0.21984		68.1189	1398.8	67.9322	1331.04	67.7344	1297.12		68.1189	0.09043	67.9322	0.05513	67.7344	0.05272
68.2253	1.50038	68.0163	0.27467	67.8255	0.22004		68.2253	1397.88	68.0163	1330.34	67.8255	1296.37		68.2253	0.09046	68.0163	0.05517	67.8255	0.05276
68.3338	1.49998	68.1044	0.27483	67.9137	0.22022		68.3338	1396.94	68.1044	1329.61	67.9137	1295.65		68.3338	0.09049	68.1044	0.05522	67.9137	0.05281
68.4405	1.4996	68.2044	0.27501	68.0419	0.22049		68.4405	1396.02	68.2044	1328.78	68.0419	1294.6		68.4405	0.09051	68.2044	0.05526	68.0419	0.05288
68.5484	1.49921	68.3151	0.2752	68.128	0.22066		68.5484	1395.09	68.3151	1327.86	68.128	1293.89		68.5484	0.09054	68.3151	0.05531	68.128	0.05292
68.6021	1.49903	68.4231	0.2754	68.2262	0.22086		68.6021	1394.63	68.4231	1326.98	68.2262	1293.09		68.6021	0.09055	68.4231	0.05536	68.2262	0.05297
68.7074	1.49865	68.5076	0.27555	68.3375	0.22108		68.7074	1393.72	68.5076	1326.28	68.3375	1292.18		68.7074	0.09058	68.5076	0.0554	68.3375	0.05303
68.8046	1.49831	68.6375	0.27578	68.451	0.22131		68.8046	1392.89	68.6375	1325.21	68.451	1291.25		68.8046	0.0906	68.6375	0.05546	68.451	0.05308
68.9121	1.49795	68.7316	0.27594	68.5345	0.22148		68.9121	1391.97	68.7316	1324.44	68.5345	1290.58		68.9121	0.09063	68.7316	0.0555	68.5345	0.05313
69.0008	1.49764	68.825	0.27611	68.6199	0.22166		69.0008	1391.21	68.825	1323.68	68.6199	1289.88		69.0008	0.09065	68.825	0.05554	68.6199	0.05317
69.1514	1.49712	68.9155	0.27626	68.7113	0.22184		69.1514	1389.93	68.9155	1322.94	68.7113	1289.14		69.1514	0.09069	68.9155	0.05559	68.7113	0.05321
69.2049	1.49695	69.0044	0.27642	68.8021	0.22202		69.2049	1389.48	69.0044	1322.22	68.8021	1288.41		69.2049	0.0907	69.0044	0.05563	68.8021	0.05326
69.3121	1.49659	69.1409	0.27666	68.9331	0.22228		69.3121	1388.57	69.1409	1321.11	68.9331	1287.35		69.3121	0.09072	69.1409	0.05569	68.9331	0.05333
69.4198	1.49624	69.251	0.27685	69.0183	0.22245		69.4198	1387.66	69.251	1320.22	69.0183	1286.67		69.4198	0.09075	69.251	0.05573	69.0183	0.05337
69.5283	1.49587	69.305	0.27694	69.1052	0.22262		69.5283	1386.74	69.305	1319.78	69.1052	1285.97		69.5283	0.09077	69.305	0.05576	69.1052	0.05341
69.6373	1.49552	69.4161	0.27713	69.2161	0.22284		69.6373	1385.82	69.4161	1318.89	69.2161	1285.08		69.6373	0.0908	69.4161	0.05581	69.2161	0.05346
69.7473	1.49516	69.5006	0.27727	69.3315	0.22307		69.7473	1384.9	69.5006	1318.21	69.3315	1284.16		69.7473	0.09082	69.5006	0.05584	69.3315	0.05352
69.8012	1.49498	69.6366	0.27751	69.4313	0.22327		69.8012	1384.45	69.6366	1317.11	69.4313	1283.36		69.8012	0.09084	69.6366	0.0559	69.4313	0.05357
69.911	1.49462	69.7326	0.27767	69.5154	0.22343		69.911	1383.53	69.7326	1316.34	69.5154	1282.7		69.911	0.09086	69.7326	0.05595	69.5154	0.05361
70.0027	1.49433	69.825	0.27783	69.6023	0.2236		70.0027	1382.76	69.825	1315.6	69.6023	1282		70.0027	0.09088	69.825	0.05598	69.6023	0.05365
70.1111	1.49398	69.9144	0.27798	69.7412	0.22386		70.1111	1381.86	69.9144	1314.89	69.7412	1280.9		70.1111	0.09091	69.9144	0.05602	69.7412	0.05372
70.2198	1.49364	70.0025	0.27813	69.8301	0.22403		70.2198	1380.96	70.0025	1314.19	69.8301	1280.2		70.2198	0.09093	70.0025	0.05606	69.8301	0.05376
70.3275	1.4933	70.1486	0.27837	69.9166	0.2242		70.3275	1380.06	70.1486	1313.03	69.9166	1279.52		70.3275	0.09096	70.1486	0.05612	69.9166	0.0538
70.4371	1.49295	70.2037	0.27846	70.0022	0.22436		70.4371	1379.15	70.2037	1312.59	70.0022	1278.84		70.4371	0.09098	70.2037	0.05615	70.0022	0.05384
70.5456	1.49261	70.3144	0.27865	70.144	0.22462		70.5456	1378.26	70.3144	1311.71	70.144	1277.73		70.5456	0.09101	70.3144	0.05619	70.144	0.05391
70.6531	1.49228	70.4126	0.27881	70.257	0.22483		70.6531	1377.37	70.4126	1310.94	70.257	1276.84		70.6531	0.09103	70.4126	0.05623	70.257	0.05396
70.705	1.49212	70.5422	0.27902	70.3149	0.22494		70.705	1376.94	70.5422	1309.92	70.3149	1276.39		70.705	0.09104	70.5422	0.05629	70.3149	0.05399
70.8131	1.49178	70.6372	0.27918	70.4137	0.22513		70.8131	1376.05	70.6372	1309.17	70.4137	1275.62		70.8131	0.09107	70.6372	0.05633	70.4137	0.05403
70.9086	1.49148	70.7294	0.27933	70.5418	0.22536		70.9086	1375.27	70.7294	1308.45	70.5418	1274.62		70.9086	0.09109	70.7294	0.05637	70.5418	0.05409
71.0135	1.49115	70.8188	0.27947	70.6359	0.22553		71.0135	1374.41	70.8188	1307.75	70.6359	1273.89		71.0135	0.09112	70.8188	0.0564	70.6359	0.05413
71.1223	1.49082	70.9041	0.27961	70.7272	0.2257		71.1223	1373.52	70.9041	1307.08	70.7272	1273.18		71.1223	0.09114	70.9041	0.05644	70.7272	0.05417
71.2304	1.49049	71.0372	0.27983	70.8156	0.22586		71.2304	1372.64	71.0372	1306.04	70.8156	1272.49		71.2304	0.09117	71.0372	0.05649	70.8156	0.05421
71.3393	1.49016	71.1501	0.28001	70.9019	0.22602		71.3393	1371.76	71.1501	1305.16	70.9019	1271.83		71.3393	0.09119	71.1501	0.05654	70.9019	0.05425
71.4486	1.48984	71.2048	0.2801	71.0329	0.22626		71.4486	1370.87	71.2048	1304.74	71.0329	1270.81		71.4486	0.09122	71.2048	0.05656	71.0329	0.05431
71.502	1.48968	71.3177	0.28028	71.1452	0.22646		71.502	1370.44	71.3177	1303.86	71.1452	1269.95		71.502	0.09123	71.3177	0.0566	71.1452	0.05436
71.6103	1.48936	71.4029	0.28041	71.2031	0.22656		71.6103	1369.57	71.4029	1303.2	71.2031	1269.5		71.6103	0.09125	71.4029	0.05664	71.2031	0.05439
71.7015	1.48908	71.5357	0.28062	71.3177	0.22676		71.7015	1368.83	71.5357	1302.18	71.3177	1268.63		71.7015	0.09128	71.5357	0.05669	71.3177	0.05444
71.8214	1.48873	71.6312	0.28077	71.4021	0.22691		71.8214	1367.86	71.6312	1301.44	71.4021	1267.98		71.8214	0.0913	71.6312	0.05673	71.4021	0.05447
71.9141	1.48847	71.7246	0.28092	71.5331	0.22714		71.9141	1367.12	71.7246	1300.72	71.5331	1266.98		71.9141	0.09133	71.7246	0.05677	71.5331	0.05453
72.0246	1.48816	71.8152	0.28106	71.6265	0.22731		72.0246	1366.24	71.8152	1300.03	71.6265	1266.27		72.0246	0.09135	71.8152	0.0568	71.6265	0.05457
72.1322	1.48785	71.9009	0.28119	71.7171	0.22747		72.1322	1365.38	71.9009	1299.37	71.7171	1265.58		72.1322	0.09137	71.9009	0.05684	71.7171	0.05461
72.2408	1.48754	72.0479	0.28142	71.8049	0.22762		72.2408	1364.51	72.0479	1298.25	71.8049	1264.91		72.2408	0.0914	72.0479	0.05689	71.8049	0.05465
72.3511	1.48723	72.1035	0.2815	71.9346	0.22784		72.3511	1363.63	72.1035	1297.83	71.9346	1263.93		72.3511	0.09142	72.1035	0.05691	71.9346	0.0547
72.4053	1.48708	72.2153	0.28168	72.0344	0.22801		72.4053	1363.2	72.2153	1296.97	72.0344	1263.17		72.4053	0.09144	72.2153	0.05696	72.0344	0.05475
72.5162	1.48677	72.314	0.28183	72.1472	0.2282		72.5162	1362.32	72.314	1296.23	72.1472	1262.32		72.5162	0.09146	72.314	0.057	72.1472	0.0548
72.6226	1.48648	72.4441	0.28202	72.2053	0.2283		72.6226	1361.48	72.4441	1295.24	72.2053	1261.89		72.6226	0.09148	72.4441	0.05705	72.2053	0.05482
72.7048	1.48624	72.5386	0.28217	72.3059	0.22847		72.7048	1360.83	72.5386	1294.53	72.3059	1261.13		72.7048	0.0915	72.5386	0.05708	72.3059	0.05486
72.8321	1.48589	72.6322	0.28231	72.4342	0.22869		72.8321	1359.83	72.6322	1293.82	72.4342	1260.17		72.8321	0.09153	72.6322	0.05712	72.4342	0.05492
72.9312	1.48561	72.723	0.28244	72.5263	0.22885		72.9312	1359.05	72.723	1293.14	72.5263	1259.48		72.9312	0.09155	72.723	0.05715	72.5263	0.05495
73.0419	1.48531	72.8114	0.28257	72.6189	0.229		73.0419	1358.18	72.8114	1292.47	72.6189	1258.79		73.0419	0.09158	72.8114	0.05719	72.6189	0.05499
73.1511	1.48501	72.9007	0.2827	72.7086	0.22915		73.1511	1357.33	72.9007	1291.8	72.7086	1258.12		73.1511	0.0916	72.9007	0.05722	72.7086	0.05503
73.2078	1.48487	73.0025	0.28285	72.8388	0.22936		73.2078	1356.89	73.0025	1291.04	72.8388	1257.15		73.2078	0.09161	73.0025	0.05726	72.8388	0.05508
73.3164	1.48457	73.1154	0.28302	72.9264	0.22951		73.3164	1356.04	73.1154	1290.2	72.9264	1256.5		73.3164	0.09164	73.1154	0.0573	72.9264	0.05512
73.4257	1.48428	73.2274	0.28318	73.0295	0.22967		73.4257	1355.19	73.2274	1289.36	73.0295	1255.74		73.4257	0.09166	73.2274	0.05734	73.0295	0.05516
73.5353	1.48399	73.3132	0.28331	73.1404	0.22985		73.5353	1354.34	73.3132	1288.73	73.1404	1254.92		73.5353	0.09169	73.3132	0.05737	73.1404	0.05521
73.6431	1.4837	73.4007	0.28343	73.2402	0.23002		73.6431	1353.51	73.4007	1288.08	73.2402	1254.18		73.6431	0.09171	73.4007	0.0574	73.2402	0.05525
73.7531	1.48342	73.544	0.28364	73.3257	0.23015		73.7531	1352.66	73.544	1287.02	73.3257	1253.56		73.7531	0.09173	73.544	0.05746	73.3257	0.05528
73.8543	1.48314	73.6377	0.28377	73.4132	0.23029		73.8543	1351.88	73.6377	1286.33	73.4132	1252.91		73.8543	0.09176	73.6377	0.05749	73.4132	0.05531
73.9078	1.483	73.7283	0.2839	73.5086	0.23044		73.9078	1351.46	73.7283	1285.66	73.5086	1252.21		73.9078	0.09177	73.7283	0.05752	73.5086	0.05535
74.0196	1.48271	73.8129	0.28402	73.601	0.23059		74.0196	1350.61	73.8129	1285.04	73.601	1251.54		74.0196	0.09179	73.8129	0.05756	73.601	0.05539
74.1286	1.48242	73.9042	0.28415	73.7344	0.2308		74.1286	1349.77	73.9042	1284.37	73.7344	1250.56		74.1286	0.09182	73.9042	0.05759	73.7344	0.05544
74.2401	1.48213	74.0163	0.28431	73.8215	0.23094		74.2401	1348.92	74.0163	1283.54	73.8215	1249.93		74.2401	0.09184	74.0163	0.05763	73.8215	0.05547
74.3502	1.48184	74.1287	0.28446	73.9112	0.23108		74.3502	1348.08	74.1287	1282.72	73.9112	1249.28		74.3502	0.09187	74.1287	0.05767	73.9112	0.05551
74.405	1.4817	74.2279	0.2846	74.0237	0.23125		74.405	1347.66	74.2279	1282	74.0237	1248.46		74.405	0.09188	74.2279	0.0577	74.0237	0.05555
74.5049	1.48144	74.3147	0.28472	74.1406	0.23143		74.5049	1346.9	74.3147	1281.37	74.1406	1247.62		74.5049	0.0919	74.3147	0.05774	74.1406	0.0556
74.6161	1.48115	74.4057	0.28485	74.24	0.23158		74.6161	1346.06	74.4057	1280.71	74.24	1246.9		74.6161	0.09193	74.4057	0.05777	74.24	0.05564
74.7031	1.48092	74.5018	0.28498	74.3258	0.23171		74.7031	1345.4	74.5018	1280.01	74.3258	1246.28		74.7031	0.09195	74.5018	0.0578	74.3258	0.05567
74.8477	1.48054	74.6403	0.28517	74.4181	0.23185		74.8477	1344.31	74.6403	1279.01	74.4181	1245.62		74.8477	0.09198	74.6403	0.05785	74.4181	0.0557
74.9041	1.4804	74.7251	0.28529	74.5121	0.232		74.9041	1343.88	74.7251	1278.4	74.5121	1244.94		74.9041	0.09199	74.7251	0.05788	74.5121	0.05574
75.0152	1.48011	74.8149	0.28541	74.6031	0.23214		75.0152	1343.05	74.8149	1277.75	74.6031	1244.29		75.0152	0.09202	74.8149	0.05791	74.6031	0.05577
75.1274	1.47982	74.9176	0.28555	74.735	0.23233		75.1274	1342.21	74.9176	1277.01	74.735	1243.35		75.1274	0.09204	74.9176	0.05795	74.735	0.05582
75.2175	1.47959	75.0313	0.2857	74.8228	0.23246		75.2175	1341.53	75.0313	1276.2	74.8228	1242.72		75.2175	0.09206	75.0313	0.05799	74.8228	0.05585
75.3083	1.47936	75.1451	0.28585	74.9253	0.23261		75.3083	1340.85	75.1451	1275.38	74.9253	1241.99		75.3083	0.09208	75.1451	0.05803	74.9253	0.05589
75.4055	1.47911	75.2317	0.28597	75.0384	0.23278		75.4055	1340.13	75.2317	1274.76	75.0384	1241.19		75.4055	0.0921	75.2317	0.05805	75.0384	0.05593
75.5029	1.47886	75.3203	0.28609	75.1537	0.23295		75.5029	1339.4	75.3203	1274.13	75.1537	1240.37		75.5029	0.09212	75.3203	0.05808	75.1537	0.05597
75.6425	1.47851	75.4153	0.28621	75.2393	0.23308		75.6425	1338.37	75.4153	1273.46	75.2393	1239.76		75.6425	0.09215	75.4153	0.05812	75.2393	0.05601
75.7247	1.47831	75.5098	0.28634	75.3268	0.2332		75.7247	1337.76	75.5098	1272.79	75.3268	1239.15		75.7247	0.09217	75.5098	0.05815	75.3268	0.05604
75.8171	1.47808	75.6014	0.28646	75.4226	0.23334		75.8171	1337.07	75.6014	1272.14	75.4226	1238.47		75.8171	0.09219	75.6014	0.05818	75.4226	0.05607
75.9275	1.47782	75.7323	0.28663	75.5153	0.23347		75.9275	1336.26	75.7323	1271.21	75.5153	1237.82		75.9275	0.09221	75.7323	0.05822	75.5153	0.0561
76.0386	1.47755	75.8248	0.28674	75.6063	0.2336		76.0386	1335.44	75.8248	1270.56	75.6063	1237.18		76.0386	0.09224	75.8248	0.05825	75.6063	0.05614
76.1382	1.47731	75.9371	0.28688	75.7422	0.2338		76.1382	1334.71	75.9371	1269.77	75.7422	1236.23		76.1382	0.09226	75.9371	0.05829	75.7422	0.05619
76.2282	1.47709	76.0506	0.28703	75.8352	0.23393		76.2282	1334.05	76.0506	1268.97	75.8352	1235.58		76.2282	0.09228	76.0506	0.05833	75.8352	0.05622
76.3216	1.47686	76.1059	0.2871	75.9458	0.23408		76.3216	1333.37	76.1059	1268.59	75.9458	1234.81		76.3216	0.0923	76.1059	0.05835	75.9458	0.05626
76.4205	1.47662	76.2366	0.28726	76.0045	0.23417		76.4205	1332.65	76.2366	1267.67	76.0045	1234.4		76.4205	0.09232	76.2366	0.05839	76.0045	0.05628
76.5158	1.47639	76.3285	0.28738	76.1221	0.23433		76.5158	1331.95	76.3285	1267.03	76.1221	1233.58		76.5158	0.09234	76.3285	0.05842	76.1221	0.05632
76.6079	1.47617	76.4245	0.2875	76.2079	0.23445		76.6079	1331.28	76.4245	1266.36	76.2079	1232.99		76.6079	0.09236	76.4245	0.05845	76.2079	0.05635
76.7384	1.47586	76.5185	0.28761	76.3447	0.23464		76.7384	1330.34	76.5185	1265.71	76.3447	1232.04		76.7384	0.09238	76.5185	0.05848	76.3447	0.05639
76.8418	1.47562	76.6103	0.28773	76.4391	0.23477		76.8418	1329.59	76.6103	1265.07	76.4391	1231.39		76.8418	0.0924	76.6103	0.05851	76.4391	0.05643
76.9514	1.47537	76.7008	0.28784	76.5306	0.23489		76.9514	1328.8	76.7008	1264.44	76.5306	1230.76		76.9514	0.09242	76.7008	0.05854	76.5306	0.05646
77.0078	1.47524	76.8506	0.28802	76.6209	0.23502		77.0078	1328.39	76.8506	1263.41	76.6209	1230.14		77.0078	0.09243	76.8506	0.05859	76.6209	0.05649
77.1094	1.47501	76.907	0.28809	76.7112	0.23514		77.1094	1327.66	76.907	1263.02	76.7112	1229.52		77.1094	0.09245	76.907	0.05861	76.7112	0.05652
77.2458	1.47469	77.022	0.28823	76.8063	0.23527		77.2458	1326.68	77.022	1262.23	76.8063	1228.87		77.2458	0.09248	77.022	0.05864	76.8063	0.05655
77.3459	1.47445	77.1245	0.28836	76.9188	0.23542		77.3459	1325.96	77.1245	1261.53	76.9188	1228.1		77.3459	0.0925	77.1245	0.05868	76.9188	0.05659
77.4425	1.47423	77.2124	0.28846	77.0293	0.23556		77.4425	1325.27	77.2124	1260.93	77.0293	1227.35		77.4425	0.09252	77.2124	0.0587	77.0293	0.05662
77.5356	1.47402	77.307	0.28858	77.1161	0.23568		77.5356	1324.61	77.307	1260.28	77.1161	1226.76		77.5356	0.09254	77.307	0.05873	77.1161	0.05665
77.6111	1.47385	77.4028	0.28869	77.2033	0.2358		77.6111	1324.07	77.4028	1259.63	77.2033	1226.17		77.6111	0.09255	77.4028	0.05876	77.2033	0.05668
77.7024	1.47364	77.5427	0.28886	77.345	0.23598		77.7024	1323.42	77.5427	1258.67	77.345	1225.21		77.7024	0.09257	77.5427	0.05881	77.345	0.05673
77.8054	1.47341	77.6179	0.28895	77.4386	0.2361		77.8054	1322.69	77.6179	1258.16	77.4386	1224.57		77.8054	0.09259	77.6179	0.05883	77.4386	0.05676
77.9177	1.47315	77.7087	0.28906	77.5291	0.23622		77.9177	1321.9	77.7087	1257.55	77.5291	1223.96		77.9177	0.09261	77.7087	0.05886	77.5291	0.05679
78.0292	1.47289	77.8122	0.28918	77.6176	0.23634		78.0292	1321.11	77.8122	1256.85	77.6176	1223.37		78.0292	0.09263	77.8122	0.05889	77.6176	0.05682
78.1424	1.47264	77.9274	0.28931	77.7066	0.23645		78.1424	1320.31	77.9274	1256.07	77.7066	1222.77		78.1424	0.09266	77.9274	0.05892	77.7066	0.05684
78.2558	1.47239	78.0278	0.28943	77.8093	0.23658		78.2558	1319.52	78.0278	1255.4	77.8093	1222.08		78.2558	0.09268	78.0278	0.05896	77.8093	0.05688
78.3109	1.47226	78.1156	0.28953	77.9224	0.23673		78.3109	1319.13	78.1156	1254.81	77.9224	1221.33		78.3109	0.09269	78.1156	0.05898	77.9224	0.05691
78.4045	1.47205	78.2055	0.28963	78.0405	0.23688		78.4045	1318.47	78.2055	1254.2	78.0405	1220.54		78.4045	0.0927	78.2055	0.05901	78.0405	0.05695
78.5107	1.47181	78.3036	0.28974	78.1269	0.23699		78.5107	1317.73	78.3036	1253.55	78.1269	1219.96		78.5107	0.09272	78.3036	0.05904	78.1269	0.05698
78.6357	1.47153	78.445	0.2899	78.2158	0.2371		78.6357	1316.86	78.445	1252.6	78.2158	1219.37		78.6357	0.09275	78.445	0.05908	78.2158	0.057
78.7484	1.47128	78.5358	0.29001	78.3123	0.23722		78.7484	1316.08	78.5358	1252	78.3123	1218.73		78.7484	0.09277	78.5358	0.05911	78.3123	0.05703
78.8049	1.47115	78.6263	0.29011	78.4072	0.23734		78.8049	1315.68	78.6263	1251.4	78.4072	1218.1		78.8049	0.09278	78.6263	0.05914	78.4072	0.05706
78.9149	1.47091	78.7201	0.29021	78.5006	0.23745		78.9149	1314.92	78.7201	1250.77	78.5006	1217.48		78.9149	0.0928	78.7201	0.05916	78.5006	0.05709
79.0173	1.47069	78.8342	0.29034	78.6385	0.23762		79.0173	1314.21	78.8342	1250.02	78.6385	1216.57		79.0173	0.09282	78.8342	0.0592	78.6385	0.05713
79.1076	1.47049	78.9466	0.29047	78.7429	0.23775		79.1076	1313.59	78.9466	1249.28	78.7429	1215.89		79.1076	0.09284	78.9466	0.05923	78.7429	0.05717
79.2011	1.47029	79.0351	0.29056	78.8022	0.23783		79.2011	1312.95	79.0351	1248.69	78.8022	1215.5		79.2011	0.09285	79.0351	0.05926	78.8022	0.05718
79.3006	1.47008	79.1237	0.29066	78.9177	0.23797		79.3006	1312.26	79.1237	1248.11	78.9177	1214.74		79.3006	0.09287	79.1237	0.05928	78.9177	0.05722
79.4432	1.46977	79.2202	0.29077	79.0206	0.23809		79.4432	1311.28	79.2202	1247.48	79.0206	1214.07		79.4432	0.0929	79.2202	0.05931	79.0206	0.05725
79.5308	1.46959	79.3198	0.29087	79.1081	0.2382		79.5308	1310.68	79.3198	1246.83	79.1081	1213.5		79.5308	0.09291	79.3198	0.05934	79.1081	0.05727
79.6223	1.46939	79.4156	0.29098	79.2483	0.23837		79.6223	1310.06	79.4156	1246.2	79.2483	1212.58		79.6223	0.09293	79.4156	0.05937	79.2483	0.05732
79.7273	1.46917	79.5074	0.29108	79.3435	0.23848		79.7273	1309.34	79.5074	1245.6	79.3435	1211.96		79.7273	0.09295	79.5074	0.05939	79.3435	0.05734
79.8417	1.46894	79.6444	0.29122	79.4357	0.23859		79.8417	1308.57	79.6444	1244.71	79.4357	1211.37		79.8417	0.09297	79.6444	0.05943	79.4357	0.05737
79.9557	1.4687	79.7491	0.29133	79.5285	0.23871		79.9557	1307.79	79.7491	1244.03	79.5285	1210.77		79.9557	0.09299	79.7491	0.05946	79.5285	0.0574
80.0131	1.46858	79.8059	0.29139	79.6205	0.23882		80.0131	1307.41	79.8059	1243.66	79.6205	1210.17		80.0131	0.093	79.8059	0.05948	79.6205	0.05743
80.1265	1.46835	79.918	0.29151	79.7269	0.23894		80.1265	1306.64	79.918	1242.94	79.7269	1209.49		80.1265	0.09302	79.918	0.05951	79.7269	0.05746
80.2393	1.46812	80.0065	0.29161	79.8457	0.23908		80.2393	1305.88	80.0065	1242.36	79.8457	1208.72		80.2393	0.09304	80.0065	0.05953	79.8457	0.05749
80.3503	1.46789	80.1416	0.29174	79.9052	0.23915		80.3503	1305.13	80.1416	1241.49	79.9052	1208.34		80.3503	0.09306	80.1416	0.05957	79.9052	0.05751
80.4076	1.46777	80.2403	0.29185	80.0078	0.23927		80.4076	1304.75	80.2403	1240.86	80.0078	1207.68		80.4076	0.09307	80.2403	0.0596	80.0078	0.05754

## Sheet: Fig.2d
l=0.9 @ 60°CA aTDC		l=0.8 @ 60°CA aTDC		l=0.7 @ 60°CA aTDC
Temperatrue (K)	Hydrogen mole fraction	Temperatrue (K)	Hydrogen mole fraction	Temperatrue (K)	Hydrogen mole fraction
1552	0.0161	1468	0.0812	1333	0.0878
1577	0.0001	1472	0.0816	1314	0.0805
1579	0.0087	1449	0.0602	1344	0.0881
1578	0.0002	1474	0.0822	1332	0.0873
1428	0.0157	1474	0.082	1320	0.0803
1640	0.0018	1474	0.0823	1355	0.09
1505	0.0017	1476	0.0784	1347	0.0846
1520	0.0028	1478	0.0785	1349	0.1036
1567	0.0226	1373	0.057	1342	0.1005
1667	0.0179	1438	0.0618	1348	0.1033
1674	0.0134	1440	0.076	1358	0.1071
1669	0.0151	1462	0.0768	1337	0.0977
1676	0.0104	1393	0.0618	1329	0.0935
1657	0.0232	1404	0.0731	1330	0.0934
1669	0.0189	1519	0.0807	1340	0.0991
1660	0.0207	1415	0.0734	1369	0.1102
1673	0.0159	1434	0.0596	1354	0.1055
1671	0.0133	1394	0.0599	1361	0.1073
1664	0.0186	1500	0.08	1382	0.1128
1671	0.0118	1513	0.0805	1343	0.0997
1665	0.017	1359	0.062	1332	0.0926
1665	0.0159	1362	0.0615	1334	0.0919
1655	0.0224	1362	0.0616	1346	0.1001
1665	0.0144	1365	0.0612	1372	0.0943
1655	0.0212	1394	0.0711	1377	0.0942
1678	0.003	1371	0.066	1395	0.0983
1678	0.007	1375	0.0669	1401	0.0992
1670	0.0016	1503	0.0716	1366	0.0938
1676	0.0051	1545	0.0689	1371	0.0936
1678	0.0045	1527	0.0699	1388	0.0981
1675	0.0089	1378	0.0595	1393	0.0989
1673	0.0026	1366	0.0576	1391	0.0965
1674	0.0069	1365	0.0555	1397	0.0969
1684	0.0092	1357	0.0534	1413	0.1
1701	0.0074	1355	0.0563	1420	0.1009
1690	0.0069	1350	0.0565	1380	0.0952
1710	0.0061	1348	0.052	1385	0.0954
1685	0.0139	1342	0.0518	1403	0.099
1702	0.0108	1359	0.0513	1409	0.0999
1690	0.0114	1353	0.0482	1386	0.0965
1708	0.0092	1349	0.0459	1380	0.0961
1718	0.0075	1342	0.0453	1355	0.0931
1731	0.0087	1380	0.0674	1347	0.092
1727	0.0069	1389	0.0677	1372	0.0952
1738	0.0085	1384	0.063	1405	0.0983
1717	0.01	1392	0.0635	1421	0.0998
1728	0.0106	1370	0.0577	1365	0.0944
1725	0.009	1373	0.0585	1393	0.0973
1735	0.0102	1394	0.063	1406	0.0986
1731	0.0082	1389	0.0615	1371	0.0951
1726	0.0093	1375	0.0585	1363	0.0941
1734	0.0095	1372	0.0575	1324	0.0883
1728	0.0108	1364	0.0544	1357	0.0929
1743	0.0102	1365	0.0534	1360	0.0926
1737	0.0113	1353	0.0543	1318	0.0872
1741	0.0117	1351	0.0519	1349	0.0917
1733	0.0132	1366	0.0533	1351	0.0913
1745	0.0114	1364	0.0527	1349	0.0923
1741	0.0129	1351	0.0496	1378	0.0957
1742	0.013	1352	0.0475	1387	0.0964
1736	0.0146	1364	0.0609	1332	0.0899
1742	0.0126	1365	0.0608	1367	0.0942
1741	0.014	1367	0.06	1371	0.0944
1740	0.0141	1366	0.0587	1362	0.1008
1737	0.0156	1369	0.0611	1368	0.1031
1726	0.0145	1375	0.0619	1370	0.1036
1696	0.0163	1366	0.0578	1378	0.1064
1718	0.016	1367	0.0574	1352	0.1007
1687	0.0173	1368	0.0616	1358	0.1033
1727	0.0156	1367	0.0601	1360	0.1037
1691	0.0177	1365	0.0582	1369	0.1068
1721	0.017	1364	0.0561	1344	0.0941
1685	0.0186	1434	0.0706	1346	0.094
1715	0.0105	1422	0.0698	1354	0.0981
1695	0.0117	1382	0.063	1358	0.0993
1712	0.012	1375	0.0629	1337	0.0938
1688	0.0125	1433	0.0736	1339	0.0938
1723	0.0129	1452	0.0739	1346	0.0979
1700	0.0143	1404	0.0684	1349	0.0993
1716	0.0144	1418	0.0686	1376	0.1052
1692	0.0152	1456	0.0722	1384	0.1071
1654	0.018	1446	0.0714	1390	0.1092
1608	0.0195	1408	0.0652	1403	0.1117
1649	0.0182	1394	0.0639	1366	0.1054
1609	0.019	1462	0.0736	1373	0.1072
1636	0.0198	1463	0.073	1380	0.1097
1581	0.0209	1424	0.0679	1394	0.1123
1633	0.02	1419	0.0667	1348	0.0934
1584	0.0202	1484	0.0765	1351	0.0929
1673	0.0132	1473	0.0756	1362	0.1
1649	0.0149	1520	0.0807	1366	0.1006
1663	0.0135	1479	0.0774	1341	0.0931
1639	0.0149	1493	0.0778	1343	0.0925
1670	0.0156	1499	0.0816	1353	0.1
1635	0.0174	1405	0.0734	1356	0.1004
1663	0.0159	1482	0.0764	1356	0.0932
1632	0.017	1492	0.0772	1362	0.0944
1573	0.0199	1498	0.0779	1371	0.1015
1552	0.0194	1395	0.0583	1377	0.1028
1578	0.0189	1517	0.0792	1347	0.0926
1560	0.0183	1466	0.076	1353	0.0938
1546	0.0202	1492	0.0809	1361	0.1012
1532	0.0187	1489	0.0804	1366	0.1025
1552	0.0191	1496	0.0776	1354	0.0942
1539	0.0176	1496	0.0814	1357	0.0941
1736	0.0075	1495	0.0812	1369	0.0981
1743	0.0094	1498	0.0778	1373	0.0991
1738	0.0088	1497	0.0816	1350	0.0942
1742	0.0111	1489	0.0713	1352	0.0941
1731	0.0089	1534	0.0796	1362	0.0981
1739	0.0106	1498	0.0769	1366	0.0992
1734	0.0096	1535	0.0691	1360	0.0935
1738	0.0123	1543	0.0583	1365	0.0934
1625	0.0166	1518	0.0807	1378	0.0998
1607	0.0177	1415	0.0594	1384	0.1006
1617	0.0163	1404	0.0607	1355	0.0935
1599	0.0173	1446	0.0619	1359	0.0932
1603	0.0186	1434	0.0733	1370	0.1
1580	0.0191	1535	0.0796	1375	0.1006
1605	0.0179	1452	0.0733	1372	0.0942
1584	0.0182	1371	0.0625	1379	0.0957
1646	0.0075	1376	0.062	1390	0.1017
1628	0.0091	1372	0.0619	1397	0.1031
1654	0.0069	1380	0.0614	1364	0.0937
1624	0.0087	1414	0.0714	1371	0.095
1687	0.008	1385	0.0663	1381	0.1016
1670	0.0095	1390	0.0672	1388	0.1029
1694	0.0084	1412	0.06	1362	0.0938
1666	0.0098	1432	0.0601	1365	0.0944
1615	0.011	1425	0.0732	1381	0.098
1604	0.0129	1391	0.0596	1387	0.0988
1595	0.0111	1378	0.0579	1358	0.094
1572	0.0133	1377	0.0558	1360	0.0955
1654	0.0113	1367	0.0537	1375	0.098
1638	0.0132	1368	0.0568	1380	0.0989
1639	0.0116	1362	0.0569	1371	0.0936
1618	0.0133	1359	0.0524	1378	0.0942
1589	0.0145	1352	0.0523	1393	0.0997
1585	0.0157	1370	0.052	1400	0.1008
1551	0.015	1363	0.0504	1365	0.0936
1622	0.0149	1359	0.0475	1372	0.0937
1611	0.0163	1354	0.0464	1386	0.0997
1600	0.0151	1396	0.0676	1392	0.1007
1590	0.0164	1405	0.0679	1388	0.0957
1542	0.0185	1398	0.0632	1397	0.0973
1525	0.0176	1405	0.0635	1409	0.1022
1548	0.0176	1383	0.0581	1417	0.1037
1533	0.0168	1386	0.0587	1379	0.0948
1523	0.0174	1407	0.0629	1387	0.0964
1509	0.0161	1401	0.0614	1399	0.1019
1531	0.0164	1387	0.0586	1407	0.1033
1520	0.0152	1384	0.0575	1430	0.1007
1587	0.0184	1376	0.055	1441	0.102
1564	0.0184	1377	0.0542	1452	0.1044
1581	0.0178	1364	0.0547	1461	0.1052
1558	0.0175	1362	0.0526	1418	0.0993
1564	0.0189	1378	0.054	1429	0.1008
1545	0.0184	1375	0.0534	1440	0.1038
1567	0.0181	1360	0.0504	1450	0.105
1548	0.0176	1363	0.0487	1407	0.0979
1670	0.0073	1377	0.0615	1418	0.0996
1664	0.005	1379	0.0613	1429	0.1032
1672	0.0061	1380	0.0605	1439	0.1046
1662	0.0037	1379	0.0592	1397	0.0966
1672	0.0124	1382	0.0616	1407	0.0984
1672	0.0087	1389	0.0623	1419	0.1027
1673	0.0105	1379	0.0582	1428	0.1041
1672	0.0067	1380	0.0578	1384	0.0948
1665	0.0061	1379	0.0603	1395	0.0961
1670	0.0084	1377	0.0584	1409	0.1003
1673	0.0051	1376	0.0565	1419	0.1017
1676	0.0074	1328	0.055	1377	0.0939
1673	0.0099	1470	0.0714	1386	0.0949
1671	0.0137	1459	0.0707	1400	0.0998
1675	0.0084	1421	0.0651	1409	0.1012
1673	0.0122	1408	0.064	1406	0.0979
1657	0.0009	1477	0.0729	1418	0.0992
1663	0.003	1477	0.0722	1429	0.102
1648	0.0005	1438	0.0676	1440	0.1032
1663	0.0017	1432	0.0664	1394	0.0961
1672	0.0019	1427	0.0735	1406	0.0976
1675	0.0051	1527	0.0796	1418	0.101
1662	0.0011	1509	0.0771	1429	0.1024
1673	0.0036	1496	0.0753	1338	0.091
1669	0.0041	1483	0.0744	1329	0.0902
1666	0.0022	1446	0.0699	1319	0.0869
1666	0.0025	1434	0.0693	1319	0.0859
1677	0.002	1396	0.0632	1314	0.0863
1675	0.0076	1388	0.063	1342	0.0908
1679	0.0045	1469	0.0733	1345	0.0903
1677	0.0052	1420	0.0684	1310	0.085
1691	0.0036	1433	0.0684	1336	0.0901
1644	0.0004	1517	0.0806	1340	0.0896
1667	0.0015	1378	0.0572	1308	0.0834
1648	0.0003	1370	0.0579	1333	0.0897
1674	0.0016	1349	0.0565	1337	0.0892
1657	0.0007	1505	0.076	1309	0.082
1673	0.0031	1485	0.0755	1332	0.0893
1659	0.0006	1510	0.0759	1336	0.089
1677	0.0032	1535	0.0795	1340	0.0828
1681	0.0025	1514	0.077	1347	0.0846
1705	0.0039	1509	0.0798	1347	0.0864
1703	0.0034	1503	0.0792	1354	0.0879
1718	0.0048	1515	0.0805	1332	0.0816
1700	0.004	1513	0.0802	1338	0.0831
1721	0.0053	1373	0.0486	1339	0.0856
1713	0.0045	1392	0.059	1346	0.0869
1730	0.0062	1511	0.0765	1332	0.0886
1664	0.0035	1501	0.0705	1336	0.0887
1680	0.0037	1516	0.0725	1335	0.0885
1665	0.0026	1530	0.0782	1351	0.0855
1687	0.0035	1495	0.0757	1361	0.0873
1678	0.0059	1546	0.0784	1360	0.0885
1695	0.0053	1548	0.0782	1369	0.0902
1684	0.0045	1515	0.0768	1346	0.0843
1705	0.0048	1466	0.0727	1354	0.0859
1679	0.0047	1482	0.0725	1354	0.0874
1679	0.0063	1461	0.0682	1362	0.089
1683	0.0045	1470	0.068	1334	0.0877
1676	0.0049	1452	0.067	1334	0.0869
1678	0.008	1462	0.0663	1329	0.0872
1676	0.0105	1446	0.0673	1328	0.0863
1680	0.0079	1454	0.0671	1321	0.0848
1677	0.0083	1439	0.066	1312	0.079
1590	0.0002	1449	0.0654	1324	0.0843
1589	0.0004	1432	0.0663	1338	0.0883
1594	0.0001	1439	0.0661	1340	0.0873
1611	0.0004	1427	0.065	1336	0.088
1632	0.0004	1436	0.0645	1338	0.0869
1638	0.0011	1419	0.0652	1333	0.0815
1625	0.0002	1425	0.065	1336	0.0858
1643	0.0006	1415	0.0639	1341	0.0857
1630	0.0001	1424	0.0636	1326	0.0803
1658	0.0004	1407	0.0644	1330	0.0853
1650	0.0002	1412	0.0641	1334	0.085
1666	0.0005	1406	0.0631	1329	0.0814
1642	0.0003	1412	0.0629	1341	0.0834
1666	0.0008	1396	0.0637	1345	0.0868
1661	0.0005	1400	0.0633	1352	0.0872
1675	0.0011	1397	0.0625	1336	0.0827
1676	0.0016	1402	0.0623	1341	0.0863
1676	0.0018	1375	0.0544	1346	0.0868
1673	0.0017	1404	0.055	1315	0.0829
1674	0.003	1377	0.0545	1326	0.0832
1686	0.0033	1408	0.0561	1341	0.0884
1690	0.0033	1440	0.0562	1346	0.0879
1687	0.0035	1464	0.0565	1313	0.0814
1691	0.0049	1432	0.0568	1322	0.0817
1683	0.0037	1456	0.0575	1339	0.0886
1672	0.0031	1301	0.0516	1343	0.0877
1678	0.0024	1328	0.0536	1368	0.0895
1672	0.0019	1314	0.0507	1380	0.0914
1682	0.0066	1346	0.0531	1375	0.0911
1679	0.0058	1441	0.0558	1386	0.093
1684	0.0047	1485	0.0565	1358	0.0872
1684	0.0038	1445	0.0572	1369	0.0892
1676	0.0008	1484	0.058	1367	0.0895
1680	0.0013	1495	0.0572	1377	0.0914
1675	0.0008	1521	0.0579	1322	0.0859
1676	0.0012	1486	0.0582	1336	0.0867
1681	0.0019	1510	0.0588	1349	0.0897
1685	0.0031	1322	0.0494	1356	0.0897
1683	0.002	1349	0.0519	1318	0.0845
1685	0.0028	1315	0.0479	1330	0.0849
1574	0	1333	0.0503	1344	0.0889
1622	0.0001	1374	0.0534	1350	0.0886
1602	0.0001	1405	0.0556	1339	0.0846
1642	0.0002	1366	0.0522	1353	0.0866
1596	0	1396	0.0547	1353	0.0882
1635	0.0002	1419	0.0562	1364	0.0894
1617	0.0001	1447	0.0577	1332	0.0828
1652	0.0005	1402	0.0548	1346	0.0848
1661	0.0005	1430	0.0568	1348	0.0875
1681	0.002	1309	0.0477	1357	0.0882
1673	0.0007	1322	0.0497	1389	0.0927
1683	0.0018	1445	0.0578	1402	0.0947
1667	0.0009	1478	0.0589	1393	0.094
1682	0.0039	1436	0.0579	1405	0.0961
1676	0.0016	1465	0.0593	1378	0.0909
1684	0.0038	1474	0.0587	1391	0.0929
1686	0.0031	1495	0.0593	1383	0.0924
1706	0.0049	1459	0.0587	1395	0.0945
1685	0.0048	1475	0.0595	1336	0.089
1706	0.0066	1505	0.0627	1355	0.0904
1700	0.0048	1489	0.0633	1365	0.0927
1714	0.0071	1446	0.0614	1374	0.0932
1699	0.0072	1427	0.0615	1328	0.0873
1711	0.0097	1488	0.0627	1344	0.0885
1670	0.0019	1478	0.0633	1355	0.091
1691	0.0027	1440	0.0613	1363	0.0913
1682	0.0021	1427	0.0616	1354	0.0883
1703	0.0038	1506	0.0596	1373	0.0906
1683	0.0037	1523	0.0602	1366	0.0905
1702	0.0038	1487	0.0602	1379	0.0921
1694	0.0035	1498	0.0607	1346	0.0864
1711	0.0049	1506	0.0599	1363	0.0888
1702	0.005	1509	0.0605	1359	0.0891
1716	0.0064	1484	0.0601	1371	0.0905
1708	0.0049	1482	0.0605	1411	0.0966
1721	0.0062	1397	0.0562	1423	0.0981
1715	0.0061	1445	0.0585	1416	0.0978
1728	0.0075	1386	0.0561	1428	0.0994
1724	0.0061	1367	0.0549	1399	0.0946
1736	0.0076	1423	0.0555	1413	0.0964
1641	0.0021	1389	0.0558	1404	0.0959
1618	0.001	1435	0.0572	1416	0.0977
1659	0.0043	1486	0.0595	1375	0.0925
1647	0.0029	1517	0.0602	1394	0.0946
1663	0.0036	1472	0.0603	1387	0.0944
1642	0.0019	1476	0.0563	1401	0.096
1576	0.0006	1486	0.0581	1363	0.0903
1596	0.0008	1525	0.0588	1383	0.0925
1571	0.0027	1521	0.0574	1375	0.0923
1597	0.0031	1516	0.0586	1389	0.0939
1649	0.0017	1536	0.0594	1330	0.0848
1673	0.0029	1536	0.0587	1320	0.0805
1645	0.0032	1542	0.0597	1328	0.0815
1672	0.0043	1523	0.0594	1336	0.086
1591	0.0002	1528	0.0602	1349	0.1008
1598	0.0002	1528	0.061	1337	0.092
1639	0.0006	1519	0.0619	1342	0.0932
1658	0.0014	1471	0.0613	1354	0.1021
1650	0.0009	1506	0.0611	1341	0.0877
1671	0.0019	1498	0.0619	1333	0.0832
1607	0.0009	1473	0.0608	1337	0.0845
1624	0.002	1457	0.0611	1345	0.0892
1589	0.0006	1504	0.0691	1359	0.1037
1614	0.0018	1504	0.0685	1346	0.0951
1641	0.002	1489	0.0693	1350	0.0968
1656	0.0028	1490	0.0688	1363	0.1051
1635	0.0014	1484	0.0716	1365	0.1059
1656	0.0024	1484	0.0722	1352	0.0984
1590	0.0004	1432	0.0681	1352	0.0985
1620	0.0016	1437	0.0683	1363	0.1059
1607	0.0005	1460	0.0718	1359	0.105
1644	0.0013	1465	0.0727	1351	0.0979
1670	0.0026	1415	0.0674	1349	0.0967
1668	0.0019	1421	0.0679	1353	0.1032
1689	0.0032	1381	0.0526	1367	0.0962
1647	0.0037	1373	0.0512	1372	0.098
1662	0.0052	1374	0.049	1383	0.1042
1638	0.0033	1385	0.0632	1387	0.1054
1650	0.0047	1390	0.0626	1357	0.0957
1678	0.0042	1389	0.0623	1363	0.0959
1693	0.0055	1394	0.0618	1372	0.104
1679	0.0039	1389	0.0621	1376	0.1052
1693	0.0051	1392	0.0619	1374	0.0993
1527	0.0008	1392	0.0609	1375	0.0993
1641	0.0031	1392	0.0597	1389	0.1062
1651	0.0043	1396	0.0621	1388	0.1062
1654	0.0029	1402	0.0626	1364	0.0988
1665	0.004	1392	0.0588	1364	0.099
1688	0.0039	1393	0.0584	1377	0.106
1700	0.0052	1398	0.0539	1376	0.106
1702	0.0044	1388	0.0527	1373	0.0986
1711	0.0058	1387	0.0509	1371	0.0975
1626	0.0054	1379	0.0505	1383	0.1054
1600	0.0053	1390	0.0533	1377	0.1039
1656	0.0053	1380	0.0518	1363	0.0982
1655	0.0065	1383	0.0503	1360	0.0971
1671	0.0049	1376	0.0497	1371	0.1052
1670	0.0057	1415	0.0636	1366	0.1035
1704	0.0062	1418	0.0633	1393	0.1
1699	0.0073	1415	0.062	1390	0.099
1713	0.0068	1416	0.0609	1404	0.1057
1709	0.0077	1402	0.0628	1397	0.1043
1719	0.0053	1404	0.0625	1383	0.0993
1728	0.0068	1403	0.0614	1381	0.0982
1729	0.0063	1403	0.0603	1394	0.1056
1733	0.008	1422	0.0632	1387	0.1041
1733	0.0068	1428	0.0634	1394	0.1003
1741	0.0085	1417	0.0601	1394	0.1007
1738	0.008	1418	0.0597	1410	0.1063
1741	0.0099	1408	0.0626	1409	0.1064
1640	0.0001	1414	0.063	1384	0.0998
1629	0.0002	1404	0.0594	1385	0.1001
1629	0.0003	1405	0.059	1400	0.1063
1614	0.0004	1422	0.0594	1398	0.1063
1662	0.0003	1410	0.0582	1385	0.0974
1663	0.0005	1405	0.0563	1391	0.099
1658	0.0004	1394	0.0548	1403	0.1044
1654	0.0006	1412	0.0595	1408	0.1055
1605	0.0017	1400	0.0581	1376	0.0967
1644	0.0033	1396	0.056	1381	0.0985
1657	0.0046	1385	0.0543	1393	0.1043
1658	0.0025	1440	0.0623	1398	0.1055
1668	0.0041	1433	0.0609	1404	0.099
1602	0.0001	1420	0.0589	1410	0.1004
1631	0.0003	1415	0.0578	1424	0.1049
1617	0.0001	1430	0.0625	1428	0.1059
1625	0.0002	1423	0.0611	1394	0.0981
1654	0.0006	1409	0.0588	1400	0.0997
1636	0.0002	1404	0.0576	1413	0.1046
1666	0.0008	1447	0.0597	1418	0.1056
1577	0.0001	1434	0.0588	1413	0.1014
1575	0.0002	1427	0.0571	1413	0.1017
1656	0.0024	1414	0.0559	1429	0.1064
1634	0.001	1433	0.0595	1427	0.1063
1641	0.0012	1421	0.0585	1403	0.1008
1642	0.0008	1416	0.0566	1403	0.1012
1671	0.0024	1403	0.0553	1420	0.1063
1679	0.0024	1421	0.0582	1418	0.1064
1666	0.0025	1411	0.0582	1411	0.1013
1646	0.0005	1400	0.0551	1408	0.1005
1584	0.0003	1389	0.055	1421	0.1056
1611	0.0002	1409	0.0578	1416	0.1043
1673	0.0018	1401	0.0579	1402	0.1007
1648	0.0012	1391	0.0544	1399	0.0998
1659	0.0009	1382	0.0543	1413	0.1057
1641	0.0006	1418	0.0555	1406	0.1043
1603	0.0002	1404	0.0543	1433	0.1026
1577	0.0002	1409	0.0541	1433	0.1023
1584	0.0008	1395	0.053	1448	0.1062
1563	0.002	1407	0.0546	1444	0.1056
1651	0.0005	1395	0.0534	1423	0.1021
1642	0.0006	1395	0.0521	1423	0.1021
1641	0.0009	1386	0.0516	1439	0.1064
1636	0.0021	1458	0.0631	1435	0.1061
1411	0	1463	0.0626	1449	0.1028
1442	0	1445	0.0605	1452	0.103
1446	0	1446	0.0601	1466	0.1055
1476	0	1446	0.0633	1466	0.1054
1465	0	1451	0.0629	1438	0.102
1489	0	1433	0.0602	1443	0.1028
1496	0	1433	0.0598	1457	0.1058
1519	0	1443	0.0655	1459	0.106
1663	0.0004	1446	0.0648	1426	0.1011
1648	0.0001	1441	0.0634	1431	0.1022
1645	0.0002	1442	0.0623	1446	0.1056
1651	0.0002	1428	0.0645	1449	0.1062
1676	0.0009	1431	0.064	1415	0.1
1662	0.0003	1427	0.0626	1420	0.1013
1672	0.0007	1429	0.0616	1435	0.1053
1501	0	1449	0.0641	1439	0.1061
1583	0	1453	0.0635	1411	0.0961
1543	0	1444	0.0615	1416	0.097
1613	0.0001	1444	0.0609	1415	0.0978
1545	0	1435	0.0637	1422	0.099
1606	0.0001	1441	0.0635	1399	0.0944
1575	0	1430	0.0608	1405	0.0954
1629	0.0001	1432	0.0604	1404	0.0962
1375	0	1462	0.0622	1410	0.0977
1539	0	1457	0.0628	1446	0.1007
1552	0	1418	0.0606	1442	0.1002
1611	0	1410	0.061	1451	0.1021
1612	0.0001	1436	0.0612	1445	0.1017
1564	0	1435	0.0619	1440	0.1016
1578	0	1394	0.0594	1436	0.101
1624	0.0001	1390	0.06	1446	0.1038
1626	0.0001	1409	0.0598	1441	0.1031
1502	0.0001	1446	0.0582	1452	0.1026
1323	0	1432	0.0582	1450	0.1017
1368	0	1434	0.0578	1463	0.1046
1399	0	1415	0.0576	1457	0.1033
1438	0	1426	0.057	1444	0.1028
1508	0	1411	0.0568	1442	0.1023
1594	0	1417	0.0566	1457	0.1057
1625	0.0001	1396	0.0561	1452	0.1048
1619	0.0001	1413	0.06	1431	0.1018
1629	0.0001	1415	0.0608	1428	0.1012
1612	0.0001	1373	0.0581	1438	0.1047
1644	0.0001	1372	0.0589	1433	0.1039
1636	0.0001	1395	0.0587	1421	0.1016
1651	0.0002	1398	0.0597	1418	0.101
1589	0	1356	0.0567	1430	0.1053
1602	0.0001	1358	0.0576	1424	0.1044
1634	0.0001	1421	0.0585	1353	0.0858
1638	0.0001	1414	0.0591	1357	0.087
1607	0.0001	1395	0.0574	1360	0.0897
1618	0.0001	1381	0.0576	1365	0.0912
1644	0.0002	1400	0.0571	1343	0.0844
1649	0.0003	1395	0.0577	1347	0.0856
1504	0	1376	0.0559	1351	0.0886
1526	0	1362	0.0561	1356	0.09
1534	0	1477	0.0607	1369	0.0889
1556	0	1469	0.0614	1374	0.0901
1536	0	1446	0.06	1376	0.0921
1556	0	1431	0.0602	1382	0.0937
1563	0	1447	0.0597	1361	0.0872
1581	0.0001	1439	0.0604	1365	0.0884
1575	0.0053	1420	0.0588	1369	0.0906
1602	0.0057	1404	0.059	1374	0.0923
1581	0.0071	1490	0.0598	1412	0.0966
1603	0.0079	1484	0.0602	1404	0.0964
1645	0.0049	1470	0.0597	1424	0.0993
1673	0.0058	1460	0.0599	1421	0.099
1645	0.0061	1468	0.0594	1400	0.0954
1669	0.0071	1457	0.0594	1394	0.0957
1569	0.0028	1452	0.0589	1414	0.0986
1560	0.0046	1437	0.0589	1411	0.0983
1566	0.0045	1529	0.0598	1427	0.0977
1566	0.0062	1525	0.0606	1417	0.097
1627	0.0024	1509	0.0599	1439	0.0994
1630	0.0037	1504	0.0605	1434	0.0989
1621	0.0038	1510	0.0602	1421	0.0974
1628	0.005	1502	0.0608	1412	0.0969
1583	0.0079	1487	0.0597	1433	0.0997
1598	0.0092	1477	0.0601	1429	0.0992
1582	0.0074	1410	0.0557	1398	0.0943
1591	0.0095	1395	0.0555	1395	0.0941
1640	0.0067	1400	0.0553	1404	0.0974
1658	0.0078	1378	0.0544	1406	0.0977
1634	0.0065	1398	0.0545	1386	0.0924
1645	0.0079	1383	0.054	1382	0.0924
1495	0	1385	0.0535	1395	0.0962
1679	0.0083	1364	0.0527	1396	0.0966
1695	0.0093	1489	0.0602	1389	0.0929
1673	0.0079	1478	0.0605	1396	0.0941
1684	0.0088	1463	0.059	1394	0.0948
1694	0.0128	1452	0.0592	1400	0.0963
1705	0.0139	1469	0.0598	1377	0.0908
1692	0.0121	1457	0.0599	1383	0.0919
1702	0.0126	1443	0.058	1385	0.0933
1658	0.0057	1431	0.0581	1391	0.095
1666	0.0069	1451	0.0593	1418	0.0974
1658	0.0055	1440	0.0593	1419	0.0973
1663	0.0065	1425	0.057	1425	0.0996
1677	0.0095	1413	0.0569	1426	0.0996
1685	0.0112	1435	0.0588	1408	0.0961
1676	0.0097	1424	0.0587	1407	0.0959
1683	0.0109	1411	0.0559	1414	0.0985
1685	0.0066	1399	0.0558	1415	0.0988
1706	0.0082	1538	0.064	1437	0.0992
1684	0.0079	1527	0.0641	1434	0.0985
1703	0.0093	1490	0.062	1444	0.1008
1697	0.0099	1479	0.0622	1443	0.1001
1709	0.0122	1522	0.0649	1428	0.0985
1696	0.012	1510	0.0649	1428	0.0982
1707	0.0137	1474	0.0623	1435	0.1004
1664	0.0032	1463	0.0623	1435	0.1001
1671	0.0047	1476	0.0601	1424	0.0972
1660	0.0048	1464	0.0596	1417	0.0964
1669	0.0062	1454	0.0583	1432	0.099
1683	0.0053	1440	0.0575	1436	0.0994
1689	0.0074	1461	0.06	1437	0.1004
1679	0.0077	1448	0.0592	1442	0.1009
1687	0.01	1439	0.0577	1422	0.0976
1657	0.0033	1425	0.0567	1426	0.0985
1655	0.0043	1550	0.0646	1426	0.0992
1662	0.0036	1546	0.0641	1432	0.1001
1658	0.0044	1511	0.0625	1404	0.0952
1673	0.0064	1502	0.0621	1407	0.0955
1674	0.0078	1539	0.0656	1392	0.0935
1675	0.0076	1533	0.0651	1395	0.0936
1674	0.0086	1496	0.0629	1429	0.098
1670	0.0012	1486	0.0625	1370	0.0895
1667	0.002	1508	0.06	1373	0.0898
1661	0.0022	1499	0.06	1357	0.086
1657	0.0034	1487	0.0592	1376	0.0906
1682	0.0026	1476	0.0591	1373	0.0906
1682	0.0038	1492	0.0602	1386	0.0948
1676	0.0044	1481	0.0599	1388	0.0953
1676	0.0058	1470	0.0588	1368	0.089
1495	0	1457	0.0583	1367	0.0894
1509	0	1520	0.0586	1378	0.0935
1596	0	1529	0.0591	1379	0.0942
1608	0.0005	1503	0.059	1347	0.0906
1588	0.0015	1510	0.0594	1339	0.0854
1579	0.0014	1520	0.0595	1338	0.0866
1572	0.0027	1517	0.0598	1348	0.0912
1648	0.0006	1500	0.0593	1389	0.0922
1637	0.0013	1495	0.0595	1388	0.0941
1631	0.0013	1388	0.0546	1384	0.0949
1624	0.0024	1386	0.0539	1405	0.0975
1570	0.0045	1373	0.0509	1400	0.0973
1573	0.0063	1373	0.0495	1377	0.0928
1581	0.0031	1410	0.0559	1375	0.0941
1575	0.0053	1406	0.0551	1394	0.0963
1621	0.0042	1390	0.0527	1391	0.0964
1627	0.0055	1389	0.0516	1359	0.0878
1625	0.0036	1399	0.0553	1358	0.0886
1627	0.0049	1396	0.0545	1368	0.0925
1452	0	1381	0.052	1369	0.0931
1440	0	1383	0.0508	1350	0.0862
1495	0.0001	1387	0.0556	1348	0.0875
1443	0	1389	0.055	1358	0.0914
1516	0.0001	1373	0.055	1359	0.0921
1450	0	1372	0.0533	1347	0.0914
1636	0.0001	1394	0.0611	1336	0.0885
1631	0.0001	1388	0.0588	1345	0.0924
1651	0.0001	1387	0.0571	1368	0.0885
1648	0.0001	1390	0.0606	1355	0.0859
1660	0.0002	1442	0.0573	1356	0.0905
1653	0.0002	1428	0.0565	1354	0.0926
1584	0.0012	1434	0.0567	1368	0.0931
1576	0.0026	1422	0.0562	1366	0.0938
1604	0.0006	1429	0.0564	1346	0.0895
1590	0.0014	1415	0.0554	1346	0.0919
1628	0.0018	1419	0.0555	1358	0.0921
1623	0.0029	1406	0.0544	1356	0.093
1639	0.0016	1471	0.0587	1370	0.0918
1630	0.0025	1460	0.0585	1368	0.0935
1626	0.0002	1457	0.0582	1386	0.0952
1621	0.0003	1448	0.0581	1383	0.0956
1612	0.0003	1457	0.0581	1364	0.0911
1598	0.0005	1443	0.0575	1362	0.0931
1647	0.0002	1445	0.0575	1377	0.0941
1651	0.0004	1434	0.0571	1375	0.0947
1647	0.0003	1486	0.0591	1267	0.088
1640	0.0005	1492	0.0595	1178	0.0648
1665	0.0003	1465	0.0588	425	0.001
1662	0.0003	1472	0.0594	425	0.001
1656	0.0003	1482	0.0591	425	0.001
1663	0.0004	1478	0.0592	425	0.001
1600	0.0003	1465	0.0588	425	0.001
1631	0.0002	1462	0.0589	434	0.0012
1622	0.0003	1462	0.0603	434	0.0012
1652	0.0005	1412	0.0567	425	0.001
1640	0.0008	1429	0.0575	393	0.0003
1659	0.0006	1454	0.0579	391	0.0004
1650	0.0009	1473	0.0587	407	0.0007
1600	0.0001	1429	0.0564	408	0.0007
1570	0.0001	1452	0.0579	408	0.0007
1583	0.0002	1473	0.0588	400	0.0006
1555	0.0003	1481	0.059	407	0.0007
1520	0.0001	1449	0.0575	407	0.0007
1503	0.0015	1461	0.0584	400	0.0006
1464	0.0042	1349	0.0508	400	0.0006
1508	0.0039	1373	0.0531	400	0.0006
1495	0.0049	1399	0.0549	1321	0.079
1476	0.0077	1410	0.0625	1326	0.0777
1503	0.0066	1401	0.0615	1328	0.0774
1497	0.0093	1417	0.0642	1179	0.0658
1513	0.0058	1431	0.0642	1178	0.0648
1512	0.0088	1407	0.0625	1274	0.0765
1528	0.0033	1419	0.0634	1282	0.0743
1520	0.0067	1413	0.0625	1317	0.0776
1680	0.0007	1413	0.0612	1311	0.076
1678	0.001	1402	0.0621	1306	0.0753
1676	0.001	1401	0.0609	1073	0.0485
1679	0.0016	1439	0.0661	1207	0.0746
1686	0.0029	1452	0.0653	1367	0.0922
1684	0.0031	1428	0.0653	1267	0.088
1685	0.0035	1442	0.0648	1302	0.0912
1685	0.0042	1439	0.0578	1291	0.0886
1661	0.0002	1441	0.0577	1316	0.0775
1659	0.0002	1447	0.0585	1302	0.0777
1673	0.0004	1478	0.0591	1332	0.0846
1670	0.0005	1477	0.059	1281	0.0724
1668	0.0004	1457	0.0581	1324	0.08
1668	0.0006	1460	0.0583	1338	0.0851
1681	0.0011	1471	0.059	1333	0.0842
1679	0.0013	1466	0.0586	1348	0.0863
1672	0.0014	1454	0.058	1356	0.0874
1665	0.0021	1452	0.0578	1367	0.0951
1676	0.002	1436	0.0631	372	0
1670	0.0027	1438	0.0616	372	0
1681	0.0037	1424	0.0628	372	0
1677	0.0049	1425	0.0613	373	0
1682	0.0054	1414	0.0597	372	0
1678	0.0065	1413	0.058	373	0
1662	0.0004	1400	0.0584	372	0
1668	0.0007	1400	0.0592	373	0
1667	0.0007	1399	0.0578	373	0
1665	0.0012	1388	0.0576	370	0
1672	0.0009	1416	0.0558	370	0
1679	0.0015	1428	0.0564	370	0
1678	0.0018	1458	0.064	370	0
1678	0.0028	1461	0.0625	370	0
1725	0.0069	1448	0.0635	370	0
1735	0.0091	1450	0.0621	371	0
1723	0.0086	1437	0.0572	371	0
1732	0.0107	1436	0.0576	370	0
1724	0.0099	1459	0.0587	370	0
1729	0.0121	1454	0.0581	370	0
1720	0.0124	1446	0.0575	370	0
1725	0.014	1442	0.0572	370	0
1715	0.0044	1446	0.0582	371	0
1728	0.006	1440	0.0574	371	0
1722	0.0056	1432	0.0565	371	0
1734	0.0075	1428	0.056	372	0
1723	0.0057	1415	0.0554	371	0
1734	0.0076	1438	0.0603	372	0
1726	0.0076	1439	0.0593	371	0
1732	0.0102	1425	0.0603	371	0
1691	0.005	1423	0.0587	371	0
1690	0.0058	1426	0.0598	371	0
1705	0.0056	1425	0.0586	375	0
1701	0.0065	1415	0.0605	374	0
1721	0.0079	1413	0.0586	374	0
1716	0.0088	1434	0.0575	374	0
1723	0.0094	1429	0.0567	374	0
1713	0.0105	1417	0.0552	374	0
1645	0.0062	1416	0.0547	375	0
1677	0.0068	1421	0.0567	374	0
1635	0.0085	1416	0.0559	373	0
1661	0.009	1401	0.0539	373	0
1702	0.0073	1399	0.0528	373	0
1718	0.0088	1414	0.0568	373	0
1692	0.0084	1411	0.0564	373	0
1704	0.0098	1393	0.0555	374	0
1642	0.0018	1391	0.0545	374	0
1689	0.003	1398	0.0562	374	0
1646	0.0039	1399	0.0557	374	0
1687	0.0046	1382	0.0553	373	0
1702	0.0045	1382	0.0538	374	0
1725	0.0062	1438	0.0585	371	0
1704	0.0059	1436	0.0581	371	0
1725	0.0075	1420	0.0572	372	0
1722	0.0134	1418	0.0561	373	0
1711	0.015	1424	0.0578	374	0
1716	0.0136	1423	0.0572	374	0
1706	0.0153	1409	0.0567	374	0
1719	0.0162	1403	0.0552	375	0
1708	0.0176	1431	0.0566	375	0
1716	0.0162	1428	0.0562	375	0
1704	0.0176	1414	0.055	375	0
1709	0.0132	1475	0.0672	375	0
1703	0.0149	1477	0.066	375	0
1701	0.0125	1467	0.0651	375	0
1700	0.0141	1470	0.0638	375	0
1714	0.0153	1459	0.0665	375	0
1705	0.0167	1461	0.0655	375	0
1713	0.0141	1454	0.0643	1322	0.0774
1708	0.0154	1456	0.0631	1306	0.0777
1712	0.0195	1463	0.0613	1163	0.0511
1704	0.0203	1464	0.0604	1201	0.0734
1711	0.0192	1447	0.0603	1178	0.0596
1701	0.02	1448	0.0593	1163	0.0511
1705	0.0228	1452	0.0609	1222	0.0733
1699	0.0229	1452	0.0599	1290	0.0736
1705	0.0224	1437	0.0603	1312	0.075
1696	0.0226	1436	0.059	1311	0.0769
1694	0.0166	1464	0.0597	1300	0.0756
1671	0.0176	1462	0.0592	1235	0.0819
1689	0.017	1447	0.0585	1235	0.0819
1666	0.0181	1446	0.0579	1189	0.0774
1689	0.0191	1451	0.0592	1189	0.0774
1663	0.02	1450	0.0587	1170	0.0726
1684	0.0192	1434	0.0576	1141	0.0717
1658	0.0203	1434	0.0571	1170	0.0785
1684	0.0213	1526	0.0665	1335	0.0885
1656	0.0222	1518	0.066	1313	0.0865
1679	0.0213	1481	0.0632	1312	0.0924
1651	0.0223	1470	0.0627	1315	0.0757
1680	0.0235	1512	0.0674	1291	0.0753
1650	0.024	1503	0.0669	1307	0.0773
1674	0.0233	1467	0.0635	1304	0.0775
1645	0.024	1455	0.0628	1307	0.0766
1734	0.0111	1463	0.0619	1356	0.0889
1727	0.013	1457	0.0608	1367	0.0949
1728	0.0125	1444	0.0594	1257	0.077
1719	0.0142	1438	0.0584	1265	0.0762
1729	0.0142	1451	0.0621	1248	0.077
1725	0.0157	1444	0.0608	1247	0.073
1724	0.0156	1431	0.0592	1250	0.0726
1716	0.0169	1425	0.058	1284	0.0783
1715	0.0146	1489	0.0613	1284	0.0783
1696	0.0156	1485	0.0608	1250	0.0716
1703	0.0158	1471	0.0597	1249	0.0714
1682	0.0167	1465	0.0591	1285	0.0777
1713	0.0172	1475	0.0616	1283	0.0777
1693	0.0182	1471	0.0608	1279	0.0768
1699	0.0184	1457	0.0596	1282	0.078
1676	0.0193	1451	0.0587	1272	0.0765
1735	0.0078	1536	0.0657	1274	0.0768
1736	0.0095	1547	0.0651	1280	0.0783
1737	0.0095	1512	0.0634	1283	0.0803
1734	0.0114	1514	0.063	1289	0.0835
1739	0.0098	1531	0.0669	1290	0.0862
1739	0.0118	1539	0.0663	1266	0.0783
1735	0.0122	1502	0.0643	1284	0.0826
1733	0.0139	1503	0.0636	1284	0.0845
1732	0.0112	1510	0.0668	1292	0.0879
1723	0.0125	1521	0.0662	1292	0.0889
1725	0.013	1497	0.0645	1322	0.1039
1710	0.0143	1504	0.0637	1324	0.1047
1735	0.0136	1503	0.068	1325	0.1057
1724	0.0151	1517	0.0675	1328	0.1067
1725	0.0156	1487	0.0653	1332	0.109
1709	0.0168	1496	0.0647	1337	0.1103
1721	0.0169	1478	0.0645	1338	0.1108
1721	0.0182	1480	0.0632	1343	0.1122
1716	0.0188	1472	0.0625	1327	0.1056
1712	0.0196	1472	0.0615	1329	0.1063
1714	0.0192	1464	0.0644	1331	0.1078
1716	0.0205	1466	0.0634	1334	0.1086
1708	0.0217	1458	0.0621	1342	0.1118
1707	0.0222	1459	0.0613	1348	0.1128
1735	0.0109	1510	0.0601	1349	0.1136
1737	0.0132	1512	0.06	1355	0.1147
1729	0.0139	1494	0.0596	1318	0.1012
1730	0.0157	1493	0.0594	1320	0.103
1729	0.0124	1501	0.0608	1320	0.1028
1733	0.0147	1499	0.0605	1323	0.1047
1722	0.0158	1485	0.0598	1317	0.1016
1726	0.0176	1480	0.0593	1319	0.1028
1712	0.0193	1483	0.0623	1320	0.1028
1692	0.0203	1487	0.0618	1322	0.1043
1697	0.0207	1473	0.0609	1313	0.0987
1672	0.0215	1473	0.0603	1315	0.1001
1710	0.0213	1470	0.0628	1315	0.0996
1692	0.022	1475	0.0623	1317	0.1011
1694	0.0228	1459	0.0607	1324	0.1053
1668	0.0234	1459	0.0602	1327	0.1071
1735	0.0151	1488	0.0577	1328	0.107
1726	0.0167	1504	0.0581	1332	0.1088
1725	0.0174	1473	0.0583	1286	0.0844
1710	0.0187	1489	0.0586	1285	0.0837
1734	0.0164	1510	0.0591	1293	0.0875
1727	0.0177	1517	0.0593	1293	0.0867
1724	0.0189	1492	0.0591	1285	0.085
1712	0.0201	1498	0.0592	1286	0.0849
1689	0.0167	1506	0.0657	1293	0.0887
1667	0.0182	1493	0.0656	1293	0.0883
1692	0.0159	1459	0.0624	1271	0.0797
1675	0.0176	1448	0.0625	1271	0.0808
1687	0.0185	1491	0.0665	1255	0.0785
1663	0.02	1477	0.0663	1271	0.0806
1695	0.017	1444	0.0625	1270	0.0779
1675	0.0188	1434	0.0626	1261	0.077
1473	0.0001	1524	0.0679	1266	0.0761
1501	0.0001	1529	0.0672	1274	0.0779
1500	0.0001	1491	0.0649	1279	0.0785
1628	0.0007	1489	0.064	1292	0.0828
1662	0.0021	1516	0.0689	1295	0.0827
1638	0.001	1517	0.0681	1296	0.0846
1677	0.0024	1480	0.0655	1297	0.0844
1686	0.0026	1476	0.0644	1274	0.0769
1706	0.004	1402	0.0596	1280	0.0789
1696	0.0033	1389	0.058	1282	0.0791
1718	0.0049	1386	0.0559	1286	0.0792
1518	0.0006	1377	0.0541	1287	0.0829
1677	0.0031	1419	0.0627	1289	0.083
1685	0.004	1413	0.0613	1293	0.0858
1694	0.0035	1398	0.0587	1294	0.0852
1703	0.0046	1394	0.0576	1311	0.0978
1717	0.0054	1398	0.0574	1312	0.0981
1722	0.0068	1391	0.0577	1314	0.0992
1727	0.0065	1383	0.0538	1315	0.0998
1727	0.0081	1374	0.0537	1309	0.0963
1591	0.0036	1389	0.0573	1310	0.0971
1547	0.0001	1382	0.0574	1311	0.0972
1550	0.0001	1376	0.0533	1312	0.0983
1604	0.0003	1368	0.0532	1301	0.0924
1704	0.0043	1498	0.0691	1301	0.092
1709	0.0055	1511	0.0685	1306	0.0944
1703	0.0058	1477	0.0659	1305	0.0942
1706	0.0071	1486	0.0655	1301	0.0924
1731	0.0078	1491	0.0701	1301	0.0926
1727	0.0095	1506	0.0695	1304	0.094
1727	0.0093	1467	0.0666	1305	0.0944
1721	0.0109	1477	0.0662	1313	0.0981
1603	0.0015	1435	0.0635	1314	0.0982
1619	0.0025	1440	0.0632	1316	0.1001
1644	0.002	1421	0.0597	1317	0.1003
1709	0.0066	1421	0.0595	1303	0.0902
1699	0.0077	1423	0.0635	1304	0.0899
1704	0.0082	1429	0.0634	1306	0.0924
1688	0.0095	1406	0.0591	1307	0.092
1719	0.0109	1409	0.0593	1302	0.0913
1702	0.0121	1499	0.0683	1302	0.0907
1710	0.0124	1489	0.0677	1305	0.0936
1690	0.0134	1454	0.0638	1305	0.093
1693	0.0099	1441	0.063	1314	0.0981
1673	0.0112	1489	0.0693	1315	0.0981
1682	0.0115	1478	0.0687	1318	0.1004
1658	0.0128	1443	0.0642	1319	0.1005
1701	0.0136	1430	0.0633	1305	0.0842
1679	0.0146	1470	0.0691	1307	0.0848
1694	0.0144	1473	0.0688	1305	0.0855
1670	0.0156	1506	0.0712	1308	0.0862
1629	0.0224	1450	0.0687	1298	0.083
1607	0.0222	1455	0.0687	1301	0.0834
1624	0.0227	1519	0.0687	1300	0.0845
1604	0.0227	1508	0.0677	1302	0.0849
1618	0.0242	1498	0.0673	1294	0.0802
1592	0.0238	1493	0.0658	1298	0.0807
1613	0.0243	1511	0.0696	1297	0.0809
1589	0.0241	1500	0.0688	1300	0.0817
1647	0.0178	1484	0.0676	1286	0.0791
1622	0.0182	1481	0.0663	1289	0.0794
1641	0.0187	1492	0.0698	1290	0.0799
1616	0.0193	1470	0.0678	1294	0.0803
1640	0.0202	1470	0.0668	1301	0.0816
1620	0.0203	1484	0.0707	1302	0.0823
1635	0.0208	1455	0.068	1303	0.0826
1616	0.0211	1458	0.0672	1305	0.0832
1675	0.0156	1550	0.0725	1310	0.0857
1650	0.0157	1552	0.0725	1311	0.0866
1659	0.0168	1523	0.0714	1311	0.0872
1634	0.0169	1518	0.0713	1312	0.0882
1670	0.0184	1547	0.0739	1313	0.0876
1648	0.0183	1552	0.074	1315	0.0882
1652	0.0194	1514	0.0725	1314	0.0893
1631	0.0193	1554	0.0698	1316	0.09
1666	0.0206	1551	0.0698	1305	0.0828
1640	0.0205	1535	0.0692	1305	0.0831
1645	0.0216	1526	0.0689	1307	0.0839
1621	0.0214	1553	0.0711	1309	0.0844
1664	0.0223	1552	0.0712	1324	0.1016
1633	0.0222	1530	0.0704	1327	0.1026
1638	0.0235	1521	0.0701	1329	0.1041
1610	0.0231	1559	0.0695	1331	0.1049
1706	0.0177	1575	0.069	1315	0.0928
1675	0.0183	1529	0.0685	1316	0.0938
1687	0.0193	1544	0.068	1316	0.095
1658	0.0195	1561	0.0709	1319	0.0961
1709	0.0189	1577	0.0704	1328	0.1035
1674	0.0198	1527	0.0698	1330	0.1042
1689	0.0207	1543	0.0694	1333	0.1058
1656	0.0211	1476	0.0721	1335	0.1064
1576	0.0113	1475	0.0716	1318	0.0948
1541	0.0138	1440	0.068	1319	0.0957
1555	0.0127	1446	0.0676	1320	0.0973
1513	0.0158	1462	0.0727	1322	0.0982
1626	0.0119	1464	0.0724	1317	0.0984
1600	0.0136	1426	0.068	1318	0.0988
1608	0.0132	1434	0.0679	1321	0.1009
1576	0.0153	1436	0.0716	1322	0.1014
1704	0.0132	1446	0.073	1306	0.0899
1679	0.0134	1400	0.0668	1308	0.0901
1690	0.0144	1405	0.0675	1308	0.0919
1666	0.0144	1544	0.0754	1310	0.0921
1704	0.0159	1551	0.0755	1310	0.0908
1680	0.0162	1508	0.0736	1312	0.0916
1687	0.0173	1510	0.0736	1312	0.0929
1664	0.0173	1538	0.0768	1314	0.0937
1625	0.0163	1546	0.077	1321	0.0996
1601	0.0173	1499	0.0746	1322	0.1005
1611	0.0178	1505	0.0747	1325	0.1022
1591	0.0187	1539	0.0784	1327	0.1031
1627	0.0183	1563	0.0724	1300	0.087
1608	0.0185	1577	0.0719	1288	0.0788
1614	0.0193	1526	0.0711	1278	0.0865
1599	0.0195	1542	0.0707	1283	0.0871
1654	0.014	1563	0.0738	1282	0.0832
1631	0.0149	1573	0.0734	1281	0.0853
1639	0.015	1525	0.0723	1253	0.0738
1613	0.0161	1540	0.072	1282	0.0779
1654	0.0165	1560	0.0754	1281	0.0782
1628	0.0171	1567	0.075	1282	0.0795
1639	0.0174	1522	0.0736	1285	0.0813
1618	0.0177	1536	0.0734	1305	0.0869
1665	0.009	1554	0.077	1303	0.0878
1604	0.0112	1559	0.0767	1308	0.0878
1648	0.0107	1517	0.0748	1308	0.0884
1582	0.0131	1530	0.0747	1315	0.0907
1675	0.0125	1508	0.0699	1314	0.0917
1637	0.0132	1507	0.0691	1317	0.0913
1660	0.0139	1470	0.066	1316	0.0919
1620	0.0147	1464	0.0648	1300	0.089
1584	0.0059	1499	0.0709	1297	0.0903
1603	0.0045	1497	0.0701	1306	0.0894
1600	0.0054	1460	0.0666	1304	0.0912
1634	0.0033	1454	0.0653	1317	0.0899
1660	0.0028	1548	0.078	1317	0.0902
1663	0.0035	1547	0.0778	1318	0.0911
1627	0.0085	1527	0.0758	1318	0.091
1675	0.0074	1527	0.0755	1327	0.1043
1620	0.0095	1533	0.0794	1326	0.1037
1698	0.0095	1570	0.0745	1330	0.1057
1662	0.0105	1570	0.0741	1328	0.105
1689	0.0112	1545	0.0729	1323	0.1027
1651	0.0118	1547	0.0723	1322	0.1017
1575	0.0105	1560	0.0763	1325	0.1039
1601	0.0192	1559	0.076	1322	0.1027
1583	0.0203	1537	0.0744	1319	0.0958
1596	0.0205	1538	0.0739	1318	0.0953
1582	0.0215	1586	0.071	1320	0.0971
1604	0.0206	1590	0.0701	1319	0.0964
1593	0.0208	1557	0.0701	1320	0.097
1602	0.0215	1565	0.0693	1320	0.0965
1592	0.0219	1579	0.0727	1322	0.0988
1569	0.021	1581	0.072	1321	0.0981
1544	0.0219	1551	0.0715	1331	0.1048
1566	0.0222	1556	0.0708	1331	0.105
1542	0.0232	1590	0.068	1335	0.1068
1580	0.0207	1601	0.0667	1336	0.1068
1560	0.0212	1563	0.0674	1330	0.105
1579	0.0221	1577	0.0666	1329	0.1049
1558	0.0227	1590	0.0694	1335	0.1066
1620	0.0103	1597	0.0683	1333	0.1063
1644	0.0109	1561	0.0688	1320	0.0967
1606	0.0113	1572	0.068	1320	0.0974
1627	0.0123	1590	0.0692	1323	0.099
1675	0.0092	1586	0.0686	1323	0.0995
1688	0.0104	1566	0.0686	1321	0.0975
1658	0.0095	1560	0.068	1321	0.0975
1670	0.0108	1579	0.0715	1323	0.0996
1692	0.0078	1574	0.071	1323	0.0994
1697	0.0087	1554	0.0701	1316	0.0888
1677	0.0098	1547	0.0696	1317	0.0893
1686	0.0104	1567	0.0737	1318	0.0908
1719	0.0105	1561	0.0733	1318	0.0912
1713	0.0121	1543	0.0718	1305	0.0836
1708	0.0114	1535	0.0713	1307	0.0841
1705	0.0129	1556	0.0757	1310	0.0848
1471	0.001	1550	0.0754	1310	0.0851
1488	0.0009	1533	0.0734	1318	0.0895
1465	0.0052	1525	0.0729	1318	0.0897
1491	0.0051	1477	0.0673	1319	0.0913
1643	0.0016	1464	0.067	1319	0.0913
1643	0.0038	1430	0.0626	1306	0.085
1548	0.0004	1421	0.0627	1306	0.0858
1614	0.0006	1466	0.0682	1310	0.0857
1555	0.0044	1453	0.0678	1308	0.0873
1613	0.0033	1418	0.0629	373	0
1480	0.0089	1410	0.0629	373	0
1504	0.0092	1544	0.0776	372	0
1500	0.011	1539	0.0773	373	0
1516	0.0119	1523	0.0751	372	0
1635	0.0069	1516	0.0746	373	0
1628	0.0097	1530	0.0792	372	0
1558	0.0082	1527	0.0789	372	0
1607	0.0071	1551	0.0729	372	0
1556	0.0114	1537	0.0724	370	0
1596	0.0105	1523	0.0707	370	0
1705	0.0106	1506	0.0701	370	0
1709	0.0116	1542	0.075	370	0
1693	0.01	1530	0.0744	370	0
1698	0.011	1513	0.0723	370	0
1713	0.014	1498	0.0716	370	0
1717	0.0144	1577	0.0683	372	0
1709	0.0128	1562	0.0681	371	0
1714	0.0131	1550	0.0676	371	0
1720	0.0101	1534	0.0673	371	0
1727	0.0117	1563	0.0706	371	0
1714	0.0107	1547	0.0701	371	0
1719	0.0119	1535	0.0692	372	0
1717	0.014	1518	0.0687	371	0
1721	0.0151	1600	0.0643	371	0
1715	0.0145	1590	0.0644	371	0
1719	0.0152	1578	0.0646	370	0
1713	0.0181	1567	0.0647	370	0
1703	0.019	1590	0.0661	1324	0.0793
1717	0.0164	1576	0.0663	1325	0.0836
1710	0.0172	1564	0.0661	1326	0.0862
1709	0.0211	1551	0.066	1318	0.0731
1699	0.0215	1606	0.0655	1317	0.0785
1715	0.0193	1605	0.0647	1320	0.0831
1708	0.0195	1585	0.0656	1321	0.0859
1683	0.0204	1584	0.0649	1323	0.0822
1658	0.0216	1600	0.0673	1322	0.0841
1695	0.0186	1597	0.0665	1327	0.0885
1675	0.0199	1577	0.0671	1327	0.0896
1679	0.0223	1573	0.0664	1316	0.0818
1652	0.0231	1533	0.0769	1315	0.0839
1693	0.0203	1523	0.0763	1321	0.0882
1674	0.0212	1505	0.0739	1321	0.0893
1616	0.0201	1491	0.073	1311	0.083
1596	0.0196	1522	0.0785	1308	0.0734
1603	0.021	1515	0.0779	1307	0.0787
1589	0.0203	1480	0.0704	1312	0.0859
1602	0.0216	1469	0.0697	1295	0.0748
1578	0.0204	1432	0.0647	1294	0.0795
1587	0.0223	1419	0.0637	1298	0.0834
1570	0.021	1379	0.0571	1299	0.0861
1641	0.0187	1372	0.0572	1313	0.088
1608	0.0188	1368	0.0529	1306	0.082
1628	0.0194	1361	0.0528	1305	0.0851
1602	0.0191	1456	0.0691	1314	0.0891
1627	0.0204	1444	0.0686	1294	0.0824
1585	0.0199	1408	0.0631	1293	0.0848
1616	0.021	1399	0.063	1301	0.0879
1583	0.0201	1484	0.071	1302	0.089
1607	0.0163	1499	0.0705	1335	0.1001
1589	0.0175	1457	0.0673	1334	0.0995
1592	0.0172	1467	0.0669	1335	0.1004
1579	0.0179	1476	0.0719	1336	0.1011
1603	0.0176	1491	0.0716	1323	0.0989
1583	0.018	1446	0.0678	1325	0.1002
1598	0.0179	1457	0.0675	1325	0.0997
1580	0.0183	1521	0.076	1326	0.1011
1553	0.0128	1446	0.0733	1340	0.1031
1497	0.0125	1451	0.073	1339	0.1024
1444	0.0155	1411	0.0678	1340	0.1032
1481	0.0132	1420	0.068	1341	0.104
1428	0.0168	1489	0.072	1327	0.1018
1464	0.0158	1488	0.0712	1329	0.1029
1534	0.0152	1449	0.0671	1329	0.1029
1530	0.0162	1444	0.0659	1331	0.1042
1501	0.0172	1411	0.0634	1341	0.1033
1493	0.0165	1418	0.0635	1339	0.1024
1581	0.0154	1395	0.0585	1341	0.1035
1570	0.0169	1398	0.059	1343	0.1045
1559	0.0171	1434	0.0682	1328	0.1015
1555	0.0174	1446	0.068	1330	0.1031
1406	0.0159	1431	0.0817	1330	0.1029
1406	0.0126	1431	0.082	1333	0.1047
1581	0.0187	1432	0.0819	1349	0.107
1564	0.019	1432	0.0821	1347	0.1061
1575	0.02	1424	0.0823	1349	0.1072
1550	0.0205	1431	0.0822	1352	0.1082
1589	0.019	1432	0.0821	1334	0.1055
1573	0.0191	1401	0.0778	1337	0.1072
1584	0.0198	1431	0.0822	1338	0.107
1565	0.0202	1431	0.0823	1341	0.1087
1582	0.0185	1383	0.0761	1346	0.1056
1566	0.018	1431	0.0824	1344	0.1047
1581	0.0185	1431	0.0823	1345	0.1053
1568	0.0181	1393	0.0785	1348	0.1063
1557	0.0186	1431	0.0824	1332	0.1041
1545	0.0172	1431	0.0824	1334	0.1049
1559	0.0186	1377	0.0769	1335	0.1057
1549	0.0174	1427	0.0828	1337	0.1066
1579	0.0191	1434	0.0825	1353	0.1075
1565	0.0188	1390	0.0785	1350	0.1064
1576	0.0198	1428	0.083	1352	0.1069
1562	0.0198	1366	0.0761	1355	0.108
1559	0.019	1434	0.0828	1337	0.1059
1549	0.018	1388	0.078	1339	0.1065
1557	0.0197	1388	0.0781	1341	0.1077
1548	0.019	1428	0.0832	1344	0.1085
1593	0.0218	1357	0.0752	1360	0.1104
1583	0.0213	1367	0.0759	1357	0.1095
1593	0.0226	412	0.0005	1360	0.1104
1584	0.0223	412	0.0005	1364	0.1113
1577	0.0229	412	0.0005	1343	0.1091
1565	0.0218	425	0.0007	1347	0.1104
1577	0.0235	425	0.0007	1348	0.1107
1573	0.0208	1379	0.0734	1353	0.112
1559	0.0208	1372	0.0735	1373	0.1131
1573	0.0221	1361	0.0734	1369	0.1121
1557	0.0223	1351	0.0734	1372	0.1129
1556	0.0206	1393	0.0748	1377	0.1139
1547	0.0203	1231	0.0518	1354	0.1118
1558	0.0218	1149	0.0495	1359	0.1128
1546	0.0218	1376	0.0743	1360	0.1135
1575	0.0177	1396	0.0748	1365	0.1145
1551	0.0166	1393	0.058	1313	0.088
1556	0.0177	1427	0.0771	1308	0.086
1531	0.0152	1361	0.0533	1309	0.0859
1568	0.0179	1390	0.0516	1313	0.0876
1549	0.017	1174	0.0507	1295	0.0853
1561	0.018	1282	0.0593	1296	0.0852
1541	0.0164	1282	0.0593	1302	0.0886
1530	0.0182	1162	0.0464	1302	0.0881
1500	0.0141	1273	0.0588	1313	0.0867
1512	0.0201	1152	0.0545	1310	0.0852
1481	0.0178	1076	0.0503	1310	0.0848
1548	0.0187	1416	0.076	1313	0.0863
1520	0.0161	1411	0.0578	1296	0.0846
1536	0.02	1334	0.0565	1297	0.084
1503	0.0183	1149	0.0495	1302	0.0873
1552	0.0174	1231	0.0518	1302	0.0866
1537	0.0163	1395	0.0573	1304	0.0791
1552	0.0177	1302	0.0559	1299	0.0777
1536	0.0161	1373	0.0564	1302	0.0785
1537	0.0163	1367	0.0464	1305	0.0794
1526	0.0149	1356	0.0454	1284	0.0772
1540	0.0167	1373	0.0509	1287	0.0807
1525	0.0148	1397	0.0594	1291	0.0793
1507	0.0222	1395	0.0585	1294	0.0793
1480	0.0211	1330	0.0494	1314	0.0853
1508	0.0241	1338	0.0494	1312	0.0841
1487	0.0245	1176	0.0542	1313	0.0839
1530	0.0216	1387	0.0578	1314	0.0849
1498	0.021	1381	0.0507	1299	0.0832
1528	0.0237	1376	0.0554	1299	0.0832
1501	0.0242	1434	0.083	1302	0.0857
1534	0.021	1388	0.0779	1303	0.0851
1503	0.021	1427	0.0833	1316	0.0845
1531	0.023	1375	0.0765	1315	0.0836
1503	0.0238	1433	0.0832	1316	0.0835
1528	0.0205	1389	0.0776	1318	0.0843
1499	0.0206	1389	0.0777	1302	0.083
1525	0.0226	1389	0.0779	1305	0.0829
1500	0.0238	1386	0.0772	1305	0.0846
1524	0.0151	1388	0.0774	1307	0.0844
1517	0.0141	1381	0.0768	1323	0.0937
1505	0.0117	1426	0.0834	1321	0.0928
1547	0.0184	1426	0.0835	1322	0.093
1522	0.0163	1428	0.0835	1324	0.094
1540	0.0195	1429	0.0835	1310	0.0925
1508	0.018	1431	0.0834	1310	0.0927
1538	0.0175	373	0	1313	0.094
1516	0.0152	373	0	1314	0.0943
1532	0.0187	373	0	1324	0.0939
1504	0.017	373	0	1322	0.0928
1672	0.0115	373	0	1322	0.0926
1668	0.015	373	0	1325	0.0938
1673	0.0115	373	0	1311	0.0925
1672	0.0122	373	0	1311	0.0921
1664	0.0147	373	0	1315	0.0943
1657	0.0198	373	0	1315	0.0941
1662	0.0155	373	0	1330	0.0975
1661	0.0173	373	0	1330	0.0969
1665	0.001	373	0	1330	0.0974
1675	0.0047	369	0	1331	0.0981
1666	0.001	369	0	1318	0.0964
1677	0.0052	369	0	1320	0.0972
1669	0.0017	369	0	1320	0.0973
1673	0.0063	368	0	1321	0.0983
1670	0.0019	367	0	1333	0.0991
1672	0.0078	367	0	1332	0.0983
1674	0.0115	367	0	1333	0.0986
1684	0.0069	367	0	1334	0.0995
1680	0.0085	367	0	1321	0.0979
1696	0.0053	370	0	1322	0.0982
1666	0.0169	373	0	1323	0.0992
1681	0.0122	373	0	1324	0.0997
1673	0.0136	373	0	1325	0.0931
1691	0.0093	372	0	1323	0.092
1705	0.0054	372	0	1324	0.0917
1722	0.0061	372	0	1325	0.0928
1715	0.0056	372	0	1311	0.0915
1729	0.0069	370	0	1312	0.0909
1702	0.0087	370	0	1315	0.0935
1719	0.008	372	0	1315	0.093
1710	0.0077	372	0	1327	0.0922
1724	0.0083	371	0	1325	0.0911
1651	0.0007	1425	0.0834	1326	0.0909
1671	0.0016	1425	0.0835	1327	0.0919
1667	0.0011	1425	0.0835	1313	0.0904
1679	0.0022	1425	0.0835	1314	0.0901
1658	0.0011	1398	0.0787	1316	0.0923
1671	0.0028	1386	0.0773	1316	0.092
1670	0.002	1405	0.079	1336	0.1
1677	0.0038	1404	0.0785	1334	0.0989
1686	0.0061	1412	0.0795	1335	0.099
1693	0.0052	1420	0.0796	1336	0.1001
1690	0.0056	1419	0.0798	1323	0.0984
1695	0.0066	1388	0.0779	1323	0.0983
1676	0.0105	1425	0.0799	1325	0.1001
1684	0.0093	1375	0.0765	1326	0.1002
1681	0.0093	1422	0.0801	1338	0.1003
1688	0.0095	1426	0.0801	1336	0.0991
1676	0.0102	1427	0.0804	1337	0.0992
1678	0.0093	1426	0.0803	1339	0.1004
1681	0.008	1424	0.0803	1324	0.0984
1685	0.0066	1419	0.0808	1325	0.0984
1664	0.0147	1428	0.0803	1328	0.1003
1667	0.0146	1428	0.0804	1329	0.1005
1669	0.0125	1427	0.0802	1313	0.0801
1674	0.0119	1346	0.0633	1309	0.0796
1681	0.0036	1345	0.0635	1312	0.08
1683	0.0056	1334	0.0611	1314	0.0805
1684	0.0037	1333	0.0614	1296	0.0794
1686	0.005	1389	0.0698	1299	0.0796
1676	0.0058	1384	0.0694	1298	0.08
1676	0.0088	1354	0.0638	1302	0.0803
1679	0.006	1350	0.0634	1319	0.0812
1679	0.0081	1342	0.0613	1317	0.0807
1672	0.0019	1337	0.061	1320	0.081
1678	0.0062	1392	0.0715	1321	0.0815
1677	0.0031	1378	0.0689	1304	0.0803
1680	0.0063	1374	0.0685	1307	0.0812
1672	0.0032	1410	0.0721	1308	0.081
1671	0.0091	1406	0.0715	1311	0.0816
1674	0.0048	1367	0.0651	1322	0.0846
1672	0.0095	1360	0.0644	1320	0.0839
1614	0.0001	1354	0.0625	1322	0.0841
1647	0.0004	1348	0.0619	1323	0.0848
1630	0.0003	1380	0.0667	1308	0.0832
1660	0.001	1373	0.0659	1311	0.0836
1627	0.0002	1367	0.0643	1310	0.0846
1655	0.0007	1361	0.0635	1312	0.0849
1640	0.0005	1400	0.0709	1328	0.0857
1664	0.0014	1395	0.0703	1327	0.085
1701	0.0063	1311	0.0446	1328	0.0854
1710	0.0084	1309	0.0438	1329	0.086
1699	0.0091	1302	0.0427	1314	0.0844
1705	0.0119	1304	0.0433	1317	0.085
1693	0.0091	1323	0.0487	1316	0.0855
1704	0.0097	1320	0.0474	1318	0.0861
1691	0.0115	1322	0.047	1329	0.092
1696	0.0139	1317	0.0473	1328	0.091
1687	0.0062	1315	0.0448	1330	0.0911
1704	0.0053	1314	0.0444	1330	0.0921
1697	0.0051	1311	0.0446	1316	0.0902
1710	0.006	1304	0.0441	1317	0.0903
1679	0.0114	1327	0.0519	1318	0.0919
1699	0.0081	1325	0.0506	1320	0.0921
1689	0.0092	1326	0.0507	1334	0.093
1705	0.0078	1325	0.0494	1332	0.092
1716	0.0116	1323	0.056	1334	0.0925
1719	0.0149	1320	0.0559	1335	0.0935
1708	0.0158	1321	0.0549	1320	0.0911
1713	0.0179	1318	0.0547	1322	0.0918
1707	0.0134	1319	0.0563	1322	0.0929
1710	0.017	1319	0.057	1324	0.0937
1698	0.0179	1315	0.0548	1341	0.1009
1703	0.0206	1314	0.0554	1339	0.0997
1721	0.0064	1311	0.0514	1340	0.1
1731	0.0084	1309	0.0519	1343	0.1012
1722	0.0083	1311	0.0494	1327	0.0987
1727	0.011	1308	0.0505	1328	0.0991
1716	0.0079	1317	0.0518	1331	0.1009
1725	0.0096	1313	0.0514	1332	0.1014
1715	0.0097	1317	0.051	1346	0.1022
1720	0.0124	1315	0.0505	1343	0.1009
1683	0.0064	1336	0.058	1345	0.1015
1682	0.0068	1329	0.057	1347	0.1027
1683	0.0074	1330	0.0567	1331	0.1
1681	0.0089	1325	0.0557	1333	0.1008
1675	0.01	1350	0.0605	1335	0.1022
1675	0.01	1343	0.0593	1337	0.103
1672	0.0131	1344	0.0591	1225	0.0855
1669	0.0146	1338	0.058	1204	0.0847
1673	0.0008	1324	0.0536	1249	0.0873
1673	0.0011	1321	0.0528	1230	0.0865
1683	0.0029	1322	0.0531	1141	0.0752
1682	0.003	1320	0.0522	1209	0.0805
1676	0.0014	1334	0.0564	1246	0.0851
1675	0.0019	1329	0.055	1265	0.0872
1680	0.0048	1330	0.0555	1239	0.0849
1680	0.0047	1326	0.0544	1262	0.0869
1621	0.0001	1315	0.0595	1213	0.0845
1631	0.0003	1324	0.0607	1210	0.0844
1652	0.0003	1301	0.055	1213	0.0845
1656	0.0006	1310	0.057	1236	0.0864
1632	0.0002	1330	0.0617	1230	0.0863
1641	0.0005	1335	0.0619	1236	0.0864
1658	0.0006	1330	0.0599	1288	0.0878
1662	0.001	1334	0.0605	1265	0.0857
1562	0	1295	0.0495	1287	0.0864
1582	0	1327	0.0557	1311	0.0889
1585	0.0001	1326	0.0618	1227	0.0847
1600	0.0001	1327	0.0615	1246	0.0851
1586	0	1326	0.0618	1246	0.0866
1601	0.0001	1328	0.0614	1265	0.0872
1602	0.0001	1326	0.0611	1158	0.0815
1615	0.0002	1327	0.0608	1137	0.0799
1691	0.0179	1328	0.061	1192	0.0825
1699	0.0189	1329	0.0605	1159	0.082
1692	0.0176	1327	0.0617	1192	0.0825
1702	0.0178	1329	0.0615	1277	0.0845
1680	0.0224	1324	0.0613	1297	0.0863
1688	0.0233	1329	0.0616	1327	0.0866
1684	0.0229	1330	0.0611	1339	0.0891
1695	0.0226	1330	0.0604	1272	0.0867
1679	0.0143	1331	0.0615	1291	0.0884
1684	0.0165	1332	0.0611	1253	0.0859
1678	0.0155	1290	0.0515	1230	0.0857
1685	0.0169	1304	0.0567	1253	0.0859
1671	0.0184	1306	0.0512	1272	0.0877
1673	0.021	1300	0.0512	1252	0.0874
1669	0.0211	1290	0.051	1272	0.0877
1675	0.0225	1283	0.049	1326	0.0908
1677	0.0103	1283	0.0428	1309	0.0896
1677	0.0122	1282	0.0409	1291	0.0878
1675	0.0129	1246	0.0413	1308	0.0891
1675	0.0142	1283	0.0474	1244	0.0859
1671	0.0139	1280	0.0454	1268	0.0877
1670	0.0161	1311	0.0513	1225	0.0855
1665	0.0183	1341	0.0676	1249	0.0873
1666	0.0197	1342	0.0677	1308	0.0875
1684	0.0045	1337	0.0655	1326	0.0891
1685	0.0059	1338	0.0659	1347	0.0905
1681	0.0069	1358	0.0731	1361	0.0926
1681	0.0088	1357	0.0734	1325	0.0895
1681	0.0067	1360	0.0724	1340	0.0913
1680	0.0085	1360	0.0726	1359	0.0928
1678	0.0093	1337	0.0663	1374	0.0946
1676	0.0116	1339	0.0671	1340	0.0911
1681	0.0072	1333	0.0643	1354	0.0927
1679	0.0085	1335	0.065	1375	0.0944
1678	0.0103	1354	0.0705	1387	0.0958
1676	0.0115	1356	0.0718	1355	0.0931
1675	0.0103	1352	0.0698	1369	0.0946
1673	0.0118	1357	0.0712	1387	0.0962
1667	0.0156	1350	0.0679	1400	0.0974
1665	0.0168	1355	0.0681	1187	0.0797
1677	0.0018	1348	0.0666	1049	0.0721
1682	0.0029	1353	0.067	1152	0.0793
1681	0.0035	1375	0.0736	1157	0.0795
1682	0.005	1362	0.0725	1152	0.0793
1678	0.003	1369	0.0726	1265	0.0858
1680	0.0047	1343	0.0677	1251	0.085
1680	0.0053	1345	0.0677	1158	0.0815
1679	0.0071	1340	0.066	1226	0.0805
1695	0.013	1343	0.0662	1252	0.0812
1700	0.0162	1355	0.0735	1183	0.0799
1691	0.0163	1359	0.0726	1209	0.0805
1698	0.0183	1359	0.0725	1214	0.0823
1685	0.0155	1398	0.0781	1239	0.0833
1688	0.0186	1400	0.0734	1279	0.0869
1680	0.0197	1407	0.0735	1292	0.088
1685	0.0223	1382	0.0695	1313	0.0882
1688	0.0076	1388	0.0696	1327	0.0897
1692	0.0099	1375	0.0679	1352	0.0915
1683	0.0112	1380	0.0679	1363	0.0933
1687	0.014	1386	0.0738	1258	0.0844
1681	0.0105	1379	0.0728	1275	0.0856
1684	0.0125	1389	0.0731	1304	0.0891
1676	0.0143	1364	0.0687	1318	0.0904
1678	0.017	1372	0.0691	1336	0.0913
1705	0.0182	1361	0.0675	1343	0.0924
1710	0.0192	1367	0.0677	1370	0.0943
1705	0.0191	1393	0.0694	1377	0.0951
1711	0.0192	1393	0.069	1351	0.0934
1693	0.0213	1383	0.0675	1358	0.0943
1700	0.0226	1383	0.0669	1383	0.0956
1694	0.023	1415	0.073	1387	0.0959
1702	0.0229	1412	0.0726	1267	0.0866
1708	0.0185	1413	0.0735	1285	0.0875
1714	0.0181	1415	0.0733	1322	0.0902
1711	0.0171	1391	0.0683	1335	0.0915
1717	0.0165	1386	0.0675	1289	0.0885
1699	0.0228	1380	0.0661	1310	0.0896
1708	0.0218	1374	0.0653	1342	0.0923
1707	0.0212	1317	0.0522	1356	0.0936
1714	0.0199	1316	0.0511	1304	0.0886
1279	0.002	1311	0.0524	1320	0.0898
1107	0.0198	1310	0.0505	1347	0.0926
1224	0.0315	1328	0.0539	1358	0.0938
804	0.037	1329	0.0535	1329	0.0909
1473	0.0001	1326	0.0543	1344	0.0923
1112	0.0163	1326	0.0534	1369	0.0948
1110	0.019	1331	0.0533	1380	0.0959
1605	0.0001	1333	0.0535	1365	0.0941
1569	0.0002	1329	0.0527	1376	0.0952
1588	0.0001	1328	0.0524	1397	0.0968
1563	0.0001	1317	0.055	1406	0.0976
1617	0.0001	1317	0.0536	1382	0.0959
1594	0.0001	1317	0.0547	1393	0.0969
1602	0.0001	1315	0.0537	1410	0.0983
1582	0.0001	1349	0.0632	1420	0.099
1583	0.0007	1354	0.0638	1386	0.0958
1517	0.0001	1345	0.0619	1393	0.0966
1625	0.0001	1349	0.0624	1414	0.0982
1176	0	1359	0.0643	1420	0.0986
1399	0.0037	1362	0.0644	1403	0.0978
1113	0.0143	1353	0.0628	1412	0.0986
1117	0.0155	1356	0.0629	1427	0.0997
1627	0.0005	1341	0.0588	1434	0.1002
1606	0.0003	1343	0.0593	1302	0.0897
1632	0.001	1338	0.0575	1309	0.0905
1622	0.0006	1339	0.0578	1284	0.0891
1638	0.0008	1336	0.0576	1264	0.0885
1626	0.0004	1338	0.0582	1284	0.0891
1653	0.0015	1334	0.0566	1292	0.09
1646	0.001	1334	0.057	1273	0.0893
1556	0.0002	1365	0.0642	1292	0.09
1538	0.0001	1364	0.0636	1346	0.093
1580	0.0003	1357	0.0626	1331	0.0919
1563	0.0002	1355	0.0621	1325	0.0913
1571	0.0002	1342	0.0585	1340	0.0924
1553	0.0002	1339	0.0576	1282	0.0888
1596	0.0003	1338	0.0573	1292	0.0895
1576	0.0002	1335	0.0566	1263	0.0884
1375	0.0001	1344	0.0594	1272	0.0891
1608	0.0013	1344	0.0592	1337	0.0914
1548	0.0007	1340	0.058	1350	0.0928
1356	0.0001	1339	0.0578	1372	0.0948
1224	0.006	1361	0.0627	1382	0.0959
1082	0.0058	1356	0.0617	1341	0.0924
1109	0.0125	1353	0.0612	1355	0.0937
1089	0.0073	1349	0.0603	1375	0.0954
1098	0.0098	1320	0.0469	1385	0.0964
1239	0.0316	1320	0.0439	1311	0.0907
1558	0.0001	1316	0.0464	1311	0.0909
1334	0	1317	0.0441	1295	0.0904
1073	0.0035	1334	0.0537	1276	0.0896
1082	0.0039	1334	0.0536	1295	0.0904
1085	0.0052	1330	0.0521	1298	0.0908
1111	0.0106	1329	0.052	1279	0.0898
1111	0.014	1332	0.0533	1298	0.0908
1410	0	1330	0.0527	1339	0.0923
1479	0	1329	0.0518	1328	0.0916
1234	0.0209	1328	0.0515	1329	0.0917
1108	0.0093	1319	0.0496	1342	0.0926
1247	0.002	1319	0.0488	1290	0.0895
1103	0.0085	1314	0.0491	1289	0.0893
1227	0.0311	1315	0.0482	1272	0.0892
1224	0.0305	1337	0.0605	1274	0.0893
1483	0	1332	0.0607	1341	0.0927
1529	0	1323	0.0583	1354	0.0937
1504	0	1333	0.0603	1374	0.0955
1554	0	1330	0.0594	1382	0.0963
1507	0	1334	0.0607	1341	0.0929
1548	0	1331	0.0601	1353	0.0937
1539	0	1335	0.0616	1373	0.0956
1583	0	1333	0.061	1381	0.0963
1624	0.0001	1336	0.0612	1263	0.0884
1629	0.0001	1337	0.0611	1244	0.0876
1617	0.0001	1334	0.0577	1272	0.0891
1608	0.0001	1337	0.0594	1253	0.0883
1632	0.0001	1333	0.061	1272	0.0892
1636	0.0001	1335	0.0614	1253	0.0883
1628	0.0001	1332	0.0598	1274	0.0893
1621	0.0001	1333	0.0601	1254	0.0883
1577	0	1339	0.0619	1312	0.0905
1610	0.0001	1343	0.0625	1309	0.0903
1606	0	1338	0.0606	1300	0.0906
1632	0.0001	1341	0.0612	1287	0.0899
1599	0	1332	0.0572	1300	0.0906
1627	0.0001	1332	0.0569	1297	0.0904
1622	0.0001	1331	0.0574	1286	0.0896
1643	0.0001	1331	0.0569	1297	0.0904
1624	0.0001	1333	0.0569	1327	0.0904
1634	0.0001	1334	0.0572	1320	0.0904
1634	0.0001	1331	0.0564	1322	0.0906
1648	0.0002	1332	0.0564	1328	0.0906
1629	0.0001	1327	0.0605	1290	0.0885
1635	0.0001	1329	0.0604	1292	0.0884
1639	0.0001	1329	0.06	1282	0.0891
1649	0.0002	1329	0.0596	1282	0.0889
1587	0.0054	1330	0.0606	1333	0.0918
1565	0.0064	1330	0.0607	1342	0.0923
1610	0.0045	1330	0.0595	1357	0.0935
1586	0.0055	1330	0.0595	1362	0.0939
1626	0.0052	1332	0.0581	1330	0.0914
1612	0.006	1332	0.0576	1338	0.0918
1642	0.0049	1332	0.0589	1353	0.0931
1628	0.0055	1331	0.0582	1359	0.0935
1665	0.0063	1330	0.0596	1306	0.09
1657	0.0067	1330	0.0588	1302	0.0896
1670	0.0063	1332	0.0604	1294	0.09
1661	0.0064	1332	0.0597	1283	0.0894
1673	0.0068	1321	0.0579	1294	0.09
1668	0.007	1319	0.0564	1290	0.0896
1682	0.007	1318	0.0571	1280	0.0891
1675	0.0073	1316	0.0558	1290	0.0896
1615	0.0044	1330	0.0581	1321	0.0897
1611	0.0045	1329	0.0571	1314	0.0897
1632	0.0035	1330	0.059	1317	0.09
1629	0.0038	1327	0.0581	1323	0.09
1632	0.0044	1329	0.0603	1291	0.0882
1633	0.0045	1324	0.0594	1289	0.088
1651	0.0039	1324	0.0585	1280	0.0887
1651	0.0041	1321	0.058	1278	0.0884
1566	0.0076	1327	0.0559	1325	0.0909
1558	0.0082	1327	0.0548	1334	0.0913
1569	0.0065	1327	0.0564	1348	0.0923
1554	0.0074	1326	0.0554	1353	0.0927
1590	0.0073	1398	0.072	1321	0.0905
1585	0.0077	1426	0.081	1330	0.0908
1607	0.0061	1396	0.0742	1344	0.0919
1595	0.0068	1427	0.0814	1349	0.0923
1552	0.0098	1389	0.0779	1275	0.0881
1546	0.0104	1429	0.0814	1261	0.0869
1541	0.0089	1416	0.0809	1270	0.0877
1527	0.0101	1430	0.0817	1257	0.0865
1575	0.0093	1381	0.0768	1265	0.0873
1569	0.0098	1287	0.0558	1253	0.086
1577	0.0083	1350	0.0597	1258	0.0864
1565	0.0092	1181	0.0513	1248	0.0848
1497	0.0157	1404	0.075	1298	0.0892
1473	0.0172	1401	0.059	1291	0.0888
1475	0.0156	1371	0.0517	1284	0.0892
1447	0.0173	1350	0.053	1274	0.0887
1524	0.0153	1180	0.0603	1284	0.0892
1507	0.0161	1299	0.0626	1278	0.0888
1503	0.0153	1226	0.0565	1270	0.0883
1481	0.0161	1389	0.0587	1278	0.0888
1564	0.0138	1306	0.0489	1313	0.089
1557	0.0146	1483	0.08	1304	0.089
1541	0.014	1429	0.0766	1309	0.0893
1529	0.0149	1353	0.0567	1316	0.0893
1524	0.0127	1317	0.0531	1285	0.0876
1509	0.0138	1287	0.0558	1282	0.0873
1502	0.0124	1107	0.0556	1275	0.0881
1484	0.0141	1125	0.0526	1270	0.0877
1547	0.012	1362	0.0471	1315	0.09
1538	0.0128	1402	0.0588	1324	0.0903
1538	0.0115	1390	0.0563	1338	0.0912
1523	0.0128	1380	0.0518	1343	0.0916
1472	0.0156	1374	0.0479	1309	0.0896
1444	0.0162	1395	0.0596	1319	0.0899
1448	0.0158	1317	0.0494	1334	0.0908
1426	0.0161	1323	0.0494	1339	0.0912
1521	0.0141	1322	0.044	1285	0.0884
1507	0.015	1302	0.0413	1278	0.0879
1499	0.0144	1339	0.0469	1271	0.0885
1484	0.0153	1403	0.0725	1264	0.0879
1445	0.0179	1389	0.0776	1271	0.0885
1421	0.0177	1389	0.0777	1263	0.0879
1414	0.0179	1405	0.0748	1255	0.0872
1381	0.0171	1386	0.0772	1263	0.0879
1415	0.0174	1388	0.0774	1303	0.0881
1416	0.0174	1431	0.0817	1294	0.0881
1380	0.0167	1431	0.082	1299	0.0885
1386	0.0166	1407	0.073	1308	0.0885
1292	0.017	1432	0.0819	1277	0.0871
1424	0.0174	1432	0.0821	1273	0.0857
1431	0.0178	1424	0.0823	1265	0.0873
1397	0.0166	1411	0.0751	1258	0.0864
1403	0.0169	1431	0.0822	1303	0.0892
1517	0.0161	1432	0.0821	1313	0.0894
1524	0.0161	1431	0.0822	1326	0.0902
1480	0.0162	1431	0.0823	1333	0.0906
1486	0.0161	1393	0.0785	1296	0.0887
1546	0.0156	1431	0.0824	1307	0.089
1545	0.0158	1431	0.0823	1322	0.0898
1521	0.0156	1427	0.0828	1328	0.0902
1521	0.0159	1431	0.0824	1292	0.0871
1526	0.0166	1431	0.0824	1297	0.0864
1522	0.0167	1377	0.0769	1321	0.0889
1489	0.0164	1434	0.0825	1324	0.0886
1495	0.0165	1390	0.0785	1289	0.0867
1545	0.0163	1366	0.0761	1295	0.0861
1549	0.0165	1428	0.083	1318	0.0887
1524	0.0163	1388	0.0781	1321	0.0883
1524	0.0165	1434	0.0828	1286	0.0864
1460	0.0157	1428	0.0832	1292	0.0857
1470	0.0159	1357	0.0752	1314	0.0882
1440	0.0147	1388	0.078	1318	0.0878
1446	0.0142	1367	0.0759	1283	0.0854
1498	0.0162	1433	0.0832	1290	0.0847
1506	0.0163	1434	0.083	1312	0.0878
1479	0.0159	1389	0.0776	1316	0.0874
1490	0.016	1389	0.0777	1303	0.0898
1514	0.0175	1389	0.0779	1323	0.0908
1498	0.0169	1388	0.0779	1357	0.0939
1520	0.017	1386	0.0772	1369	0.095
1507	0.0163	1388	0.0774	1313	0.0905
1505	0.0167	1375	0.0765	1332	0.0917
1489	0.016	1381	0.0768	1363	0.0945
1513	0.0163	1427	0.0833	1374	0.0955
1500	0.0155	1426	0.0834	1311	0.0903
1195	0.0089	1365	0.06	1329	0.0913
1183	0.0062	1378	0.0608	1356	0.0939
1143	0.0038	1390	0.0735	1366	0.0948
1525	0.0165	1384	0.0753	1306	0.0898
1512	0.0157	1417	0.0773	1324	0.0907
1527	0.016	1362	0.0541	1351	0.0934
1514	0.0149	1363	0.0507	1361	0.0942
1519	0.0159	1399	0.0586	1312	0.0909
1507	0.015	1362	0.0625	1314	0.0909
1523	0.0156	1309	0.0491	1300	0.0909
1511	0.0143	1472	0.0795	1281	0.0899
1496	0.0157	1339	0.0446	1300	0.0909
1481	0.0149	1330	0.0437	1302	0.091
1505	0.0153	1317	0.0569	1284	0.0899
1492	0.0145	1181	0.0513	1302	0.091
1488	0.0146	1384	0.0572	1333	0.0914
1472	0.0136	1348	0.0451	1326	0.0912
1497	0.0142	1372	0.0517	1326	0.0913
1484	0.0133	1365	0.0536	1334	0.0917
1512	0.0148	1369	0.0478	1287	0.089
1501	0.0137	1383	0.0536	1287	0.0888
1515	0.0142	1400	0.0617	1275	0.0892
1505	0.0129	1180	0.0508	1278	0.0892
1506	0.0137	1296	0.041	1341	0.0929
1495	0.0123	1291	0.0405	1350	0.0935
1511	0.0132	1368	0.0543	1370	0.0952
1498	0.0114	1431	0.0834	1377	0.0958
1554	0.0185	1425	0.0834	1341	0.0928
1537	0.0186	1398	0.0787	1349	0.0933
1552	0.0181	1426	0.0835	1369	0.0951
1536	0.018	1428	0.0835	1375	0.0956
1547	0.0186	1429	0.0835	1314	0.0909
1528	0.0184	373	0	1313	0.0908
1547	0.0181	373	0	1302	0.0909
1530	0.0178	373	0	1286	0.0899
1267	0.015	373	0	1302	0.0909
1255	0.0138	373	0	1301	0.0908
1548	0.0175	373	0	1287	0.09
1532	0.0172	373	0	1301	0.0908
1543	0.0168	373	0	1330	0.091
1526	0.0161	373	0	1324	0.0909
1545	0.0175	372	0	1325	0.091
1529	0.0171	373	0	1331	0.0911
1542	0.0169	373	0	1288	0.0887
1525	0.0161	373	0	1290	0.0886
1508	0.0184	369	0	1279	0.0892
1433	0.0174	369	0	1281	0.0892
1510	0.0176	369	0	1339	0.0926
1436	0.0162	369	0	1347	0.093
1500	0.0181	368	0	1364	0.0945
1504	0.0173	367	0	1370	0.095
1535	0.0184	367	0	1337	0.0923
1517	0.0181	367	0	1345	0.0927
1537	0.0179	367	0	1362	0.0942
1522	0.0175	367	0	1368	0.0947
1525	0.0181	370	0	1282	0.0891
1508	0.0176	373	0	1262	0.0877
1530	0.0176	373	0	1282	0.0889
1514	0.017	373	0	1263	0.0876
1241	0.0124	372	0	1280	0.0887
1221	0.0109	372	0	1262	0.0874
1486	0.0153	372	0	1278	0.0884
1539	0.0174	372	0	1262	0.0871
1523	0.0167	370	0	1295	0.088
1537	0.0168	370	0	1301	0.0876
1522	0.0159	372	0	1331	0.0903
1533	0.0171	372	0	1333	0.0901
1518	0.0163	371	0	1296	0.0879
1534	0.0166	1425	0.0835	1300	0.0873
1518	0.0155	1425	0.0835	1330	0.0901
1499	0.0168	1425	0.0835	1331	0.0898
1655	0.0014	1386	0.0773	1297	0.0876
1648	0.0015	1408	0.079	1300	0.0871
1653	0.0013	1406	0.0785	1327	0.0896
1635	0.0012	1425	0.0798	1329	0.0892
1665	0.002	1418	0.0794	1294	0.0874
1662	0.002	1426	0.0796	1298	0.0867
1666	0.0018	1431	0.0798	1325	0.0894
1656	0.0017	1403	0.0777	1327	0.089
1672	0.0036	1429	0.08	1277	0.0886
1670	0.0037	1392	0.0765	1284	0.0894
1673	0.0031	1434	0.08	1272	0.0878
1669	0.0031	1433	0.0802	1283	0.0886
1673	0.004	1436	0.0803	1249	0.0874
1672	0.0041	1435	0.0803	1238	0.0872
1675	0.0037	1437	0.0803	1249	0.0874
1672	0.0038	1436	0.0803	1259	0.0882
1641	0.0017	1436	0.0802	1247	0.0879
1649	0.0019	1428	0.0808	1259	0.0882
1652	0.0015	1356	0.0633	1315	0.0904
1654	0.0016	1355	0.0635	1306	0.0896
1647	0.0023	1345	0.0613	1329	0.091
1654	0.0025	1344	0.0616	1336	0.0918
1658	0.002	1402	0.0699	1256	0.0878
1661	0.0022	1397	0.0695	1277	0.0886
1637	0.0003	1364	0.0637	1264	0.0885
1645	0.0003	1360	0.0634	1284	0.0894
1647	0.0003	1353	0.0615	1282	0.0894
1657	0.0004	1349	0.0613	1279	0.0892
1644	0.0003	1404	0.0713	1284	0.0886
1648	0.0004	1391	0.069	1280	0.0883
1654	0.0004	1386	0.0687	1258	0.0882
1660	0.0005	1423	0.072	1248	0.0881
860	0.0284	1419	0.0716	1258	0.0882
1618	0.0024	1377	0.065	1257	0.088
1624	0.0026	1371	0.0643	1245	0.0878
1629	0.0019	1365	0.0627	1257	0.088
1639	0.0022	1360	0.0621	1310	0.0898
1624	0.0028	1391	0.0666	1313	0.0901
1629	0.0029	1385	0.0658	1333	0.0915
1636	0.0024	1379	0.0645	1330	0.0911
1644	0.0027	1373	0.0637	1264	0.0886
1467	0.0002	1413	0.0709	1282	0.0894
1523	0.0006	1408	0.0705	1262	0.0884
1550	0.0008	1322	0.0447	1279	0.0892
1551	0.0002	1319	0.0433	1275	0.0892
1580	0.0005	1316	0.044	1254	0.0881
1618	0.0008	1315	0.0435	1278	0.0892
1625	0.0012	1333	0.0488	1255	0.0879
1629	0.0006	1330	0.0478	1279	0.0892
1639	0.0012	1333	0.0474	1257	0.0878
1626	0.0013	1329	0.0471	1281	0.0892
1630	0.0014	1327	0.0455	1260	0.0878
1638	0.001	1325	0.0446	1301	0.0892
1646	0.0016	1322	0.045	1316	0.0898
1646	0.0017	1319	0.0442	1343	0.0923
1637	0.0014	1338	0.0518	1351	0.0929
1644	0.0015	1336	0.0506	1297	0.0887
1626	0.001	1338	0.0508	1310	0.089
1650	0.002	1336	0.0498	1339	0.0918
1644	0.0017	1334	0.0561	1346	0.0922
1653	0.0018	1332	0.056	1296	0.0884
1640	0.0015	1331	0.0551	1305	0.0884
1611	0.0007	1329	0.0549	1335	0.0911
1599	0.0005	1329	0.0563	1340	0.0913
1597	0.0005	1328	0.0569	1295	0.0882
1580	0.0003	1326	0.055	1302	0.0879
1621	0.0008	1325	0.0556	1334	0.0908
1612	0.0007	1321	0.0514	1337	0.0908
1614	0.0006	1319	0.0519	1250	0.0859
1602	0.0005	1321	0.0504	1246	0.0852
860	0.0284	1319	0.0507	1263	0.086
1586	0.0011	1327	0.0518	1262	0.0857
1626	0.0012	1324	0.0515	1254	0.0866
1569	0.0003	1327	0.0512	1233	0.0855
1557	0.0004	1325	0.0507	1254	0.0866
1558	0.0002	1346	0.058	1255	0.0865
1537	0.0004	1340	0.057	1234	0.0852
1587	0.0005	1342	0.0569	1255	0.0865
1575	0.0004	1337	0.0559	1275	0.0856
1587	0.0003	1360	0.0604	1277	0.0859
1568	0.0003	1354	0.0594	1293	0.0864
1592	0.0003	1354	0.0592	1288	0.0857
1621	0.0011	1349	0.0582	1237	0.0853
1613	0.0007	1335	0.0536	1250	0.0859
1631	0.001	1332	0.0528	1236	0.0849
1618	0.0006	1334	0.0531	1246	0.0852
1569	0.0007	1331	0.0523	1243	0.0845
1535	0.001	1345	0.0563	1241	0.0838
1633	0.001	1340	0.055	1263	0.0855
1613	0.0006	1342	0.0555	1263	0.0852
1623	0.0011	1338	0.0546	1256	0.0862
1592	0.0006	1327	0.0596	1234	0.0849
1536	0.0003	1335	0.0607	1256	0.0862
1517	0.0004	1317	0.0545	1256	0.086
1504	0.0004	1325	0.0566	1235	0.0845
1495	0.0004	1344	0.0617	1256	0.086
1579	0.0002	1345	0.0619	1273	0.0847
1556	0.0002	1343	0.0598	1273	0.0851
1557	0.0002	1345	0.0604	1285	0.0851
1537	0.0001	1315	0.0493	1283	0.0846
1631	0.0012	1341	0.0553	1235	0.0844
1608	0.0006	1336	0.0618	1243	0.0845
1611	0.0008	1337	0.0615	1235	0.0839
1585	0.0004	1336	0.0618	1241	0.0838
1648	0.0015	1338	0.0615	1274	0.0886
1629	0.001	1338	0.0612	1267	0.0879
1635	0.0011	1338	0.0609	1276	0.0877
1609	0.0004	1339	0.061	1269	0.0872
1576	0.0004	1340	0.0606	1254	0.0876
1558	0.0002	1338	0.0617	1239	0.0873
1548	0.0002	1339	0.0615	1254	0.0876
1538	0.0001	1335	0.0613	1252	0.0872
1613	0.0006	1339	0.0616	1237	0.0868
1591	0.0002	1340	0.0611	1252	0.0872
1592	0.0003	1341	0.0604	1295	0.0882
1579	0.0001	1343	0.0615	1301	0.0888
1475	0.0021	1342	0.0611	1322	0.0899
1411	0.0024	1308	0.0524	1314	0.0891
1464	0.0004	1320	0.0564	1256	0.0878
1471	0.0003	1318	0.0511	1274	0.0886
1447	0.0002	1312	0.0512	1249	0.0871
1463	0.0002	1305	0.0509	1267	0.0879
1527	0.0001	1298	0.0495	1260	0.0872
1510	0.0001	1295	0.043	1255	0.0865
1498	0.0001	1293	0.0411	1265	0.0866
1497	0.0001	1256	0.0414	1264	0.0863
1534	0.0001	1297	0.0474	1250	0.0869
1543	0.0001	1294	0.0454	1234	0.0863
1537	0.0001	1321	0.0512	1250	0.0869
1552	0.0001	1351	0.0675	1253	0.0867
1577	0.0002	1352	0.0676	1233	0.0858
1579	0.0001	1347	0.0657	1253	0.0867
1578	0.0001	1349	0.066	1281	0.0866
1585	0.0002	1370	0.0731	1287	0.0872
1413	0.0001	1370	0.0734	1305	0.0879
1440	0.0001	1372	0.0725	1299	0.0872
1435	0.0001	1371	0.0727	1243	0.0865
1456	0.0001	1347	0.0663	1260	0.0872
1464	0.0001	1349	0.0669	1240	0.0859
1480	0.0001	1344	0.0645	1255	0.0865
1476	0.0001	1345	0.0651	372	0
1494	0.0001	1365	0.0706	372	0
1456	0.0001	1368	0.0718	371	0
1468	0.0001	1363	0.0699	371	0
1459	0.0001	1368	0.0712	372	0
1465	0.0001	1361	0.0678	372	0
1496	0.0001	1366	0.0681	372	0
1502	0.0001	1359	0.0667	372	0
1502	0.0001	1365	0.0671	374	0
1505	0.0001	1387	0.0736	374	0
1252	0.0071	1375	0.0726	373	0
1317	0.0055	1381	0.0727	373	0
1247	0.0092	1354	0.0677	372	0
1356	0.0032	1356	0.0677	372	0
1395	0.0023	1351	0.0662	372	0
1343	0.0053	1354	0.0664	372	0
1384	0.0042	1369	0.0735	371	0
1512	0.0002	1371	0.0727	371	0
1490	0.0008	1371	0.0726	371	0
1489	0.0004	1408	0.0776	371	0
1472	0.001	1413	0.0735	371	0
1441	0.0034	1420	0.0736	371	0
1495	0.0017	1393	0.0694	371	0
1514	0.0023	1399	0.0695	371	0
1478	0.0021	1387	0.068	371	0
1494	0.0028	1391	0.0679	371	0
1458	0.0009	1399	0.0738	371	0
1453	0.0013	1392	0.0729	371	0
1422	0.001	1401	0.0731	371	0
1434	0.0012	1375	0.0687	371	0
1548	0.0008	1383	0.0691	371	0
1551	0.0014	1372	0.0676	371	0
1529	0.001	1379	0.0678	372	0
1537	0.0016	1403	0.0692	372	0
1570	0.0006	1404	0.0688	372	0
1573	0.001	1395	0.0676	372	0
1560	0.0006	1395	0.067	372	0
1564	0.001	1429	0.073	372	0
1569	0.0021	1428	0.0726	372	0
1586	0.0027	1427	0.0735	372	0
1555	0.0024	1429	0.0733	371	0
1571	0.003	1402	0.0681	371	0
1589	0.0017	1398	0.0675	372	0
1602	0.0024	1392	0.0662	372	0
1580	0.0018	1387	0.0654	369	0
1594	0.0025	1328	0.0522	369	0
1543	0.0026	1329	0.051	369	0
1558	0.0033	1325	0.0523	369	0
1530	0.0027	1323	0.0507	369	0
1544	0.0035	1341	0.0539	369	0
1569	0.0019	1340	0.0536	369	0
1584	0.0027	1337	0.0543	370	0
1560	0.0018	1338	0.0534	370	0
1575	0.0026	1343	0.0533	370	0
1461	0.0024	1344	0.0535	370	0
1473	0.0033	1340	0.0526	370	0
1447	0.0024	1341	0.0525	370	0
1463	0.0033	1329	0.0549	370	0
1394	0.0009	1328	0.0537	370	0
1418	0.001	1328	0.0546	370	0
1385	0.0007	1326	0.0537	369	0
1412	0.0008	1359	0.0631	369	0
1387	0.0005	1365	0.0637	369	0
1414	0.0006	1356	0.062	369	0
1398	0.0002	1360	0.0625	370	0
1423	0.0003	1370	0.0642	370	0
1440	0.002	1374	0.0643	370	0
1459	0.003	1364	0.0629	370	0
1439	0.0016	1367	0.0629	369	0
1459	0.0024	1351	0.0588	369	0
1524	0.0024	1354	0.0592	370	0
1534	0.0033	1348	0.0577	370	0
1523	0.002	1349	0.0579	371	0
1532	0.0028	1347	0.0576	370	0
1555	0.0016	1349	0.0581	371	0
1570	0.0024	1344	0.0568	370	0
1555	0.0013	1346	0.0571	371	0
1569	0.0021	1375	0.0641	370	0
1509	0.0004	1374	0.0635	371	0
1515	0.0005	1368	0.0627	371	0
1509	0.0002	1368	0.0622	371	0
1520	0.0003	1352	0.0584	369	0
1523	0.0003	1350	0.0576	371	0
1531	0.0004	1348	0.0573	371	0
1532	0.0001	1346	0.0567	371	0
1544	0.0002	1355	0.0593	371	0
1526	0.0014	1355	0.0591	371	0
1536	0.0023	1350	0.058	371	0
1534	0.0009	1350	0.0578	371	0
1546	0.0016	1371	0.0626	371	0
1560	0.0011	1367	0.0617	371	0
1576	0.0017	1364	0.0612	370	0
1571	0.0007	1360	0.0604	371	0
1586	0.0013	1331	0.0469	371	0
1541	0.0026	1332	0.0442	371	0
1563	0.0029	1329	0.0454	370	0
1519	0.0033	1327	0.0447	371	0
1534	0.0038	1344	0.0535	371	0
1580	0.0036	1344	0.0536	371	0
1593	0.0041	1342	0.0523	371	0
1556	0.0043	1341	0.0521	370	0
1562	0.0049	1343	0.0532	369	0
1497	0.0039	1341	0.0527	370	0
1512	0.0044	1341	0.0519	369	0
1479	0.0042	1339	0.0516	370	0
1494	0.0049	1330	0.0497	369	0
1602	0.0048	1331	0.0488	369	0
1602	0.0057	1325	0.0493	369	0
1570	0.0056	1326	0.0484	369	0
1576	0.0062	1348	0.0606	369	0
1609	0.0036	1344	0.0607	370	0
1617	0.004	1334	0.0582	370	0
1591	0.0038	1343	0.0603	370	0
1601	0.0043	1342	0.0595	370	0
1619	0.0034	1345	0.0607	370	0
1624	0.0039	1343	0.06	370	0
1610	0.0035	1345	0.0617	370	0
1616	0.004	1344	0.0611	370	0
1575	0.0041	1346	0.0612	370	0
1582	0.0046	1347	0.0612	370	0
1555	0.0042	1348	0.0578	379	0.0001
1565	0.0047	1343	0.061	379	0.0001
1600	0.0035	1346	0.0613	375	0
1605	0.0041	1343	0.0599	375	0
1588	0.0034	1345	0.0602	372	0
1595	0.004	1350	0.0619	371	0
1528	0.005	1354	0.0624	373	0
1536	0.0055	1348	0.0607	373	0
1503	0.0056	1351	0.0613	373	0
1511	0.0061	1343	0.0573	373	0
1471	0.0039	1343	0.057	373	0
1478	0.0048	1342	0.0575	372	0
1473	0.0032	1342	0.057	373	0
1479	0.0041	1344	0.057	372	0
1544	0.0061	1345	0.0572	373	0
1548	0.0068	1342	0.0566	373	0
1517	0.0067	1343	0.0565	372	0
1520	0.0073	1340	0.0606	372	0
1484	0.0056	1339	0.0605	371	0
1487	0.0064	1340	0.0601	371	0
1481	0.005	1340	0.0598	372	0
1481	0.0059	1340	0.0606	372	0
1544	0.004	1341	0.0607	372	0
1552	0.0046	1341	0.0597	372	0
1541	0.0035	1342	0.0597	372	0
1547	0.0042	1342	0.0582	371	0
1583	0.0032	1343	0.0577	372	0
1590	0.0038	1343	0.0588	371	0
1582	0.0028	1343	0.0582	372	0
1588	0.0035	1341	0.0597	372	0
1572	0.0052	1342	0.0589	371	0
1574	0.0055	1341	0.0604	371	0
1562	0.0048	1343	0.0597	371	0
1564	0.0052	1331	0.0579	371	0
1596	0.0047	1329	0.0563	370	0
1597	0.005	1330	0.0571	370	0
1595	0.0042	1327	0.0558	371	0
1595	0.0046	1341	0.0582	371	0
1546	0.0029	1340	0.0572	370	0
1553	0.0035	1341	0.0589	370	0
1556	0.0023	1340	0.0579	370	0
1563	0.0028	1340	0.0602	370	0
1588	0.0024	1335	0.0593	369	0
1593	0.0029	1336	0.0585	370	0
1596	0.002	1331	0.058	370	0
1600	0.0025	1339	0.0559	370	0
1418	0.0161	1340	0.055	370	0
1403	0.0156	1338	0.0564	370	0
1513	0.0131	1337	0.0555	371	0
1508	0.0144	1409	0.0718	371	0
1493	0.0127	1438	0.081	370	0
1488	0.014	1408	0.0742	370	0
1491	0.0071	1437	0.0813	370	0
1494	0.0076	1448	0.0813	370	0
1483	0.0066	1429	0.0807	369	0
1484	0.0073	1250	0.0532	370	0
1420	0.0138	1220	0.0529	371	0
1514	0.0111	1302	0.0566	370	0
1515	0.0121	1302	0.0559	370	0
1497	0.0106	1404	0.0608	369	0
1498	0.0116	1314	0.0627	383	0.0002
1500	0.0082	1402	0.0611	378	0.0001
1503	0.0088	1493	0.0805	374	0.0001
1489	0.0079	1447	0.0773	373	0
1492	0.0084	1420	0.0756	378	0.0001
[truncated: 502,538+ more rows]

## Sheet: Fig.3a
In-cylinder pressure [MPa]							In-cylinder temprature [K]							Heat release rate [10^2 J/deg]
Base		IRGR-0.8		IRGR-0.7			Base		IRGR-0.8		IRGR-0.7			Base		IRGR-0.8		IRGR-0.7
-20.0641	2.65925	-20.6475	2.60158	-20.9999	2.56766		-20.0641	711.669	-20.6475	711.533	-20.9999	711.564		-20.0641	-2.16389e-15	-20.6475	1.54725e-07	-20.9999	2.32853e-07
-19.9984	2.66768	-20.5826	2.60982	-20.8707	2.58391		-19.9984	712.183	-20.5826	712.053	-20.8707	712.61		-19.9984	0	-20.5826	1.59376e-07	-20.8707	2.41415e-07
-19.8672	2.68459	-20.4527	2.62634	-20.7416	2.60024		-19.8672	713.21	-20.4527	713.091	-20.7416	713.655		-19.8672	0	-20.4527	1.64048e-07	-20.7416	2.52876e-07
-19.736	2.70158	-20.3878	2.63463	-20.6771	2.60844		-19.736	714.235	-20.3878	713.61	-20.6771	714.178		-19.736	0	-20.3878	1.68847e-07	-20.6771	2.61997e-07
-19.6705	2.7101	-20.258	2.65126	-20.5481	2.62488		-19.6705	714.747	-20.258	714.646	-20.5481	715.221		-19.6705	0	-20.258	1.73803e-07	-20.5481	2.70955e-07
-19.5394	2.72719	-20.1932	2.65961	-20.4836	2.63314		-19.5394	715.77	-20.1932	715.164	-20.4836	715.743		-19.5394	0	-20.1932	1.78879e-07	-20.4836	2.79659e-07
-19.4739	2.73577	-20.0635	2.67635	-20.3547	2.64969		-19.4739	716.282	-20.0635	716.198	-20.3547	716.784		-19.4739	0	-20.0635	1.84108e-07	-20.3547	2.89822e-07
-19.3429	2.75296	-19.9987	2.68475	-20.2903	2.658		-19.3429	717.302	-19.9987	716.715	-20.2903	717.305		-19.3429	0	-19.9987	1.89882e-07	-20.2903	3.0037e-07
-19.2775	2.76159	-19.8691	2.70159	-20.1615	2.67466		-19.2775	717.812	-19.8691	717.747	-20.1615	718.345		-19.2775	8.68415e-15	-19.8691	1.95661e-07	-20.1615	3.10994e-07
-19.1466	2.77889	-19.7396	2.71851	-20.0971	2.68302		-19.1466	718.831	-19.7396	718.778	-20.0971	718.865		-19.1466	0	-19.7396	2.03555e-07	-20.0971	3.22892e-07
-19.0812	2.78757	-19.6749	2.727	-19.9685	2.69979		-19.0812	719.34	-19.6749	719.293	-19.9685	719.902		-19.0812	0	-19.6749	2.09664e-07	-19.9685	3.34378e-07
-18.9505	2.80497	-19.5455	2.74403	-19.8398	2.71663		-18.9505	720.355	-19.5455	720.321	-19.8398	720.938		-18.9505	0	-19.5455	2.15816e-07	-19.8398	3.49064e-07
-18.8851	2.8137	-19.4808	2.75257	-19.7755	2.72508		-18.8851	720.861	-19.4808	720.835	-19.7755	721.455		-18.8851	0	-19.4808	2.22309e-07	-19.7755	3.61854e-07
-18.7544	2.83119	-19.3515	2.76969	-19.647	2.74202		-18.7544	721.872	-19.3515	721.859	-19.647	722.488		-18.7544	0	-19.3515	2.29478e-07	-19.647	3.74762e-07
-18.6891	2.83997	-19.2869	2.77828	-19.5828	2.75053		-18.6891	722.377	-19.2869	722.371	-19.5828	723.004		-18.6891	0	-19.2869	2.36656e-07	-19.5828	3.88591e-07
-18.5586	2.85755	-19.1577	2.7955	-19.4544	2.76757		-18.5586	723.384	-19.1577	723.393	-19.4544	724.034		-18.5586	0	-19.1577	2.44058e-07	-19.4544	4.03381e-07
-18.4933	2.86637	-19.0932	2.80415	-19.3902	2.77612		-18.4933	723.887	-19.0932	723.904	-19.3902	724.549		-18.4933	4.35539e-15	-19.0932	2.51498e-07	-19.3902	4.17408e-07
-18.3629	2.88405	-18.9641	2.82147	-19.2619	2.79327		-18.3629	724.891	-18.9641	724.923	-19.2619	725.577		-18.3629	0	-18.9641	2.58935e-07	-19.2619	4.30987e-07
-18.2976	2.89292	-18.8996	2.83017	-19.1978	2.80188		-18.2976	725.393	-18.8996	725.433	-19.1978	726.091		-18.2976	-8.71733e-15	-18.8996	2.66807e-07	-19.1978	4.46864e-07
-18.1673	2.91069	-18.7706	2.84758	-19.0695	2.81912		-18.1673	726.393	-18.7706	726.449	-19.0695	727.117		-18.1673	0	-18.7706	2.75352e-07	-19.0695	4.62609e-07
-18.037	2.92852	-18.6416	2.86507	-18.9414	2.83644		-18.037	727.391	-18.6416	727.464	-18.9414	728.141		-18.037	0	-18.6416	2.87193e-07	-18.9414	4.86273e-07
-17.9718	2.93746	-18.5772	2.87384	-18.8773	2.84512		-17.9718	727.89	-18.5772	727.97	-18.8773	728.652		-17.9718	0	-18.5772	2.96409e-07	-18.8773	5.04595e-07
-17.8416	2.95538	-18.4484	2.89142	-18.7493	2.86253		-17.8416	728.884	-18.4484	728.981	-18.7493	729.672		-17.8416	0	-18.4484	3.05694e-07	-18.7493	5.20863e-07
-17.7766	2.96436	-18.384	2.90023	-18.6853	2.87126		-17.7766	729.38	-18.384	729.486	-18.6853	730.182		-17.7766	0	-18.384	3.14541e-07	-18.6853	5.38921e-07
-17.6465	2.98235	-18.2552	2.91789	-18.5573	2.88876		-17.6465	730.369	-18.2552	730.493	-18.5573	731.198		-17.6465	4.36888e-15	-18.2552	3.24564e-07	-18.5573	5.57785e-07
-17.5814	2.99137	-18.1909	2.92675	-18.4934	2.89754		-17.5814	730.863	-18.1909	730.995	-18.4934	731.705		-17.5814	0	-18.1909	3.34791e-07	-18.4934	5.77775e-07
-17.4514	3.00945	-18.0622	2.9445	-18.3655	2.91512		-17.4514	731.848	-18.0622	731.998	-18.3655	732.718		-17.4514	0	-18.0622	3.45689e-07	-18.3655	6.00576e-07
-17.3864	3.01851	-17.9979	2.9534	-18.2377	2.93277		-17.3864	732.339	-17.9979	732.498	-18.2377	733.728		-17.3864	0	-17.9979	3.56869e-07	-18.2377	6.29967e-07
-17.2565	3.03665	-17.8694	2.97123	-18.1739	2.94162		-17.2565	733.32	-17.8694	733.497	-18.1739	734.232		-17.2565	0	-17.8694	3.68135e-07	-18.1739	6.50595e-07
-17.1916	3.04575	-17.7409	2.98912	-18.0462	2.95935		-17.1916	733.809	-17.7409	734.493	-18.0462	735.239		-17.1916	0	-17.7409	3.82808e-07	-18.0462	6.73687e-07
-17.0617	3.06397	-17.6767	2.99809	-17.9823	2.96824		-17.0617	734.785	-17.6767	734.99	-17.9823	735.741		-17.0617	0	-17.6767	3.95239e-07	-17.9823	6.96607e-07
-16.9968	3.07311	-17.5483	3.01606	-17.8547	2.98606		-16.9968	735.272	-17.5483	735.982	-17.8547	736.744		-16.9968	0	-17.5483	4.07358e-07	-17.8547	7.2301e-07
-16.8671	3.0914	-17.4841	3.02507	-17.7909	2.995		-16.8671	736.244	-17.4841	736.478	-17.7909	737.245		-16.8671	-4.38147e-15	-17.4841	4.21122e-07	-17.7909	7.5056e-07
-16.7374	3.10974	-17.3558	3.04311	-17.6634	3.01289		-16.7374	737.213	-17.3558	737.466	-17.6634	738.244		-16.7374	4.38353e-15	-17.3558	4.34734e-07	-17.6634	7.7815e-07
-16.6726	3.11893	-17.2917	3.05216	-17.5997	3.02187		-16.6726	737.697	-17.2917	737.959	-17.5997	738.743		-16.6726	0	-17.2917	4.48472e-07	-17.5997	8.03878e-07
-16.543	3.13733	-17.1635	3.07028	-17.4723	3.03984		-16.543	738.66	-17.1635	738.942	-17.4723	739.737		-16.543	4.38659e-15	-17.1635	4.61637e-07	-17.4723	8.31567e-07
-16.4783	3.14655	-17.0994	3.07936	-17.3449	3.05786		-16.4783	739.14	-17.0994	739.433	-17.3449	740.728		-16.4783	8.77624e-15	-17.0994	4.76511e-07	-17.3449	8.69797e-07
-16.3488	3.165	-16.9713	3.09754	-17.2813	3.0669		-16.3488	740.096	-16.9713	740.41	-17.2813	741.222		-16.3488	4.38964e-15	-16.9713	4.91706e-07	-17.2813	9.02606e-07
-16.284	3.17425	-16.8433	3.11578	-17.154	3.08499		-16.284	740.574	-16.8433	741.385	-17.154	742.209		-16.284	0	-16.8433	5.13393e-07	-17.154	9.36632e-07
-16.1546	3.19276	-16.7793	3.12491	-17.0904	3.09406		-16.1546	741.524	-16.7793	741.872	-17.0904	742.702		-16.1546	0	-16.7793	5.30358e-07	-17.0904	9.7241e-07
-16.09	3.20203	-16.6513	3.14321	-16.9632	3.11223		-16.09	741.999	-16.6513	742.842	-16.9632	743.683		-16.09	0	-16.6513	5.46314e-07	-16.9632	1.00312e-06
-15.9606	3.22059	-16.5873	3.15238	-16.8997	3.12134		-15.9606	742.944	-16.5873	743.326	-16.8997	744.174		-15.9606	0	-16.5873	5.62726e-07	-16.8997	1.03764e-06
-15.896	3.22989	-16.4595	3.17073	-16.7726	3.13957		-15.896	743.416	-16.4595	744.291	-16.7726	745.151		-15.896	0	-16.4595	5.80726e-07	-16.7726	1.07282e-06
-15.7668	3.24849	-16.3955	3.17993	-16.6455	3.15785		-15.7668	744.355	-16.3955	744.773	-16.6455	746.127		-15.7668	0	-16.3955	5.98684e-07	-16.6455	1.12429e-06
-15.6376	3.26713	-16.2677	3.19834	-16.582	3.167		-15.6376	745.291	-16.2677	745.732	-16.582	746.613		-15.6376	0	-16.2677	6.19148e-07	-16.582	1.16675e-06
-15.573	3.27646	-16.14	3.21679	-16.4551	3.18534		-15.573	745.758	-16.14	746.688	-16.4551	747.582		-15.573	0	-16.14	6.45824e-07	-16.4551	1.21038e-06
-15.4439	3.29514	-16.0762	3.22603	-16.3917	3.19453		-15.4439	746.688	-16.0762	747.165	-16.3917	748.065		-15.4439	0	-16.0762	6.65705e-07	-16.3917	1.24927e-06
-15.3794	3.30449	-15.9485	3.24453	-16.2648	3.21291		-15.3794	747.151	-15.9485	748.115	-16.2648	749.028		-15.3794	0	-15.9485	6.85434e-07	-16.2648	1.28958e-06
-15.2504	3.32319	-15.8847	3.25379	-16.138	3.23133		-15.2504	748.074	-15.8847	748.588	-16.138	749.987		-15.2504	-4.40641e-15	-15.8847	7.07474e-07	-16.138	1.35057e-06
-15.186	3.33256	-15.7572	3.27233	-16.0746	3.24056		-15.186	748.534	-15.7572	749.532	-16.0746	750.466		-15.186	-8.81568e-15	-15.7572	7.29815e-07	-16.0746	1.39913e-06
-15.057	3.35129	-15.6934	3.28162	-15.9479	3.25903		-15.057	749.449	-15.6934	750.002	-15.9479	751.419		-15.057	0	-15.6934	7.53826e-07	-15.9479	1.44932e-06
-14.9926	3.36068	-15.566	3.30019	-15.8846	3.26828		-14.9926	749.906	-15.566	750.939	-15.8846	751.895		-14.9926	0	-15.566	7.78246e-07	-15.8846	1.5017e-06
-14.8638	3.37943	-15.4385	3.3188	-15.758	3.2868		-14.8638	750.815	-15.4385	751.873	-15.758	752.842		-14.8638	-4.4121e-15	-15.4385	8.11189e-07	-15.758	1.55109e-06
-14.7994	3.38883	-15.3749	3.32812	-15.6947	3.29608		-14.7994	751.268	-15.3749	752.338	-15.6947	753.315		-14.7994	0	-15.3749	8.34556e-07	-15.6947	1.60025e-06
-14.6706	3.4076	-15.2475	3.34676	-15.5682	3.31463		-14.6706	752.17	-15.2475	753.265	-15.5682	754.257		-14.6706	0	-15.2475	8.59892e-07	-15.5682	1.65541e-06
-14.5419	3.4264	-15.1839	3.35609	-15.4417	3.33321		-14.5419	753.068	-15.1839	753.728	-15.4417	755.195		-14.5419	-4.41668e-15	-15.1839	8.86696e-07	-15.4417	1.7338e-06
-14.4776	3.4358	-15.0566	3.37476	-15.3785	3.34252		-14.4776	753.515	-15.0566	754.648	-15.3785	755.663		-14.4776	0	-15.0566	9.16974e-07	-15.3785	1.79535e-06
-14.349	3.45461	-14.993	3.38411	-15.2521	3.36114		-14.349	754.406	-14.993	755.108	-15.2521	756.594		-14.349	-4.41938e-15	-14.993	9.46077e-07	-15.2521	1.86242e-06
-14.2847	3.46402	-14.8659	3.4028	-15.1889	3.37046		-14.2847	754.85	-14.8659	756.022	-15.1889	757.058		-14.2847	0	-14.8659	9.76274e-07	-15.1889	1.92361e-06
-14.1561	3.48283	-14.7388	3.42151	-15.0626	3.3891		-14.1561	755.733	-14.7388	756.931	-15.0626	757.982		-14.1561	0	-14.7388	1.01542e-06	-15.0626	1.98233e-06
-14.0919	3.49224	-14.6752	3.43087	-14.9994	3.39844		-14.0919	756.173	-14.6752	757.384	-14.9994	758.444		-14.0919	0	-14.6752	1.04505e-06	-14.9994	2.04806e-06
-13.9634	3.51104	-14.5482	3.44959	-14.8732	3.4171		-13.9634	757.048	-14.5482	758.286	-14.8732	759.361		-13.9634	0	-14.5482	1.07694e-06	-14.8732	2.11956e-06
-13.8992	3.52046	-14.4847	3.45897	-14.747	3.43578		-13.8992	757.485	-14.4847	758.736	-14.747	760.274		-13.8992	0	-14.4847	1.1133e-06	-14.747	2.21717e-06
[truncated: 548 more rows]

## Sheet: Fig.3b
Base @ 20°CA aTDC		IRGR-0.8 @ 20°CA aTDC		IRGR-0.7 @ 20°CA aTDC
[truncated: 515,963+ more rows]

## Sheet: Fig.3c-d
Fig. 3c
	NH3 [g/kWh]	NOx [g/kWh]	N2O [g/kWh]
Base	50.6416	12.0603	0.44157
[truncated: 7 more rows]

## Sheet: Fig.4
Fig. 4a					Fig. 4b					Fig. 4c
[truncated: 43 more rows]

[truncated: 11 more sheets: Fig.5, Fig.6, Fig.8b, Fig.8c, Fig.8d, Fig.8e, Fig.8f-i, Supplementary Fig.1a, Supplementary Fig.1b, Supplementary Fig.1c, Supplementary Fig.1d]
